# Supplementary material for: Exogenous abscisic acid treatment regulates protein secretion in sorghum cell suspension cultures
Source: Plant Signal Behav. 2023 Dec 15;18(1):2291618. doi: 10.1080/15592324.2023.2291618 (PMC10730228; doi:10.1080/15592324.2023.2291618)
Supplement: Supplemental Material [file KPSB_A_2291618_SM6643.zip]

Archive with 4 entries (4 files):
- Suplementary Tables S1_S4.xlsx
- Table S5.docx
- Table S6.docx
- Table S7.docx
