# Supplementary material for: Exogenous abscisic acid treatment regulates protein secretion in sorghum cell suspension cultures
Source: Plant Signal Behav. 2023 Dec 15;18(1):2291618. doi: 10.1080/15592324.2023.2291618 (PMC10730228; doi:10.1080/15592324.2023.2291618)
Supplement: Supplemental Material [file KPSB_A_2291618_SM6643.zip › Suplementary Tables S1_S4.xlsx]

## Sheet: Content
	Contents of supplementary information
		Supplementary Table S1. List of total soluble proteins identified in white sorghum cell suspension cultures.
		Supplementary Table S2. List of secreted proteins identified in white sorghum cell suspension cultures.
		Supplementary Table S3. List of total soluble proteins differentially expressed in response to exogenous ABA treatment.
		Supplementary Table S4. List of secreted proteins differentially expressed in response to exogenous ABA treatment.
	Title:	Exogenous abscisic acid treatment regulates protein secretion in sorghum cell suspension cultures
	Authors: Dakalo Muthego, Sellwane J. Moloi, Adrian P. Brown, Stephen Chivasa and Rudo Ngara

## Sheet: Table S1
Supplementary Table S1. List of total soluble proteins identified in white sorghum cell suspension cultures. Prot. # = protein number;
Prot. Score = protein score relating to the confidence of protein identification; A threshold of 1.3 was applied and is equivalent to p < 0.05;
%Cov = percentage of protein sequence matched by sequenced peptides; # peptides = number of peptides; Contrib. = the level with which
each peptide contributes to protein identification; Conf. = % confidence of peptide identification; Theor. z = precursor ion charge;
Theor MW = Theoretical molecular weight of each peptide; Prec MW = Experimental molecular weight of each peptide; dMass = Prec MW - Theor MW;
Theor m/z = theoretical mass to charge ratio; Prec m/z = experimental mass to charge ratio; Pep. Score = Peptide score as assigned in ProteinPilot.
Note: Protein 1, 13, 22, 26, 42, 188, 195 and 319 are contaminants that are included in the dataset to demonstrate the specific assignment of peptides to a protein.
Prot.#	%Cov	Accession	Protein Name	#Peptides	Contrib.	Conf.	Peptide Sequence	Modifications	Cleavages	dMass	Prec MW	Prec m/z	Theor MW	Theor m/z	Theor z	Pep. Score
1	47.83	P04264	SWISS-PROT:P04264 Tax_Id=9606 Gene_Symbol=KRT1 Keratin, type II cytoskeletal 1	32	2	99	AEAESLYQSK	iTRAQ8plex@N-term; iTRAQ8plex(K)@10		-0.000167297	1732.95	578.656	1732.95	578.656	3	13
1					2	99	DVDGAYMTK	iTRAQ8plex@N-term; iTRAQ8plex(K)@9		-0.00036335	1606.85	804.431	1606.85	804.432	2	12
1					2	99	DYQELMNTK	iTRAQ8plex@N-term; iTRAQ8plex(K)@9		0.0011804	1748.92	583.982	1748.92	583.982	3	11
1					2	99	FLEQQNQVLQTK	iTRAQ8plex@N-term; iTRAQ8plex(K)@12		-0.00506798	2083.18	695.402	2083.19	695.404	3	12
1					2	99	FSSCGGGGGSFGAGGGFGSR	iTRAQ8plex@N-term; Methylthio(C)@4		0.0067094	2057.91	686.976	2057.9	686.974	3	18
1					2	99	GGGGGGYGSGGSSYGSGGGSYGSGGGGGGGR	iTRAQ8plex@N-term		-0.00550696	2687.14	896.722	2687.15	896.724	3	30
1					2	99	GSGGGSSGGSIGGR	iTRAQ8plex@N-term		-0.00092004	1395.7	466.241	1395.7	466.241	3	19
1					2	99	GSSSGGVK	iTRAQ8plex@N-term; iTRAQ8plex(K)@8		-0.0052165	1285.74	429.587	1285.75	429.589	3	12
1					2	99	IEISELNR	iTRAQ8plex@N-term		-0.000421031	1276.73	426.584	1276.73	426.584	3	9
1					2	99	KQISNLQQSISDAEQR	iTRAQ8plex@N-term; iTRAQ8plex(K)@1	missed K-Q@1	-0.00600852	2452.34	818.455	2452.35	818.457	3	11
1					2	99	LNDLEDALQQAK	iTRAQ8plex@N-term; iTRAQ8plex(K)@12		0.019248	1965.12	656.047	1965.1	656.04	3	10
1					2	99	NMQDMVEDYR	iTRAQ8plex@N-term; Oxidation(M)@2		0.00851493	1619.73	540.918	1619.72	540.915	3	12
1					2	99	NSKIEISELNR	iTRAQ8plex@N-term; iTRAQ8plex(K)@3	missed K-I@3	-0.0220678	1910.08	478.528	1910.1	478.533	4	10
1					2	99	QISNLQQSISDAEQR	iTRAQ8plex@N-term		0.0131317	2020.06	674.361	2020.05	674.357	3	11
1					2	99	SGGGFSSGSAGIINYQR	iTRAQ8plex@N-term		0.00257285	1960.99	654.672	1960.99	654.671	3	16
1					2	99	SISISVAR	iTRAQ8plex@N-term		-0.00268552	1135.68	568.849	1135.69	568.851	2	12
1					2	99	SLDLDSIIAEVK	No iTRAQ8plex@N-term; No iTRAQ8plex(K)@12		0.00220497	1301.71	651.862	1301.71	651.861	2	14
1					2	99	SLNNQFASFIDK	iTRAQ8plex@N-term; iTRAQ8plex(K)@12		-0.00182312	1991.09	664.705	1991.09	664.705	3	15
1					2	99	SLNNQFASFIDKVR	iTRAQ8plex@N-term; iTRAQ8plex(K)@12	missed K-V@12	0.000254143	2246.26	562.573	2246.26	562.573	4	11
1					2	99	SLVNLGGSK	iTRAQ8plex@N-term; iTRAQ8plex(K)@9		-0.00773865	1481.9	741.955	1481.9	741.959	2	14
1					2	99	THNLEPYFESFINNLR	No iTRAQ8plex@N-term		0.00582543	1992.97	665.332	1992.97	665.33	3	15
1					2	99	TLLEGEESR	iTRAQ8plex@N-term		-5.85101e-05	1336.71	669.364	1336.71	669.364	2	11
1					2	99	TNAENEFVTIK	iTRAQ8plex@N-term; Deamidated(N)@2; iTRAQ8plex(K)@11		-0.00692055	1874.02	625.68	1874.02	625.682	3	10
1					2	98.99	TTSSSTR	iTRAQ8plex@N-term		-0.000354066	1042.56	522.285	1042.56	522.285	2	9
1					2	99	WELLQQVDTSTR	iTRAQ8plex@N-term		0.00175485	1778.95	890.482	1778.95	890.481	2	15
1					2	99	YEELQITAGR	iTRAQ8plex@N-term		-0.00516209	1482.79	495.272	1482.8	495.273	3	12
1					1.79588	99	FASFIDK	iTRAQ8plex@N-term; iTRAQ8plex(K)@7	cleaved Q-F@N-term	-0.00298901	1434.83	479.284	1434.83	479.285	3	9
1					1.63827	98.42	EDLAR	iTRAQ8plex@N-term		-0.00203787	906.506	454.26	906.508	454.261	2	8
1					1.55284	97.24	SLVNLGGSKSISISVAR	iTRAQ8plex@N-term; iTRAQ8plex(K)@9	missed K-S@9	-0.0111201	2295.36	766.128	2295.37	766.132	3	9
1					1.30103	95.49	LDSELK	iTRAQ8plex@N-term; iTRAQ8plex(K)@6		-0.00100284	1311.78	656.9	1311.79	656.9	2	9
1					1.25964	95.09	YEDEINKR	iTRAQ8plex@N-term; iTRAQ8plex(K)@7	missed K-R@7	-0.00532571	1673.91	558.979	1673.92	558.981	3	8
1					0.424812	97.67	NKLNDLEDALQQAK	No iTRAQ8plex@N-term; iTRAQ8plex(K)@2; iTRAQ8plex(K)@14	missed K-L@2	0.00957122	2207.25	552.819	2207.24	552.817	4	9
2	32.03	tr|C5YIC1|C5YIC1_SORBI	Aconitate hydratase OS=Sorghum bicolor OX=4558 GN=SORBI_3007G068100 PE=3 SV=1	28	2	99	AGEDADSLGLTGHER	iTRAQ8plex@N-term		0.00495052	1830.91	611.309	1830.9	611.308	3	15
2					2	99	DFNSYGSR	iTRAQ8plex@N-term; Deamidated(N)@3		0.00440405	1249.59	625.804	1249.59	625.801	2	10
2					2	99	DILTSLPKPGGGEYGK	iTRAQ8plex@N-term; iTRAQ8plex(K)@8; iTRAQ8plex(K)@16		-0.0054905	2543.47	636.874	2543.47	636.875	4	10
2					2	99	DIWPSTEEIAQVVQSSVLPDMFK	iTRAQ8plex@N-term; iTRAQ8plex(K)@23		-0.00139143	3226.7	807.683	3226.7	807.683	4	16
2					2	99	DMTMSPPGPSAVK	iTRAQ8plex@N-term; iTRAQ8plex(K)@13		-0.00214192	1925.02	642.68	1925.02	642.681	3	9
2					2	99	FDFHGQPAEMK	iTRAQ8plex@N-term; iTRAQ8plex(K)@11		-0.000919963	1913.99	639.004	1913.99	639.005	3	10
2					2	99	FLNGEVGPK	iTRAQ8plex@N-term; Deamidated(N)@3; iTRAQ8plex(K)@9		-0.00186571	1568.9	523.974	1568.9	523.975	3	12
2					2	99	FVEFYGEGMGK	iTRAQ8plex@N-term; iTRAQ8plex(K)@11		0.000168382	1870.97	624.666	1870.97	624.666	3	14
2					2	99	FYSLPALNDPR	iTRAQ8plex@N-term		0.00386313	1595.87	532.962	1595.86	532.961	3	10
2					2	99	GNDEIMAR	iTRAQ8plex@N-term		-0.000323348	1208.61	605.313	1208.61	605.314	2	10
2					2	99	GTFANIR	iTRAQ8plex@N-term		-0.00258196	1081.62	541.815	1081.62	541.817	2	12
2					2	99	GTYEAITK	iTRAQ8plex@N-term; iTRAQ8plex(K)@8		-0.0120151	1489.85	745.931	1489.86	745.937	2	12
2					2	99	IDKLPYSIR	iTRAQ8plex@N-term; iTRAQ8plex(K)@3	missed K-L@3	-0.0141601	1712.03	429.015	1712.04	429.018	4	7
2					2	99	IIDWENTSPK	iTRAQ8plex@N-term; iTRAQ8plex(K)@10		-0.0053038	1810	604.342	1810.01	604.344	3	11
2					2	99	INPLVPVDLVIDHSVQVDVAR	iTRAQ8plex@N-term		-0.0034454	2601.48	868.166	2601.48	868.167	3	19
2					2	99	IYSSYLELDLDEVEPSMSGPK	iTRAQ8plex@N-term; iTRAQ8plex(K)@21		0.00637459	2979.53	745.89	2979.52	745.888	4	15
2					2	99	MFVDYNEPPTER	iTRAQ8plex@N-term		0.0024206	1800.87	601.297	1800.87	601.296	3	13
2					2	99	SDETVSMIEAYLR	iTRAQ8plex@N-term		-0.00109517	1816.92	606.646	1816.92	606.647	3	15
2					2	99	SQNAVQANMELEFSR	iTRAQ8plex@N-term; Deamidated(N)@8		-0.0180591	2027.97	676.998	2027.99	677.004	3	11
2					2	99	SSVLPDMFK	iTRAQ8plex@N-term; iTRAQ8plex(K)@9	cleaved Q-S@N-term	-0.00537934	1630.92	544.646	1630.92	544.648	3	11
2					2	99	TIHVPTGEK	iTRAQ8plex@N-term; iTRAQ8plex(K)@9		-0.00441739	1588.94	530.652	1588.94	530.654	3	9
2					2	99	TSLAPGSGVVTK	iTRAQ8plex@N-term; iTRAQ8plex(K)@12		-0.00325421	1724.03	575.683	1724.03	575.684	3	14
2					2	99	YSIDLPANLSEIRPGQDVTVITDNGK	iTRAQ8plex@N-term; Deamidated(N)@24; iTRAQ8plex(K)@26		-0.00108652	3423.83	856.966	3423.83	856.966	4	10
2					1.88606	98.84	LAEIPFKPAR	iTRAQ8plex@N-term; iTRAQ8plex(K)@7		-0.00269336	1749.07	438.276	1749.08	438.276	4	8
2					1.82391	98.34	NLAGAQN	iTRAQ8plex@N-term		0.0170493	990.557	496.286	990.54	496.277	2	7
2					1.82391	98.55	RGNDEIMAR	iTRAQ8plex@N-term	missed R-G@1	0.00161333	1364.72	455.912	1364.71	455.912	3	9
2					1.63827	98.15	AVIAK	iTRAQ8plex@N-term; iTRAQ8plex(K)@5		-0.00921575	1108.73	555.374	1108.74	555.379	2	8
2					1.35655	96.48	GPMLLGVK	iTRAQ8plex@N-term; iTRAQ8plex(K)@8		-0.00890935	1421.88	474.967	1421.89	474.97	3	7
3	55.98	tr|C5WZF2|C5WZF2_SORBI	Uncharacterized protein OS=Sorghum bicolor OX=4558 GN=SORBI_3001G228200 PE=3 SV=1	29	2	99	AAVEEGIVPGGGVALLYASK	iTRAQ8plex@N-term; iTRAQ8plex(K)@20		0.00119556	2508.44	628.118	2508.44	628.118	4	17
3					2	99	AGIIDPLK	iTRAQ8plex@N-term; iTRAQ8plex(K)@8		-0.00747155	1433.9	478.974	1433.91	478.976	3	10
3					2	99	DGVTVAK	iTRAQ8plex@N-term; iTRAQ8plex(K)@7		-0.00849755	1296.78	433.267	1296.79	433.269	3	8
3					2	99	EGVITIADGNTLYNELEVVEGMK	iTRAQ8plex@N-term; iTRAQ8plex(K)@23		-0.00113708	3101.64	776.417	3101.64	776.418	4	18
3					2	99	EIGELIAK	iTRAQ8plex@N-term; iTRAQ8plex(K)@8		-0.0105423	1479.9	740.958	1479.91	740.963	2	11
3					2	99	GEYVDMVK	iTRAQ8plex@N-term; iTRAQ8plex(K)@8		-0.00820798	1547.84	516.954	1547.85	516.957	3	11
3					2	99	GISMAVDAVVTNLK	iTRAQ8plex@N-term; iTRAQ8plex(K)@14		-0.00760784	2025.17	676.063	2025.18	676.066	3	14
3					2	99	GVEELADAVK	iTRAQ8plex@N-term; iTRAQ8plex(K)@10		-0.00195106	1637.94	546.988	1637.94	546.989	3	13
3					2	99	GYISPYFITNSK	iTRAQ8plex@N-term; iTRAQ8plex(K)@12		-0.00128278	1997.11	666.71	1997.11	666.71	3	14
3					2	99	IGGASEAEVGEK	iTRAQ8plex@N-term; iTRAQ8plex(K)@12		-0.00690128	1753.96	585.661	1753.97	585.663	3	14
3					2	99	IGVQIIQNALK	iTRAQ8plex@N-term; iTRAQ8plex(K)@11		-0.000190832	1804.14	602.387	1804.14	602.387	3	15
3					2	99	LLEQENTDLGYDAAK	iTRAQ8plex@N-term; iTRAQ8plex(K)@15		0.00182626	2287.22	763.413	2287.22	763.413	3	15
3					2	99	LSGGVAVLK	iTRAQ8plex@N-term; iTRAQ8plex(K)@9		-0.0143198	1450.92	484.647	1450.93	484.652	3	9
3					2	99	MISTSEEIAQVGTISANGER	iTRAQ8plex@N-term; Deamidated(N)@17		0.00957103	2397.21	800.077	2397.2	800.074	3	18
3					2	99	NVVIEQSFGAPK	iTRAQ8plex@N-term; iTRAQ8plex(K)@12		-0.00294164	1896.09	475.03	1896.09	475.031	4	10
3					2	99	SAIENSTSDYDKEK	iTRAQ8plex@N-term; iTRAQ8plex(K)@12; iTRAQ8plex(K)@14	missed K-E@12	-0.00471655	2498.32	625.588	2498.33	625.589	4	11
3					2	99	SVAAGMNAMDLR	iTRAQ8plex@N-term		-0.00407222	1538.78	770.398	1538.79	770.4	2	13
3					2	99	TPVHTIASNAGVEGAVVVGK	iTRAQ8plex@N-term; iTRAQ8plex(K)@20		-0.0107316	2513.43	629.365	2513.44	629.368	4	10
3					2	99	VTDALNATK	iTRAQ8plex@N-term; iTRAQ8plex(K)@9		-0.00561754	1539.9	770.959	1539.91	770.961	2	11
3					1.92082	99	VTMGPK	iTRAQ8plex@N-term; iTRAQ8plex(K)@6		-0.0055894	1239.74	620.878	1239.75	620.881	2	9
3					1.88606	98.96	AIFTEGCK	iTRAQ8plex@N-term; Methylthio(C)@7; iTRAQ8plex(K)@8		-0.00531458	1521.81	508.277	1521.81	508.279	3	7
3					1.88606	99	ELDKLQTANFDQK	iTRAQ8plex@N-term; iTRAQ8plex(K)@4; iTRAQ8plex(K)@13	missed K-L@4	-0.0135051	2461.38	821.468	2461.39	821.472	3	8
3					1.72125	98.46	NVGASLVK	iTRAQ8plex@N-term; iTRAQ8plex(K)@8		-0.011675	1394.86	465.96	1394.87	465.964	3	10
3					1.56864	97.63	FGVEAR	iTRAQ8plex@N-term		-0.00535977	981.55	491.782	981.555	491.785	2	8
3					1.52288	97.34	SIEFKDR	iTRAQ8plex@N-term; iTRAQ8plex(K)@5	missed K-D@5	-0.00591169	1501.87	501.629	1501.87	501.631	3	11
3					1.42022	96.98	LQTANFDQK	iTRAQ8plex@N-term; iTRAQ8plex(K)@9		-0.0132548	1671.93	558.316	1671.94	558.321	3	7
3					1.36653	97.66	IGGASEAEVGEKK	iTRAQ8plex@N-term; iTRAQ8plex(K)@12; iTRAQ8plex(K)@13	missed K-K@12	-0.020162	2186.25	547.569	2186.27	547.574	4	9
3					1.30103	95.98	QVANATNDTAGDGTTCATVLTK	iTRAQ8plex@N-term; Methylthio(C)@16; iTRAQ8plex(K)@22		-0.00607389	2805.4	702.358	2805.41	702.36	4	7
3					1.25964	95.63	VLELALKK	iTRAQ8plex@N-term; iTRAQ8plex(K)@7; iTRAQ8plex(K)@8	missed K-K@7	-0.00519033	1825.21	457.31	1825.22	457.311	4	6
4	78.03	tr|A0A1W0VR66|A0A1W0VR66_SORBI	Uncharacterized protein OS=Sorghum bicolor OX=4558 GN=SORBI_3010G026925 PE=3 SV=1	28	2	99	AGWGVMASHR	iTRAQ8plex@N-term; Oxidation(M)@6		0.00474977	1390.71	464.578	1390.71	464.577	3	12
4					2	99	AVSNVNTIIGPAIVGK	iTRAQ8plex@N-term; iTRAQ8plex(K)@16		-0.0110425	2160.3	721.107	2160.31	721.11	3	16
4					2	99	AVTITWVK	iTRAQ8plex@N-term; iTRAQ8plex(K)@8	cleaved M-A@N-term	-0.0052939	1524.94	509.322	1524.95	509.324	3	9
4					2	99	DGGSDYLGK	iTRAQ8plex@N-term; iTRAQ8plex(K)@9		-0.00430369	1518.81	507.277	1518.81	507.279	3	8
4					2	99	GAVPSGASTGIYEALELR	iTRAQ8plex@N-term		-0.00337619	2094.12	524.538	2094.13	524.539	4	14
4					2	99	GNPTVEVDIGLSDGSYAR	iTRAQ8plex@N-term		0.000793829	2153.09	1077.55	2153.09	1077.55	2	19
4					2	99	IEEELGVAAVYAGAK	iTRAQ8plex@N-term; iTRAQ8plex(Y)@11; iTRAQ8plex(K)@15		-0.000959964	2431.41	608.859	2431.41	608.86	4	17
4					2	99	KIPLYQHIANLAGNK	iTRAQ8plex@N-term; iTRAQ8plex(K)@1; iTRAQ8plex(K)@15	missed K-I@1	-0.00448907	2591.56	648.898	2591.57	648.899	4	13
4					2	99	LAMQEFMILPTGASSFK	iTRAQ8plex@N-term; iTRAQ8plex(K)@17		0.00229172	2478.35	620.595	2478.35	620.594	4	14
4					2	99	LTDEIGQQVQIVGDDLLVTNPTR	iTRAQ8plex@N-term		0.00416685	2827.53	943.516	2827.52	943.515	3	22
4					2	99	SFVSEYPIVSIEDPFDQDDWTTYAK	iTRAQ8plex@N-term; iTRAQ8plex(K)@25		0.0111399	3559.76	890.947	3559.75	890.945	4	17
4					2	99	SGETEDTFIADLSVGLATGQIK	iTRAQ8plex@N-term; iTRAQ8plex(K)@22		-0.00224564	2859.53	954.184	2859.53	954.185	3	21
4					2	99	TGAPCR	iTRAQ8plex@N-term; Methylthio(C)@5		0.000117175	953.473	477.744	953.473	477.744	2	10
4					2	99	TLVLPVPAFNVINGGSHAGNK	iTRAQ8plex@N-term; Deamidated(N)@10; Deamidated(N)@20; iTRAQ8plex(K)@21		0.000862659	2714.52	679.638	2714.52	679.638	4	13
4					2	99	VNQIGSVTESIEAVR	iTRAQ8plex@N-term; Deamidated(N)@2		0.00597262	1906.04	636.353	1906.03	636.351	3	13
4					2	99	VVIGMDVAASEFFSEK	iTRAQ8plex@N-term; iTRAQ8plex(K)@16		-0.00565272	2336.25	585.069	2336.25	585.071	4	14
4					2	99	VVIGMDVAASEFFSEKDK	iTRAQ8plex@N-term; iTRAQ8plex(K)@16; iTRAQ8plex(K)@18	missed K-D@16	0.000154104	2883.58	577.724	2883.58	577.724	5	11
4					2	99	YGQDATNVGDEGGFAPNIQENK	iTRAQ8plex@N-term; iTRAQ8plex(K)@22		-0.0176402	2931.43	733.864	2931.45	733.869	4	14
4					2	99	YGQDATNVGDEGGFAPNIQENKEGLELLK	iTRAQ8plex@N-term; iTRAQ8plex(K)@22; iTRAQ8plex(K)@29	missed K-E@22	-0.0277431	4018.08	1005.53	4018.11	1005.53	4	13
4					1.92082	99	ISGDSLKDLYK	iTRAQ8plex@N-term; iTRAQ8plex(K)@7; iTRAQ8plex(K)@11	missed K-D@7	-0.00126162	2150.27	538.575	2150.27	538.575	4	9
4					1.92082	99	TYDLNFKEENNDGSNK	iTRAQ8plex@N-term; iTRAQ8plex(K)@7; iTRAQ8plex(K)@16	missed K-E@7	0.00330866	2799.45	700.869	2799.44	700.868	4	8
4					1.82391	98.86	MGVEVYHNLK	iTRAQ8plex@N-term; iTRAQ8plex(K)@10		0.00167211	1797.01	600.01	1797.01	600.01	3	8
4					1.69897	99	TCNALLLK	iTRAQ8plex@N-term; Methylthio(C)@2; Deamidated(N)@3; iTRAQ8plex(K)@8		-0.00209521	1529.88	510.966	1529.88	510.966	3	7
4					1.67778	98.86	ISGDSLK	iTRAQ8plex@N-term; iTRAQ8plex(K)@7		-0.00947183	1326.79	443.27	1326.8	443.273	3	8
4					1.60206	97.56	QIFDSR	iTRAQ8plex@N-term		-0.000504912	1068.59	535.301	1068.59	535.301	2	8
4					1.5376	98.22	EGLELLK	iTRAQ8plex@N-term; iTRAQ8plex(K)@7		-0.00173728	1408.87	470.632	1408.88	470.632	3	9
4					1.29243	95.54	YNQLLR	iTRAQ8plex@N-term		3.83986e-05	1109.65	555.832	1109.65	555.832	2	10
4					1.16749	95.15	AGAMVK	iTRAQ8plex@N-term; iTRAQ8plex(K)@6		-0.0137038	1183.71	592.861	1183.72	592.868	2	9
5	60.97	tr|A0A1B6PQR2|A0A1B6PQR2_SORBI	Protein disulfide-isomerase OS=Sorghum bicolor OX=4558 GN=SORBI_3005G074400 PE=3 SV=1	27	2	99	AADAAEK	iTRAQ8plex@N-term; iTRAQ8plex(K)@7		-0.0039639	1282.73	642.372	1282.73	642.374	2	10
5					2	99	DFDVAALLK	iTRAQ8plex@N-term; iTRAQ8plex(K)@9		0.000644862	1598.95	533.991	1598.95	533.99	3	11
5					2	99	EADGIVDYLK	iTRAQ8plex@N-term; iTRAQ8plex(K)@10		-0.00764117	1729.96	865.989	1729.97	865.993	2	13
5					2	99	EADGIVDYLKK	iTRAQ8plex@N-term; iTRAQ8plex(K)@10; iTRAQ8plex(K)@11	missed K-K@10	-0.0027213	2162.27	541.574	2162.27	541.575	4	10
5					2	99	EEPAAEGAAEAVLTLDVDSFDEAVAK	iTRAQ8plex@N-term; iTRAQ8plex(K)@26	cleaved A-E@N-term	0.000511767	3254.67	814.674	3254.67	814.674	4	19
5					2	99	ETAGATQATTTTSEK	iTRAQ8plex@N-term; iTRAQ8plex(K)@15		-5.83944e-05	2104.11	702.378	2104.11	702.378	3	16
5					2	99	FIDATTVPR	iTRAQ8plex@N-term		0.00205196	1322.75	662.383	1322.75	662.382	2	10
5					2	99	FLIGDLESSQGALQYFGLK	iTRAQ8plex@N-term; iTRAQ8plex(K)@19		-0.00760784	2693.48	674.378	2693.49	674.38	4	14
5					2	99	HDPPIVLAK	iTRAQ8plex@N-term; iTRAQ8plex(K)@9		-0.00939213	1596.97	533.331	1596.98	533.334	3	10
5					2	99	LAPEYETAAK	iTRAQ8plex@N-term; iTRAQ8plex(K)@10		0.00457459	1699.97	567.662	1699.96	567.661	3	13
5					2	99	LAPILEEAATTLQSDEEVVIAK	iTRAQ8plex@N-term; iTRAQ8plex(K)@22		-0.00571011	2947.65	737.92	2947.66	737.922	4	15
5					2	99	MDATANDVPSEFEVQGYPTMYFVTPSGK	iTRAQ8plex@N-term; iTRAQ8plex(K)@28		-0.00190109	3688.79	923.204	3688.79	923.205	4	14
5					2	99	QVGPASK	iTRAQ8plex@N-term; iTRAQ8plex(K)@7		-0.0123501	1293.77	647.894	1293.79	647.901	2	9
5					2	99	SDYDFGHTLHANHLPR	iTRAQ8plex@N-term		-0.00441016	2183.08	437.623	2183.08	437.624	5	11
5					2	99	SEPIPEVNNEPVK	iTRAQ8plex@N-term; iTRAQ8plex(K)@13		-0.00199167	2059.14	687.387	2059.14	687.388	3	10
5					2	99	SVYYAAAEEFQNK	iTRAQ8plex@N-term; iTRAQ8plex(K)@13		0.00088402	2127.11	710.044	2127.11	710.044	3	12
5					2	99	TADDIVDFIK	iTRAQ8plex@N-term; iTRAQ8plex(K)@10		-0.00256781	1743.98	437.003	1743.99	437.004	4	13
5					2	99	VDANEEK	iTRAQ8plex@N-term; iTRAQ8plex(K)@7		-0.0105127	1411.77	706.89	1411.78	706.896	2	10
5					2	99	VLKPFDELVVDTK	iTRAQ8plex@N-term; iTRAQ8plex(K)@3; iTRAQ8plex(K)@13		-0.0211707	2414.43	805.819	2414.46	805.826	3	11
5					2	99	VTAYDSGR	iTRAQ8plex@N-term		0.00224767	1171.62	586.815	1171.61	586.814	2	12
5					2	99	VVTFDK	iTRAQ8plex@N-term; iTRAQ8plex(K)@6		-0.0148743	1315.78	439.601	1315.8	439.606	3	7
5					2	99	VVVADNIHDFVFK	iTRAQ8plex@N-term; iTRAQ8plex(K)@13		0.00121841	2110.2	528.558	2110.2	528.558	4	14
5					2	99	YEIQGFPTLK	iTRAQ8plex@N-term; iTRAQ8plex(K)@10		0.000583601	1803.04	451.767	1803.04	451.767	4	8
5					1.85387	98.88	FFQSSAPK	iTRAQ8plex@N-term; iTRAQ8plex(K)@8		-0.00314052	1518.86	507.295	1518.87	507.296	3	7
5					1.79588	98.48	GDAAVERPLVR	iTRAQ8plex@N-term		0.0020181	1485.86	496.294	1485.86	496.293	3	8
5					1.55284	97.36	AEPVKDEL	iTRAQ8plex@N-term; iTRAQ8plex(K)@5	missed K-D@5	-0.00257983	1507.87	754.941	1507.87	754.943	2	7
5					1.48149	98.81	NIQEYK	iTRAQ8plex@N-term; iTRAQ8plex(K)@6		-0.0248701	1401.78	468.268	1401.81	468.277	3	8
6	59.87	tr|A0A1B6QE21|A0A1B6QE21_SORBI	UTP--glucose-1-phosphate uridylyltransferase OS=Sorghum bicolor OX=4558 GN=SORBI_3002G291200 PE=3 SV=1	29	2	99	AEVAKLDQISENEK	iTRAQ8plex@N-term; iTRAQ8plex(K)@5; iTRAQ8plex(K)@14	missed K-L@5	-0.0100733	2485.41	622.359	2485.42	622.361	4	10
6					2	99	ANPANPSIELGPEFK	iTRAQ8plex@N-term; iTRAQ8plex(K)@15		0.00103717	2191.21	731.411	2191.21	731.411	3	18
6					2	99	ANPANPSIELGPEFKK	iTRAQ8plex@N-term; iTRAQ8plex(K)@15; iTRAQ8plex(K)@16	missed K-K@15	-0.00485556	2623.51	656.884	2623.51	656.885	4	9
6					2	99	EVDGVK	iTRAQ8plex@N-term; iTRAQ8plex(K)@6		-0.00294302	1253.74	627.878	1253.74	627.879	2	10
6					2	99	EYVFVANSDNLGAIVDIK	iTRAQ8plex@N-term; iTRAQ8plex(K)@18		0.011652	2574.43	644.614	2574.42	644.611	4	14
6					2	99	GGTLISYEGR	iTRAQ8plex@N-term		-0.00065615	1355.73	452.919	1355.74	452.919	3	10
6					2	99	IFNTNNLWVNLK	iTRAQ8plex@N-term; iTRAQ8plex(K)@12		-0.00108021	2083.2	521.808	2083.2	521.808	4	12
6					2	99	IQTPTDEVVVPYDTLASPPEDLEETK	iTRAQ8plex@N-term; iTRAQ8plex(K)@26		-0.00351371	3493.81	874.461	3493.82	874.462	4	11
6					2	99	IVTEDFLPLPSK	iTRAQ8plex@N-term; iTRAQ8plex(K)@12		-0.00594059	1966.15	984.084	1966.16	984.087	2	17
6					2	99	LDILLAQGK	iTRAQ8plex@N-term; iTRAQ8plex(K)@9		-0.00564579	1577.99	527.004	1578	527.006	3	10
6					2	99	LDQISENEK	iTRAQ8plex@N-term; iTRAQ8plex(K)@9		-0.00200102	1682.93	561.983	1682.93	561.984	3	11
6					2	99	LEIPDGAVLENK	iTRAQ8plex@N-term; iTRAQ8plex(K)@12		0.0388188	1905.14	636.055	1905.1	636.042	3	12
6					2	99	LEIPDGAVLENKDVNGPEDL	iTRAQ8plex@N-term; iTRAQ8plex(K)@12; Deamidated(N)@15	missed K-D@12	0.00218526	2745.46	916.159	2745.45	916.158	3	13
6					2	99	LVEAEALK	iTRAQ8plex@N-term; iTRAQ8plex(K)@8		-0.00254976	1479.91	494.31	1479.91	494.311	3	10
6					2	99	SGFLSLVSR	iTRAQ8plex@N-term		-0.00346634	1268.74	423.919	1268.74	423.92	3	11
6					2	99	SIPSIVELDNLK	iTRAQ8plex@N-term; iTRAQ8plex(K)@12		0.00268548	1935.15	646.058	1935.15	646.057	3	15
6					2	99	SVIEVR	iTRAQ8plex@N-term		-0.00761902	1005.61	503.81	1005.61	503.814	2	10
6					2	99	VLQLETAAGAAIR	iTRAQ8plex@N-term		0.00216783	1615.96	539.66	1615.96	539.659	3	12
6					2	99	VQLLEIAQVPDEHVNEFK	iTRAQ8plex@N-term; iTRAQ8plex(K)@18		0.00343791	2715.51	679.885	2715.51	679.884	4	15
6					2	99	VSGDVWFGSGITLK	iTRAQ8plex@N-term; iTRAQ8plex(K)@14		-0.00736112	2073.16	692.062	2073.17	692.065	3	15
6					2	99	YLSGEAEQIEWSK	iTRAQ8plex@N-term; iTRAQ8plex(K)@13		-0.000301237	2147.14	716.719	2147.14	716.719	3	14
6					1.92082	99	MEIIPNPK	iTRAQ8plex@N-term; iTRAQ8plex(K)@8		-0.00428629	1548.91	517.311	1548.92	517.313	3	7
6					1.69897	98.27	YSNSNIEIHTFNQSQYPR	iTRAQ8plex@N-term		0.00257308	2501.23	626.314	2501.22	626.313	4	9
6					1.60206	98.08	LLDKLVVLK	iTRAQ8plex@N-term; iTRAQ8plex(K)@4; iTRAQ8plex(K)@9	missed K-L@4	-0.00332933	1952.31	489.086	1952.32	489.086	4	6
6					1.39794	96.86	TLADVK	iTRAQ8plex@N-term; iTRAQ8plex(K)@6		-0.00638462	1253.77	418.932	1253.78	418.934	3	8
6					1.25181	95.62	GKVTITAK	iTRAQ8plex@N-term; iTRAQ8plex(K)@2; iTRAQ8plex(K)@8	missed K-V@2	-0.0106611	1729.11	433.285	1729.12	433.288	4	7
6					1.22185	95.36	VTITAK	iTRAQ8plex@N-term; iTRAQ8plex(K)@6		-0.0110801	1239.79	414.271	1239.8	414.274	3	7
6					0.341035	99	SDNLGAIVDIK	iTRAQ8plex@N-term; iTRAQ8plex(K)@11	cleaved N-S@N-term	-0.0118609	1752.01	585.011	1752.02	585.015	3	10
6					0.121478	97.1	GITLK	iTRAQ8plex@N-term; iTRAQ8plex(K)@5	cleaved S-G@N-term	-0.00509405	1138.75	570.381	1138.75	570.384	2	8
7	73.89	tr|C5XX52|C5XX52_SORBI	Glyceraldehyde-3-phosphate dehydrogenase OS=Sorghum bicolor OX=4558 GN=SORBI_3004G205100 PE=3 SV=1	24	2	99	AAAHLK	iTRAQ8plex@N-term; iTRAQ8plex(K)@6		-0.00483273	1217.77	609.89	1217.77	609.893	2	8
7					2	99	AASFNIIPSSTGAAK	iTRAQ8plex@N-term; iTRAQ8plex(K)@15		-0.00427193	2042.16	511.547	2042.16	511.548	4	13
7					2	99	AEAEGSLK	iTRAQ8plex@N-term; iTRAQ8plex(K)@8		0.00383921	1411.82	471.613	1411.81	471.612	3	11
7					2	99	AGIALNGNFVK	iTRAQ8plex@N-term; Deamidated(N)@6; iTRAQ8plex(K)@11		-0.00556774	1712	571.675	1712.01	571.677	3	14
7					2	99	DAPMFVVGVNEK	iTRAQ8plex@N-term; iTRAQ8plex(K)@12		0.000688437	1913.06	638.692	1913.05	638.692	3	14
7					2	99	DAPMFVVGVNEKEYK	iTRAQ8plex@N-term; iTRAQ8plex(K)@12; iTRAQ8plex(K)@15	missed K-E@12	-0.00365819	2637.46	660.371	2637.46	660.372	4	13
7					2	99	EVAVFGSR	iTRAQ8plex@N-term		0.000952809	1167.66	584.836	1167.66	584.835	2	13
7					2	99	GILGYVDEDLVSTDFQGDSR	iTRAQ8plex@N-term		2.81329e-05	2489.22	623.313	2489.22	623.313	4	20
7					2	99	IGINGFGR	iTRAQ8plex@N-term; Deamidated(N)@4		4.99004e-05	1137.65	569.83	1137.64	569.83	2	12
7					2	99	KVVISAPSK	iTRAQ8plex@N-term; iTRAQ8plex(K)@1; iTRAQ8plex(K)@9	missed K-V@1	-0.00380594	1840.19	614.403	1840.19	614.404	3	14
7					2	99	LVSWYDNEWGYSTR	iTRAQ8plex@N-term; Deamidated(N)@7		0.00408365	2079.99	694.337	2079.98	694.335	3	14
7					2	99	NPEEIPWGSVGADYVVESTGVFTDQEK	No iTRAQ8plex@N-term; iTRAQ8plex(K)@27		0.00333733	3256.57	1086.53	3256.57	1086.53	3	18
7					2	99	SATYDEIK	iTRAQ8plex@N-term; iTRAQ8plex(K)@8		-0.00629606	1533.84	767.929	1533.85	767.932	2	11
7					2	99	SDINIVSNASCTTN	iTRAQ8plex@N-term; Methylthio(C)@11	cleaved N-C@C-term	0.00603877	1787.84	894.927	1787.83	894.924	2	10
7					2	99	SSIFDAK	iTRAQ8plex@N-term; iTRAQ8plex(K)@7		0.00166988	1374.8	459.273	1374.8	459.273	3	9
7					2	99	TLLFGEK	iTRAQ8plex@N-term; iTRAQ8plex(K)@7		-0.00212866	1414.86	472.628	1414.86	472.629	3	9
7					2	99	TLLFGEKEVAVFGSR	iTRAQ8plex@N-term; iTRAQ8plex(K)@7	missed K-E@7	0.0175747	2260.32	566.088	2260.3	566.083	4	17
7					2	99	TVDGPSAK	iTRAQ8plex@N-term; iTRAQ8plex(K)@8		-0.00793735	1381.79	691.905	1381.8	691.909	2	12
7					2	99	VALQSDDVELVAVNDPFITTDYMTYMFK	iTRAQ8plex@N-term; iTRAQ8plex(K)@28		-0.00137907	3832.94	959.242	3832.94	959.242	4	18
7					2	99	VLPVLNGK	iTRAQ8plex@N-term; Deamidated(N)@6; iTRAQ8plex(K)@8		-0.00354839	1447.92	483.647	1447.92	483.648	3	10
7					2	99	VPTVDVSVVDLTVR	iTRAQ8plex@N-term		0.00541086	1802.05	601.691	1802.05	601.689	3	17
7					2	99	VVISAPSK	iTRAQ8plex@N-term; iTRAQ8plex(K)@8		-0.00600255	1407.89	704.95	1407.89	704.953	2	12
7					2	99	YDTVHGQWK	iTRAQ8plex@N-term; iTRAQ8plex(K)@9		-0.00816317	1740.93	436.24	1740.94	436.242	4	9
7					1.67778	98.38	HHEVK	iTRAQ8plex@N-term; iTRAQ8plex(K)@5		-0.00351214	1256.74	419.921	1256.75	419.922	3	8
8	29.3	tr|A0A1B6QGY0|A0A1B6QGY0_SORBI	Uncharacterized protein OS=Sorghum bicolor OX=4558 GN=SORBI_3001G021300 PE=4 SV=1	23	2	99	EGALAEENMR	iTRAQ8plex@N-term		0.00144293	1422.71	712.362	1422.71	712.361	2	13
8					2	99	EQMTPLSEFEDKL	iTRAQ8plex@N-term; iTRAQ8plex(K)@12	missed K-L@12	0.00357486	2174.14	725.721	2174.14	725.72	3	13
8					2	99	FSVSPVVR	iTRAQ8plex@N-term		-0.00517689	1193.7	597.859	1193.71	597.861	2	10
8					2	99	GGGQVIPTAR	iTRAQ8plex@N-term		-0.000864534	1258.73	630.372	1258.73	630.372	2	11
8					2	99	LLGDVQVYPEK	iTRAQ8plex@N-term; iTRAQ8plex(K)@11		-0.0353415	1868.05	623.691	1868.09	623.703	3	11
8					2	99	LWGENFFDPATK	iTRAQ8plex@N-term; iTRAQ8plex(K)@12		0.00171021	2032.09	678.37	2032.09	678.37	3	13
8					2	99	MIPASDK	iTRAQ8plex@N-term; iTRAQ8plex(K)@7		-0.00614618	1368.78	457.268	1368.79	457.27	3	8
8					2	99	NATLTNEK	iTRAQ8plex@N-term; iTRAQ8plex(K)@8		-0.0141189	1497.85	500.29	1497.86	500.294	3	9
8					2	99	NATLTNEKEVDACPIR	iTRAQ8plex@N-term; iTRAQ8plex(K)@8; Methylthio(C)@13	missed K-E@8	-0.00925754	2427.26	607.823	2427.27	607.825	4	12
8					2	99	NCDPEGPLMLYVSK	iTRAQ8plex@N-term; Methylthio(C)@2; iTRAQ8plex(K)@14		0.00199991	2219.13	740.716	2219.12	740.716	3	14
8					2	99	SQILSQEFGWDKDLAK	iTRAQ8plex@N-term; iTRAQ8plex(K)@12; iTRAQ8plex(K)@16	missed K-D@12	-0.0102533	2776.54	695.143	2776.55	695.145	4	12
8					2	99	STGISLYYEMTDESLK	iTRAQ8plex@N-term; iTRAQ8plex(K)@16		0.0158817	2444.28	612.076	2444.26	612.072	4	13
8					2	99	STLTDSLVAAAGIIAQEVAGDVR	iTRAQ8plex@N-term		-0.00739933	2560.39	854.472	2560.4	854.474	3	24
8					2	99	TVIWMGK	iTRAQ8plex@N-term; iTRAQ8plex(K)@7		-0.00286728	1441.85	481.625	1441.86	481.626	3	8
8					2	99	VENLYEGPLDDVYATAIR	iTRAQ8plex@N-term		0.000735653	2341.21	781.411	2341.21	781.411	3	20
8					2	99	VIENANVIMATYEDK	iTRAQ8plex@N-term; iTRAQ8plex(K)@15		-0.00375067	2317.24	773.421	2317.24	773.422	3	16
8					2	99	VIYASQLTAKPR	iTRAQ8plex@N-term; Deamidated(Q)@6; iTRAQ8plex(K)@10		0.0110449	1955.18	652.733	1955.17	652.729	3	12
8					1.85387	98.91	LNVTMK	iTRAQ8plex@N-term; iTRAQ8plex(K)@6		-0.0093194	1312.79	438.604	1312.8	438.607	3	7
8					1.85387	99	PLEEGLAEAIDDGR	No iTRAQ8plex@N-term	cleaved R-P@N-term	0.00587113	1483.72	742.868	1483.72	742.865	2	14
8					1.52288	97.47	VFSGK	iTRAQ8plex@N-term; iTRAQ8plex(K)@5		-0.00947988	1144.7	573.356	1144.71	573.361	2	8
8					1.3098	95.4	ADEAER	iTRAQ8plex@N-term		0.00482937	993.508	497.761	993.503	497.759	2	8
8					1.23657	95.11	YRVENLYEGPLDDVYATAIR	iTRAQ8plex@N-term	missed R-V@2	-0.00513556	2660.37	666.1	2660.38	666.101	4	10
8					1.22915	95.02	LWGENFFDPATKK	iTRAQ8plex@N-term; iTRAQ8plex(K)@12; iTRAQ8plex(K)@13	missed K-K@12	-0.000260799	2464.39	493.885	2464.39	493.885	5	8
9	36.39	tr|C5YJ75|C5YJ75_SORBI	Uncharacterized protein OS=Sorghum bicolor OX=4558 GN=SORBI_3007G216300 PE=3 SV=1	25	2	99	ANNTLTIIDSGIGMTK	iTRAQ8plex@N-term; iTRAQ8plex(K)@16		-0.0107602	2256.25	753.091	2256.26	753.094	3	10
9					2	99	APFDLFDTR	iTRAQ8plex@N-term		-0.00127521	1384.73	693.371	1384.73	693.372	2	10
9					2	99	AVENSPFLEK	iTRAQ8plex@N-term; iTRAQ8plex(K)@10		-0.00571613	1740.98	436.253	1740.99	436.254	4	7
9					2	99	DDQLEYLEER	iTRAQ8plex@N-term		0.00287472	1612.79	807.403	1612.79	807.402	2	14
9					2	99	DSSMSGYMSSK	iTRAQ8plex@N-term; iTRAQ8plex(K)@11		0.00242647	1786.87	596.631	1786.87	596.63	3	9
9					2	99	DTSGEQLGR	iTRAQ8plex@N-term		-0.00111069	1265.65	633.833	1265.65	633.833	2	13
9					2	99	ELISNSSDALDK	iTRAQ8plex@N-term; iTRAQ8plex(K)@12		-0.00469413	1899.04	634.019	1899.04	634.021	3	10
9					2	99	ELISNSSDALDKIR	iTRAQ8plex@N-term; iTRAQ8plex(K)@12	missed K-I@12	-0.00248648	2168.22	543.063	2168.23	543.064	4	9
9					2	99	ETLQQNK	iTRAQ8plex@N-term; iTRAQ8plex(K)@7		-0.00487838	1467.85	734.93	1467.85	734.933	2	8
9					2	99	EVSHEWQLVNK	iTRAQ8plex@N-term; iTRAQ8plex(K)@11		-0.00115374	1976.09	495.031	1976.09	495.031	4	10
9					2	99	FESLTDK	iTRAQ8plex@N-term; iTRAQ8plex(K)@7		-0.00792111	1446.81	483.277	1446.82	483.28	3	10
9					2	99	GIVDSEDLPLNISR	iTRAQ8plex@N-term		0.00261327	1831	611.341	1831	611.34	3	15
9					2	99	KLVSATK	iTRAQ8plex@N-term; iTRAQ8plex(K)@1; iTRAQ8plex(K)@7	missed K-L@1	-0.00158601	1658.08	553.702	1658.09	553.703	3	10
9					2	99	LDAQPELFIHIVPDK	iTRAQ8plex@N-term; iTRAQ8plex(K)@15		0.00213967	2342.35	586.594	2342.35	586.594	4	13
9					2	99	LGIHEDSTNR	iTRAQ8plex@N-term		0.00044334	1444.76	482.593	1444.76	482.593	3	11
9					2	99	RAPFDLFDTR	iTRAQ8plex@N-term	missed R-A@1	0.00402614	1540.83	514.619	1540.83	514.617	3	8
9					2	99	SDLVNNLGTIAR	iTRAQ8plex@N-term		-0.00230728	1575.89	788.951	1575.89	788.952	2	15
9					2	99	SGDELTSLKDYVTR	iTRAQ8plex@N-term; iTRAQ8plex(K)@9	missed K-D@9	8.50517e-05	2191.2	548.806	2191.19	548.806	4	10
9					2	99	TMEINPENAIMEELR	iTRAQ8plex@N-term		-0.0180666	2093.03	698.683	2093.04	698.689	3	15
9					1.85387	98.82	VVVTTK	iTRAQ8plex@N-term; iTRAQ8plex(K)@6		-0.0101343	1253.81	627.911	1253.82	627.916	2	8
9					1.65758	99	HNDDEQYVWESQAGGSFTVTR	iTRAQ8plex@N-term; iTRAQ8plex(Y)@7		0.0090265	3033.48	759.376	3033.47	759.374	4	12
9					1.61979	98.19	MKEGQNDIYYITGESK	iTRAQ8plex@N-term; iTRAQ8plex(K)@2; iTRAQ8plex(K)@16	missed K-E@2	-0.0029818	2787.48	697.879	2787.49	697.879	4	8
9					1.52288	98.21	LVSATK	iTRAQ8plex@N-term; iTRAQ8plex(K)@6		-0.00727748	1225.78	613.896	1225.79	613.9	2	8
9					1.26761	98.98	MTLYLKDDQLEYLEER	iTRAQ8plex@N-term; Oxidation(M)@1; iTRAQ8plex(K)@6	missed K-D@6	-0.00346885	2682.4	671.607	2682.4	671.608	4	10
9					1.23657	95.62	SLTNDWEEHLAVK	iTRAQ8plex@N-term; iTRAQ8plex(K)@13		-0.00107752	2149.16	538.298	2149.16	538.298	4	8
10	43.47	tr|A0A1B6PEC9|A0A1B6PEC9_SORBI	Uncharacterized protein OS=Sorghum bicolor OX=4558 GN=SORBI_3008G178800 PE=3 SV=1	28	2	99	AAAALK	iTRAQ8plex@N-term; iTRAQ8plex(K)@6		-0.0128943	1151.74	576.875	1151.75	576.882	2	10
10					2	99	ALAGQKDEAYFAANAAAQASR	iTRAQ8plex@N-term; iTRAQ8plex(K)@6; Deamidated(N)@14	missed K-D@6	-0.00110302	2732.43	684.116	2732.43	684.116	4	17
10					2	99	ALGVDTVPVLIGPVSYLLLSKPAK	iTRAQ8plex@N-term; iTRAQ8plex(K)@21; iTRAQ8plex(K)@24		-0.00773472	3362.06	673.42	3362.07	673.422	5	15
10					2	99	ATTVSAR	iTRAQ8plex@N-term		-0.00511099	1008.58	505.298	1008.59	505.301	2	12
10					2	99	AVNEYK	iTRAQ8plex@N-term; iTRAQ8plex(K)@6		-0.00652433	1330.76	666.389	1330.77	666.393	2	9
10					2	99	DEAYFAANAAAQASR	iTRAQ8plex@N-term		0.00825527	1858.92	620.647	1858.91	620.644	3	17
10					2	99	ELNLPVLPTTTIGSFPQTVELR	iTRAQ8plex@N-term		-0.00727723	2728.52	683.138	2728.53	683.14	4	18
10					2	99	FALESFWDGK	iTRAQ8plex@N-term; iTRAQ8plex(K)@10		6.44257e-05	1806.98	603.333	1806.98	603.333	3	11
10					2	99	GNATVPAMEMTK	iTRAQ8plex@N-term; Deamidated(N)@2; iTRAQ8plex(K)@12		-0.0121705	1857.97	620.33	1857.98	620.334	3	11
10					2	99	GTQTLGLVTSAGFPAGK	iTRAQ8plex@N-term; iTRAQ8plex(K)@17		8.8682e-05	2212.27	554.074	2212.27	554.074	4	13
10					2	99	ISEEEYISAIKEEISK	iTRAQ8plex@N-term; iTRAQ8plex(K)@11; iTRAQ8plex(K)@16	missed K-E@11	0.00245889	2779.56	695.899	2779.56	695.898	4	15
10					2	99	STAEDLEK	iTRAQ8plex@N-term; iTRAQ8plex(K)@8		-0.00447156	1499.82	500.949	1499.83	500.95	3	10
10					2	99	SWLAFAAQK	iTRAQ8plex@N-term; iTRAQ8plex(K)@9		-0.00514428	1628.94	543.989	1628.95	543.991	3	10
10					2	99	TLTSLSGVTAYGFDLVR	iTRAQ8plex@N-term		-0.000952838	2103.15	702.058	2103.15	702.058	3	22
10					2	99	TQLASAK	iTRAQ8plex@N-term; iTRAQ8plex(K)@7		-0.00995194	1325.8	442.942	1325.81	442.945	3	10
10					2	99	VIQIDEAALR	iTRAQ8plex@N-term		-0.00744371	1430.83	477.951	1430.84	477.954	3	8
10					2	99	YGAGIGPGVYDIHSPR	iTRAQ8plex@N-term		0.00570317	1962.03	655.018	1962.03	655.016	3	8
10					2	99	YIPSNTFSYYDQVLDTTAMLGAVPER	iTRAQ8plex@N-term		-0.0125038	3254.6	1085.87	3254.61	1085.88	3	21
10					2	99	YLFAGVVDGR	iTRAQ8plex@N-term		0.000600193	1399.78	467.6	1399.78	467.599	3	11
10					1.74473	98.82	LDAQQK	iTRAQ8plex@N-term; iTRAQ8plex(K)@6		-0.0129582	1309.77	655.891	1309.78	655.898	2	9
10					1.65758	98.16	KYAEVKPALTNMVSAAK	iTRAQ8plex@N-term; iTRAQ8plex(K)@1; iTRAQ8plex(K)@6; iTRAQ8plex(K)@17	missed K-Y@1	-0.00389013	3036.8	608.368	3036.81	608.369	5	9
10					1.61979	97.98	VTNEEVQK	iTRAQ8plex@N-term; iTRAQ8plex(K)@8		-0.0109487	1553.88	777.946	1553.89	777.951	2	8
10					1.58503	97.81	VATDLR	iTRAQ8plex@N-term		-0.00110931	977.58	489.797	977.581	489.798	2	9
10					1.39794	97.01	QMADAGIK	iTRAQ8plex@N-term; iTRAQ8plex(K)@8		-0.009472	1440.81	481.278	1440.82	481.281	3	8
10					1.21467	95.87	KISEEEYISAIKEEISK	iTRAQ8plex@N-term; iTRAQ8plex(K)@1; iTRAQ8plex(K)@12; iTRAQ8plex(K)@17	missed K-I@1; missed K-E@12	-0.00407774	3211.86	643.379	3211.86	643.38	5	9
10					1.13668	95.58	EVEDLEAAGIK	iTRAQ8plex@N-term; iTRAQ8plex(K)@11		0.00825096	1781.01	446.26	1781	446.258	4	7
10					0.761954	98.1	TAQSMTSR	iTRAQ8plex@N-term	cleaved R-P@C-term	-0.00312571	1184.61	593.312	1184.61	593.314	2	9
10					0.659556	99	WFDTNYHFIVPELGPNTK	iTRAQ8plex@N-term; iTRAQ8plex(Y)@6; iTRAQ8plex(K)@18		0.00182893	3089.68	618.942	3089.67	618.942	5	10
11	42.17	tr|A0A1B6QC86|A0A1B6QC86_SORBI	Uncharacterized protein OS=Sorghum bicolor OX=4558 GN=SORBI_3002G189100 PE=4 SV=1	25	2	99	AAVTPWLDGSFQGNGFFYDAK	iTRAQ8plex@N-term; Deamidated(N)@14; iTRAQ8plex(K)@21		-0.0039276	2899.46	967.494	2899.46	967.495	3	14
11					2	99	ADVAGLASAAITTTSSYFYGK	iTRAQ8plex@N-term; iTRAQ8plex(K)@21		-0.00289396	2701.44	676.367	2701.44	676.368	4	19
11					2	99	AGGSFTR	iTRAQ8plex@N-term		0.00110999	998.546	500.28	998.545	500.28	2	11
11					2	99	ATSTVVPDPSR	iTRAQ8plex@N-term		-0.00247545	1432.78	478.601	1432.78	478.602	3	13
11					2	99	DSGLWFAPPEWK	iTRAQ8plex@N-term; iTRAQ8plex(K)@12		0.00379466	2040.1	681.04	2040.09	681.038	3	13
11					2	99	EGPGELLMLAHPLHLR	iTRAQ8plex@N-term		-0.00156229	2086.17	522.548	2086.17	522.549	4	13
11					2	99	EGQGEGSIYEDDFSGDNR	iTRAQ8plex@N-term		0.0102866	2278	760.342	2277.99	760.338	3	17
11					2	99	GFVYALEGIYDK	iTRAQ8plex@N-term; iTRAQ8plex(K)@12		-0.000736773	1982.1	661.706	1982.1	661.706	3	13
11					2	99	GFVYALEGIYDKEAALTK	iTRAQ8plex@N-term; iTRAQ8plex(K)@12; iTRAQ8plex(K)@18	missed K-E@12	-0.0165339	2899.63	725.915	2899.65	725.919	4	14
11					2	99	GSVVVGDGDAGFTR	iTRAQ8plex@N-term		0.00169942	1639.85	820.932	1639.85	820.931	2	13
11					2	99	GVSEDGVAEVVAALR	iTRAQ8plex@N-term		0.000254629	1774.97	592.665	1774.97	592.665	3	18
11					2	99	LAQATTTQLTAPAFAGAIR	iTRAQ8plex@N-term		-0.0065103	2205.24	552.316	2205.24	552.318	4	16
11					2	99	LDTSWGR	iTRAQ8plex@N-term		0.0248384	1137.63	569.824	1137.61	569.812	2	10
11					2	99	LHSWAGGLTEFADGR	No iTRAQ8plex@N-term		0.00186096	1615.78	539.599	1615.77	539.599	3	12
11					2	99	MNSGQTFLLYASAPIR	iTRAQ8plex@N-term		0.0100767	2072.11	691.712	2072.1	691.708	3	16
11					2	99	NHSPSFVIQTFVPDLTVSDAAGTAAQR	iTRAQ8plex@N-term		0.00194655	3132.62	784.161	3132.61	784.161	4	17
11					2	99	SIDGDMVGVVGDAWVLR	iTRAQ8plex@N-term; Oxidation(M)@6		0.00220774	2108.09	703.704	2108.09	703.703	3	20
11					2	99	SPGGAALDVCYPTR	iTRAQ8plex@N-term; Methylthio(C)@10		-0.00302071	1755.86	586.293	1755.86	586.294	3	14
11					2	99	VAYLPDASMEPVLDR	iTRAQ8plex@N-term		0.00233392	1979.04	660.686	1979.03	660.685	3	19
11					2	99	VLDDFR	iTRAQ8plex@N-term		-0.00226254	1067.59	534.802	1067.59	534.803	2	9
11					2	99	VVGVLWANK	iTRAQ8plex@N-term; iTRAQ8plex(K)@9		-0.00887102	1592.98	532	1592.99	532.003	3	8
11					2	99	VVGVLWANKR	iTRAQ8plex@N-term; iTRAQ8plex(K)@9	missed K-R@9	-0.00306229	1749.08	438.278	1749.09	438.279	4	8
11					2	99	WGGLVTLQGLK	iTRAQ8plex@N-term; iTRAQ8plex(K)@11		-0.00148361	1779.09	594.036	1779.09	594.036	3	13
11					1.08092	99	GGAALDVCYPTR	iTRAQ8plex@N-term; Methylthio(C)@8	cleaved P-G@N-term	0.00896139	1571.78	524.935	1571.77	524.932	3	13
11					0.152427	99	DGVGEGWK	iTRAQ8plex@N-term; iTRAQ8plex(K)@8		0.0891617	1454.89	485.97	1454.8	485.94	3	10
12	48.31	tr|C5XW73|C5XW73_SORBI	Uncharacterized protein OS=Sorghum bicolor OX=4558 GN=SORBI_3004G060100 PE=3 SV=1	25	2	99	ALESFYEK	iTRAQ8plex@N-term; iTRAQ8plex(K)@8		-0.00202814	1593.88	532.302	1593.89	532.303	3	10
12					2	99	DALAESDKITLETAK	iTRAQ8plex@N-term; iTRAQ8plex(K)@8; iTRAQ8plex(K)@15	missed K-I@8	-0.00328	2516.44	630.118	2516.45	630.119	4	11
12					2	99	EDDLNEIVQLVGK	iTRAQ8plex@N-term; iTRAQ8plex(K)@13		-0.00878224	2079.16	694.06	2079.17	694.063	3	13
12					2	99	EDYLAQNAFTPYDK	iTRAQ8plex@N-term; Deamidated(N)@7; iTRAQ8plex(K)@14		0.00705121	2283.16	762.06	2283.15	762.058	3	10
12					2	99	EVLQREDDLNEIVQLVGK	iTRAQ8plex@N-term; iTRAQ8plex(K)@18	missed R-E@5	-0.0119268	2704.51	677.135	2704.52	677.138	4	16
12					2	99	FDPDFIDIR	iTRAQ8plex@N-term		0.00060192	1440.76	481.259	1440.76	481.259	3	10
12					2	99	GVSVPALDKDVLWEFQPK	iTRAQ8plex@N-term; iTRAQ8plex(K)@9; iTRAQ8plex(K)@18	missed K-D@9	-0.00606363	2939.68	735.928	2939.69	735.93	4	13
12					2	99	ITLETAK	iTRAQ8plex@N-term; iTRAQ8plex(K)@7		-0.013506	1382.85	461.956	1382.86	461.96	3	8
12					2	99	KVSGPVVVADGMGGAAMYELVR	iTRAQ8plex@N-term; iTRAQ8plex(K)@1	missed K-V@1	0.00510833	2813.54	704.393	2813.54	704.392	4	18
12					2	99	LAEMPADSGYPAYLAAR	iTRAQ8plex@N-term		-0.00156801	2099.07	1050.54	2099.07	1050.54	2	12
12					2	99	LASFYER	iTRAQ8plex@N-term		-0.000492526	1188.64	595.329	1188.64	595.33	2	11
12					2	99	LEGDSATIQVYEETAGLMVNDPVLR	iTRAQ8plex@N-term		0.00109562	3023.54	1008.86	3023.54	1008.85	3	23
12					2	99	LLREDYLAQNAFTPYDK	iTRAQ8plex@N-term; Deamidated(Q)@9; iTRAQ8plex(K)@17	missed R-E@3	0.0204877	2665.44	667.368	2665.42	667.363	4	12
12					2	99	NIIHFNTLANQAVER	iTRAQ8plex@N-term		0.0067828	2043.12	511.788	2043.12	511.786	4	11
12					2	99	TTLVANTSNMPVAAR	iTRAQ8plex@N-term		0.000774445	1849	925.509	1849	925.509	2	15
12					2	99	TVISQALSK	iTRAQ8plex@N-term; iTRAQ8plex(K)@9		-0.0159286	1553.94	777.979	1553.96	777.987	2	11
12					2	99	VGHDNLIGEIIR	iTRAQ8plex@N-term		0.00412081	1638.94	410.742	1638.94	410.741	4	12
12					2	99	VSYIAPAGQYSLQDTVLELEFQGIK	iTRAQ8plex@N-term; iTRAQ8plex(K)@25		0.00595243	3376.84	845.218	3376.84	845.217	4	14
12					2	99	VTTFEDSEKESEYGYVR	iTRAQ8plex@N-term; iTRAQ8plex(K)@9	missed K-E@9	0.00615319	2646.33	883.119	2646.33	883.116	3	12
12					1.67778	98.95	DALAESDK	iTRAQ8plex@N-term; iTRAQ8plex(K)@8		0.00258308	1455.81	486.276	1455.8	486.275	3	8
12					1.61979	98.04	LVSQKFEDPAEGEEALVAK	iTRAQ8plex@N-term; iTRAQ8plex(K)@5; iTRAQ8plex(K)@19	missed K-F@5	0.00049982	2971.66	743.923	2971.66	743.923	4	8
12					1.58503	97.3	NLEDEAR	iTRAQ8plex@N-term		0.00644039	1149.6	575.807	1149.59	575.804	2	9
12					1.29243	96.16	ITYSVIK	iTRAQ8plex@N-term; iTRAQ8plex(K)@7		-0.00862732	1430.89	477.97	1430.9	477.973	3	6
12					1.22915	95.09	SGDVYIPR	iTRAQ8plex@N-term		-0.00862395	1209.66	605.836	1209.67	605.84	2	7
12					1.00436	97.91	LYDDLTNGFR	iTRAQ8plex@N-term; Deamidated(N)@7		0.00145052	1517.77	759.891	1517.77	759.891	2	9
13	44.52	P13645	SWISS-PROT:P13645 Tax_Id=9606 Gene_Symbol=KRT10 Keratin, type I cytoskeletal 10	24	2	99	ADLEMQIESLTEELAYLK	iTRAQ8plex@N-term; Oxidation(M)@5; iTRAQ8plex(K)@18		-0.00745445	2719.44	680.867	2719.45	680.869	4	13
13					2	99	AETECQNTEYQQLLDIK	iTRAQ8plex@N-term; Methylthio(C)@5; iTRAQ8plex(K)@17		-0.0041911	2679.33	894.117	2679.33	894.119	3	14
13					2	99	ALEESNYELEGK	iTRAQ8plex@N-term; iTRAQ8plex(K)@12		0.00694739	1989.06	664.027	1989.05	664.024	3	15
13					2	99	DAEAWFNEK	iTRAQ8plex@N-term; iTRAQ8plex(K)@9		0.00116756	1716.89	573.305	1716.89	573.305	3	12
13					2	99	GSLGGGFSSGGFSGGSFSR	iTRAQ8plex@N-term		0.0064277	2010.98	671.333	2010.97	671.331	3	25
13					2	99	GSSGGGCFGGSSGGYGGLGGFGGGSFR	iTRAQ8plex@N-term; Methylthio(C)@7		0.00534032	2635.15	879.392	2635.15	879.39	3	26
13					2	99	LAADDFR	iTRAQ8plex@N-term		0.00177571	1110.6	556.307	1110.6	556.306	2	11
13					2	99	LASYLDK	iTRAQ8plex@N-term; iTRAQ8plex(K)@7		0.000672267	1416.84	473.289	1416.84	473.289	3	7
13					2	99	LENEIQTYR	iTRAQ8plex@N-term		-0.0118268	1468.77	735.393	1468.78	735.399	2	13
13					2	99	LKYENEVALR	iTRAQ8plex@N-term; iTRAQ8plex(K)@2; Deamidated(N)@5	missed K-Y@2	0.00811571	1843.07	461.776	1843.07	461.774	4	10
13					2	99	NVQALEIELQSQLALK	iTRAQ8plex@N-term; iTRAQ8plex(K)@16		-0.00637738	2404.41	802.477	2404.42	802.479	3	19
13					2	99	QSLEASLAETEGR	iTRAQ8plex@N-term		0.00486205	1693.88	847.949	1693.88	847.947	2	17
13					2	99	QSVEADINGLR	iTRAQ8plex@N-term; Deamidated(N)@8		-0.004561	1505.79	502.939	1505.8	502.94	3	12
13					2	99	SLLEGEGSSGGGGR	iTRAQ8plex@N-term		0.0048611	1565.8	522.941	1565.8	522.939	3	15
13					2	99	SQYEQLAEQNR	iTRAQ8plex@N-term		0.000236007	1668.84	557.287	1668.84	557.286	3	13
13					2	99	SQYEQLAEQNRK	iTRAQ8plex@N-term; iTRAQ8plex(K)@12	missed R-K@11	6.82882e-05	2101.14	701.386	2101.14	701.387	3	10
13					2	99	SSSSGSVGESSSK	iTRAQ8plex@N-term; iTRAQ8plex(K)@13		-0.00339472	1792.92	598.648	1792.93	598.649	3	16
13					2	99	VLDELTLTK	iTRAQ8plex@N-term; iTRAQ8plex(K)@9		-0.00166485	1639	547.341	1639	547.341	3	10
13					2	99	VTMQNLNDR	iTRAQ8plex@N-term		0.00302036	1393.73	697.873	1393.73	697.872	2	12
13					2	99	YENEVALR	iTRAQ8plex@N-term		0.00241661	1296.7	649.357	1296.7	649.356	2	13
13					1.95861	99	SEITELR	iTRAQ8plex@N-term		-0.00638048	1150.64	576.329	1150.65	576.332	2	11
13					1.55284	97.96	TIDDLK	iTRAQ8plex@N-term; iTRAQ8plex(K)@6		0.00156071	1311.79	656.901	1311.79	656.9	2	9
13					1.22915	99	IRLENEIQTYR	No iTRAQ8plex@N-term	missed R-L@2	0.0083377	1433.77	478.931	1433.76	478.928	3	8
13					0.705534	96.79	ELTTEIDNNIEQISSYK	iTRAQ8plex@N-term; Deamidated(N)@8; iTRAQ8plex(K)@17		-0.000711578	2605.36	652.347	2605.36	652.347	4	9
14	50.67	tr|C5XUF6|C5XUF6_SORBI	Uncharacterized protein OS=Sorghum bicolor OX=4558 GN=SORBI_3004G329300 PE=3 SV=1	23	2	99	AAQASTAAIVLASPSGIQEEFK	iTRAQ8plex@N-term; iTRAQ8plex(K)@22		-0.00165043	2796.55	933.189	2796.55	933.19	3	18
14					2	99	DVEFSEWK	iTRAQ8plex@N-term; iTRAQ8plex(K)@8		-0.00622719	1646.87	549.964	1646.88	549.966	3	9
14					2	99	ELVNSPANVLTPAVLAEEASK	iTRAQ8plex@N-term; iTRAQ8plex(K)@21		0.00599602	2759.56	690.897	2759.55	690.896	4	16
14					2	99	EVTAASEVSGEK	iTRAQ8plex@N-term; iTRAQ8plex(K)@12		-0.00874427	1813.98	454.502	1813.99	454.504	4	10
14					2	99	FDMGGSAAVFGAAK	iTRAQ8plex@N-term; iTRAQ8plex(K)@14		0.000764801	1936.03	646.352	1936.03	646.352	3	15
14					2	99	GDILAVAVTEK	iTRAQ8plex@N-term; iTRAQ8plex(K)@11		-0.00756354	1723.03	575.35	1723.03	575.352	3	15
14					2	99	GLGESVASVAK	iTRAQ8plex@N-term; iTRAQ8plex(K)@11		-0.0060968	1624.95	542.659	1624.96	542.661	3	13
14					2	99	GLTFDSGGYNIK	iTRAQ8plex@N-term; iTRAQ8plex(K)@12		-0.00151144	1879.03	470.764	1879.03	470.765	4	10
14					2	99	IASTYSDVFTATILDVEK	iTRAQ8plex@N-term; iTRAQ8plex(K)@18		-0.00323534	2580.41	861.144	2580.41	861.146	3	17
14					2	99	KLDGQLGGLLSEAAAEEDFTGK	iTRAQ8plex@N-term; iTRAQ8plex(K)@1; iTRAQ8plex(K)@22	missed K-L@1	-0.00257138	3160.74	791.191	3160.74	791.192	4	20
14					2	99	LAGQGFK	iTRAQ8plex@N-term; iTRAQ8plex(K)@7		-0.00920681	1327.8	443.607	1327.81	443.61	3	8
14					2	99	LPLEESYWESMK	iTRAQ8plex@N-term; iTRAQ8plex(K)@12		0.0029889	2119.12	707.379	2119.11	707.378	3	15
14					2	99	LTAAAAIASGTVLGLYEDSR	iTRAQ8plex@N-term		-0.00314856	2282.24	761.754	2282.24	761.755	3	21
14					2	99	QGGSITAALFLK	iTRAQ8plex@N-term; iTRAQ8plex(K)@12		-0.0142627	1813.08	605.367	1813.09	605.371	3	11
14					2	99	QVDIIGLGSGADVDQK	iTRAQ8plex@N-term; iTRAQ8plex(K)@16		-0.0141253	2222.22	741.748	2222.24	741.753	3	14
14					2	99	SGVADMVNTGGR	iTRAQ8plex@N-term		-0.0040931	1466.74	734.378	1466.75	734.38	2	9
14					2	99	TIEVNNTDAEGR	iTRAQ8plex@N-term		8.50501e-05	1621.82	541.614	1621.82	541.614	3	11
14					2	99	VGLIGLGQNAPSTAAAGR	iTRAQ8plex@N-term		0.000164011	1956.11	653.043	1956.11	653.043	3	11
14					2	99	YANDLSSGVIFGR	iTRAQ8plex@N-term		0.00509853	1701.9	568.309	1701.9	568.307	3	13
14					1.92082	99	LAIVGK	iTRAQ8plex@N-term; iTRAQ8plex(K)@6		-0.00503983	1207.81	403.609	1207.81	403.611	3	6
14					1.85387	99	GDILAVAVTEKDLSK	iTRAQ8plex@N-term; iTRAQ8plex(K)@11; iTRAQ8plex(K)@15	missed K-D@11	-0.00827256	2470.47	495.101	2470.48	495.103	5	7
14					1.72125	98.76	FENAVLK	iTRAQ8plex@N-term; iTRAQ8plex(K)@7		-0.0131878	1427.85	476.956	1427.86	476.961	3	6
14					1.65758	98.41	TGPGCSIELMK	iTRAQ8plex@N-term; Methylthio(C)@5; iTRAQ8plex(K)@11		-0.00738015	1788.93	597.318	1788.94	597.321	3	7
15	59.7	tr|A0A194YMV2|A0A194YMV2_SORBI	Phosphoglycerate kinase OS=Sorghum bicolor OX=4558 GN=SORBI_3004G055200 PE=3 SV=1	22	2	99	ADLNVPLDDAQK	iTRAQ8plex@N-term; iTRAQ8plex(K)@12		0.0113657	1906.07	636.365	1906.06	636.361	3	13
15					2	99	AQGYSVGK	iTRAQ8plex@N-term; iTRAQ8plex(K)@8		-0.00771728	1416.81	473.278	1416.82	473.28	3	11
15					2	99	ELDYLVGAVANPK	iTRAQ8plex@N-term; iTRAQ8plex(K)@13		0.000647861	1996.15	666.389	1996.15	666.389	3	12
15					2	99	FAADAESK	iTRAQ8plex@N-term; iTRAQ8plex(K)@8		-0.0102807	1445.79	482.936	1445.8	482.94	3	10
15					2	99	FAAGTEAIAK	iTRAQ8plex@N-term; iTRAQ8plex(K)@10		-0.00982566	1585.92	793.967	1585.93	793.972	2	15
15					2	99	GVSLLLPTDIVVADK	iTRAQ8plex@N-term; iTRAQ8plex(K)@15		0.000565408	2147.3	716.775	2147.3	716.775	3	15
15					2	99	GVSLLLPTDIVVADKFAADAESK	iTRAQ8plex@N-term; iTRAQ8plex(K)@15; iTRAQ8plex(K)@23	missed K-F@15	-0.040886	3270.84	655.176	3270.88	655.184	5	12
15					2	99	GVTTIIGGGDSVAAVEK	iTRAQ8plex@N-term; iTRAQ8plex(K)@17		0.00402012	2181.25	728.091	2181.25	728.089	3	16
15					2	99	ITDDTR	iTRAQ8plex@N-term		0.00194377	1023.55	512.783	1023.55	512.782	2	10
15					2	99	IVPATAIPDDWMGLDVGPDATK	iTRAQ8plex@N-term; iTRAQ8plex(K)@22		0.00486012	2889.55	723.394	2889.54	723.392	4	16
15					2	99	KLASVADLYVNDAFGTAHR	iTRAQ8plex@N-term; iTRAQ8plex(K)@1	missed K-L@1	-0.0165965	2655.44	664.868	2655.46	664.872	4	12
15					2	99	LAELTTTK	iTRAQ8plex@N-term; iTRAQ8plex(K)@8		-0.0079722	1483.9	495.64	1483.91	495.643	3	9
15					2	99	LASVADLYVNDAFGTAHR	iTRAQ8plex@N-term; iTRAQ8plex(Y)@8		-0.00582517	2527.36	632.847	2527.36	632.848	4	14
15					2	99	SVGTLGEADLK	iTRAQ8plex@N-term; iTRAQ8plex(K)@11		-0.00195841	1696.98	566.667	1696.98	566.668	3	11
15					2	99	TFNEALDTTQTIIWNGPMGVFEFPK	iTRAQ8plex@N-term; iTRAQ8plex(K)@25		-0.0177459	3463.78	866.952	3463.79	866.956	4	15
15					2	99	TLPGVLALDDA	iTRAQ8plex@N-term		-0.0024899	1387.78	694.899	1387.79	694.901	2	9
15					2	99	VILASHLGR	iTRAQ8plex@N-term	cleaved R-P@C-term	-0.00510246	1268.78	423.935	1268.79	423.936	3	13
15					2	99	VILASHLGRPK	iTRAQ8plex@N-term; iTRAQ8plex(K)@11		-0.00541148	1798.14	600.386	1798.14	600.387	3	11
15					2	99	YLKPAVAGFLMQK	iTRAQ8plex@N-term; iTRAQ8plex(K)@3; iTRAQ8plex(K)@13		-0.00673204	2377.43	595.364	2377.43	595.365	4	13
15					2	99	YSLKPLVPR	iTRAQ8plex@N-term; iTRAQ8plex(K)@4		-0.0104723	1680.04	421.018	1680.05	421.021	4	7
15					1.67778	98.44	SLVEEDKLELATSLIEK	iTRAQ8plex@N-term; iTRAQ8plex(K)@7; iTRAQ8plex(K)@17	missed K-L@7	0.000661604	2828.65	708.17	2828.65	708.17	4	12
15					1.19382	95.3	FLLEK	iTRAQ8plex@N-term; iTRAQ8plex(K)@5		-0.00379858	1256.79	419.938	1256.8	419.939	3	6
16	21	tr|C5Y397|C5Y397_SORBI	Alpha-mannosidase OS=Sorghum bicolor OX=4558 GN=SORBI_3005G132400 PE=3 SV=1	24	2	99	AYLGTTPGAKPK	iTRAQ8plex@N-term; iTRAQ8plex(K)@10; iTRAQ8plex(K)@12		-0.0211496	2115.26	529.822	2115.28	529.828	4	9
16					2	99	EEFGQIPR	iTRAQ8plex@N-term		0.00274467	1278.69	640.352	1278.69	640.351	2	9
16					2	99	EIESQLLPIATASLNIR	iTRAQ8plex@N-term		-0.00155098	2171.25	724.756	2171.25	724.756	3	17
16					2	99	ELEVVWR	iTRAQ8plex@N-term		-0.00258016	1233.7	617.857	1233.7	617.858	2	11
16					2	99	ELSVLVDR	iTRAQ8plex@N-term		-0.00539859	1233.72	617.866	1233.72	617.869	2	11
16					2	99	GGPVDPSK	iTRAQ8plex@N-term; iTRAQ8plex(K)@8		-0.00556243	1363.79	455.603	1363.79	455.605	3	9
16					2	99	IIETSLSANQER	iTRAQ8plex@N-term		-0.00015875	1663.9	555.642	1663.9	555.642	3	12
16					2	99	LIHYVNK	iTRAQ8plex@N-term; iTRAQ8plex(K)@7		-0.00870477	1493.91	498.977	1493.92	498.98	3	9
16					2	99	QCEGLIIQGK	iTRAQ8plex@N-term; Methylthio(C)@2; iTRAQ8plex(K)@10		-0.00501386	1741.96	581.662	1741.97	581.663	3	11
16					2	99	QLEFFK	iTRAQ8plex@N-term; iTRAQ8plex(K)@6		-0.0080292	1418.83	473.951	1418.84	473.953	3	8
16					2	99	TFYTDSSGR	iTRAQ8plex@N-term		-4.05393e-05	1336.66	669.336	1336.66	669.336	2	12
16					2	99	TLGSSADIFAGIFPK	iTRAQ8plex@N-term; iTRAQ8plex(K)@15		0.000148253	2131.21	711.412	2131.21	711.412	3	13
16					2	99	VNALYSTPSIYTDAK	iTRAQ8plex@N-term; Deamidated(N)@2; iTRAQ8plex(K)@15		-0.0135998	2251.21	751.409	2251.22	751.414	3	11
16					2	99	VQGSAADEK	iTRAQ8plex@N-term; iTRAQ8plex(K)@9		-0.0112939	1511.83	504.95	1511.84	504.954	3	13
16					2	99	YAANELWPLK	iTRAQ8plex@N-term; iTRAQ8plex(K)@10		-0.000275603	1812.04	605.02	1812.04	605.02	3	11
16					2	99	YQYAESWFR	iTRAQ8plex@N-term		-0.0028702	1552.76	777.387	1552.76	777.388	2	11
16					1.88606	98.79	LLHDDGR	iTRAQ8plex@N-term		-0.00851974	1128.61	565.313	1128.62	565.317	2	8
16					1.67778	99	DGQIELMLHR	iTRAQ8plex@N-term; Oxidation(M)@7		-0.0067397	1530.81	511.276	1530.81	511.278	3	8
16					1.52288	97.83	LNVHVVPHTHDDVGWLK	iTRAQ8plex@N-term; iTRAQ8plex(K)@17		-0.0110641	2573.42	644.363	2573.43	644.365	4	8
16					1.42022	96.91	IDPQGEGAR	iTRAQ8plex@N-term		0.000311266	1245.66	416.228	1245.66	416.228	3	7
16					1.38722	96.68	VFPDNK	iTRAQ8plex@N-term; iTRAQ8plex(K)@6		-0.00788619	1326.77	664.391	1326.78	664.395	2	7
16					1.34679	95.88	YIKEEFGQIPR	iTRAQ8plex@N-term; iTRAQ8plex(K)@3	missed K-E@3	0.00676931	1987.14	497.793	1987.14	497.791	4	8
16					0.0584886	99	EIESQLLPIAT	iTRAQ8plex@N-term	cleaved T-A@C-term	-0.00895917	1516.86	759.436	1516.87	759.44	2	9
16					0.000434506	95.33	EIESQLLPIATAS	iTRAQ8plex@N-term	cleaved S-L@C-term	-0.00429403	1674.93	838.472	1674.93	838.475	2	9
17	39.6	tr|C5WN27|C5WN27_SORBI	Uncharacterized protein OS=Sorghum bicolor OX=4558 GN=SORBI_3001G116500 PE=4 SV=1	20	2	99	DAVQIITK	iTRAQ8plex@N-term; iTRAQ8plex(K)@8		-0.00857337	1494.91	499.312	1494.92	499.315	3	10
17					2	99	DSQDALAPLVDVALK	No iTRAQ8plex@N-term; iTRAQ8plex(K)@15		-0.000888695	1858.03	620.352	1858.04	620.352	3	13
17					2	99	ELMANLVSMQSSLSDVNK	iTRAQ8plex@N-term; iTRAQ8plex(K)@18		0.0040599	2573.37	644.35	2573.37	644.349	4	14
17					2	99	FFEVPTGWK	iTRAQ8plex@N-term; iTRAQ8plex(K)@9		-0.00464591	1717.96	573.661	1717.97	573.662	3	10
17					2	99	GATIVVSGDGR	iTRAQ8plex@N-term		-0.00181516	1334.74	668.379	1334.75	668.38	2	14
17					2	99	HIFVEELGADESSLLNCVPK	iTRAQ8plex@N-term; Methylthio(C)@17; iTRAQ8plex(K)@20		-0.00344495	2853.48	714.378	2853.49	714.379	4	16
17					2	99	LSGTGSVGATIR	iTRAQ8plex@N-term		0.00232266	1421.82	711.916	1421.81	711.915	2	13
17					2	99	LVSVEDIVR	iTRAQ8plex@N-term		-0.00345224	1332.79	667.402	1332.79	667.403	2	14
17					2	99	MAAANGAR	iTRAQ8plex@N-term; Deamidated(N)@5		0.0033271	1065.56	533.786	1065.55	533.784	2	11
17					2	99	MQEYTGR	iTRAQ8plex@N-term		0.00229982	1187.59	594.804	1187.59	594.803	2	10
17					2	99	SAPTVIT	iTRAQ8plex@N-term		-0.00591886	991.58	496.797	991.586	496.8	2	8
17					2	99	SDVSEVVAADEFEYKDPVDGSVSK	iTRAQ8plex@N-term; iTRAQ8plex(K)@15; iTRAQ8plex(K)@24	missed K-D@15	0.00948196	3483.81	697.77	3483.8	697.768	5	13
17					2	99	SMPTSAALDVVAK	iTRAQ8plex@N-term; Oxidation(M)@2; iTRAQ8plex(K)@13		-0.00627794	1913.07	638.697	1913.08	638.699	3	11
17					2	99	SSSNVEPPEFGAAADGDADR	iTRAQ8plex@N-term		0.00999885	2295.07	766.029	2295.06	766.026	3	17
17					2	99	TIFDFEAIK	iTRAQ8plex@N-term; iTRAQ8plex(K)@9		-0.00604002	1690.97	564.664	1690.98	564.666	3	8
17					2	99	VYIEQYEK	iTRAQ8plex@N-term; iTRAQ8plex(K)@8		-0.00439832	1678.93	560.652	1678.94	560.654	3	9
17					2	99	YDYENVDAGAAK	iTRAQ8plex@N-term; iTRAQ8plex(K)@12		-0.0156963	1922.97	481.749	1922.98	481.753	4	11
17					2	99	YLFGDGSR	iTRAQ8plex@N-term		-0.00069234	1217.63	609.824	1217.63	609.825	2	10
17					2	99	YNMGNGGPAPESVTDK	iTRAQ8plex@N-term; Deamidated(N)@5; iTRAQ8plex(K)@16		0.0114535	2245.13	749.383	2245.11	749.379	3	13
17					1.4318	97.31	ATGAFILTASHNPGGPTEDFGIK	iTRAQ8plex@N-term; iTRAQ8plex(K)@23		-0.0126073	2908.54	728.143	2908.55	728.146	4	9
18	37.84	tr|A0A1B6QI05|A0A1B6QI05_SORBI	Uncharacterized protein OS=Sorghum bicolor OX=4558 GN=SORBI_3001G089100 PE=4 SV=1	20	2	99	ATIFPHNVGLGATR	iTRAQ8plex@N-term		-0.000231305	1756.99	440.255	1756.99	440.255	4	11
18					2	99	FTMGLFENPYPDASLAGEIGK	iTRAQ8plex@N-term; iTRAQ8plex(K)@21		-0.00217586	2864.49	717.129	2864.49	717.129	4	17
18					2	99	FTMGLFENPYPDASLAGEIGKQEHR	iTRAQ8plex@N-term; iTRAQ8plex(K)@21	missed K-Q@21	0.002904	3414.75	683.958	3414.75	683.957	5	14
18					2	99	GFVISDWEGIDR	iTRAQ8plex@N-term		-0.00200244	1696.87	849.443	1696.87	849.444	2	16
18					2	99	GVSTVMTSYSSWNGK	iTRAQ8plex@N-term; Deamidated(N)@13; iTRAQ8plex(K)@15		-0.00628417	2212.12	738.382	2212.13	738.384	3	11
18					2	99	GVSTVMTSYSSWNGKK	iTRAQ8plex@N-term; Deamidated(N)@13; iTRAQ8plex(K)@15; iTRAQ8plex(K)@16	missed K-K@15	-0.0017459	2644.43	662.114	2644.43	662.115	4	11
18					2	99	IDDAVYR	iTRAQ8plex@N-term		0.000910493	1154.62	578.32	1154.62	578.319	2	12
18					2	99	IGEATALEVR	iTRAQ8plex@N-term		-0.000709546	1361.78	454.934	1361.78	454.935	3	13
18					2	99	MHANHFLVTDFLK	iTRAQ8plex@N-term; iTRAQ8plex(K)@13		-0.00840196	2180.19	546.056	2180.2	546.058	4	8
18					2	99	SSSAPLLPLPK	iTRAQ8plex@N-term; iTRAQ8plex(K)@11		-0.00496117	1717.05	430.271	1717.06	430.272	4	12
18					2	99	SVDQLPMNVGDK	iTRAQ8plex@N-term; Oxidation(M)@7; iTRAQ8plex(K)@12		-0.00430631	1926.03	643.017	1926.03	643.019	3	9
18					2	99	SVDQLPMNVGDKHYDPLFPFGFGLTTK	iTRAQ8plex@N-term; iTRAQ8plex(K)@12; iTRAQ8plex(K)@27	missed K-H@12	0.000215161	3935.11	788.029	3935.11	788.028	5	11
18					2	99	YFIGSVLSGGGSVPAPQASAEAWASMVTEMQK	iTRAQ8plex@N-term; iTRAQ8plex(K)@32		-0.0114852	3863.96	966.997	3863.97	966.999	4	21
18					2	99	YTEFIDDLTTQVQNK	iTRAQ8plex@N-term; iTRAQ8plex(K)@15		0.00315232	2422.29	808.436	2422.28	808.435	3	13
18					1.95861	99	GALSTR	iTRAQ8plex@N-term		-0.00404594	907.535	454.775	907.539	454.777	2	9
18					1.69897	98.56	SLVLLK	iTRAQ8plex@N-term; iTRAQ8plex(K)@6		-0.00893552	1279.86	427.627	1279.87	427.63	3	7
18					1.65758	98.6	DPDLVK	iTRAQ8plex@N-term; iTRAQ8plex(K)@6		-0.00988285	1293.77	432.262	1293.78	432.266	3	8
18					1.55284	97.85	IGQMTQIER	iTRAQ8plex@N-term		-0.00594755	1378.75	690.382	1378.75	690.385	2	8
18					1.31876	96.49	VAACAK	iTRAQ8plex@N-term; Methylthio(C)@4; iTRAQ8plex(K)@6		-0.00859089	1215.68	406.235	1215.69	406.238	3	7
18					0.0958256	97.88	LGIPIIYGIDAVHGHNNVYK	iTRAQ8plex@N-term; iTRAQ8plex(Y)@7; Deamidated(N)@17; iTRAQ8plex(K)@20		0.00498721	3105.78	622.163	3105.77	622.162	5	9
19	48.28	tr|A0A1B6PA06|A0A1B6PA06_SORBI	ATP synthase subunit beta OS=Sorghum bicolor OX=4558 GN=SORBI_3009G224400 PE=3 SV=1	19	2	99	AHGGFSVFAGVGER	iTRAQ8plex@N-term		0.000237372	1693.88	565.635	1693.88	565.635	3	15
19					2	99	ASSAAAQAAPAASAPATGK	iTRAQ8plex@N-term; iTRAQ8plex(K)@19	cleaved Y-A@N-term	-0.00303592	2206.21	736.412	2206.22	736.413	3	16
19					2	99	EAPAFVEQATEQQILVTGIK	iTRAQ8plex@N-term; iTRAQ8plex(K)@20		0.00812382	2779.57	695.899	2779.56	695.897	4	20
19					2	99	EGNDLYR	iTRAQ8plex@N-term		-0.0053464	1169.59	585.804	1169.6	585.806	2	10
19					2	99	EMIESGVIK	iTRAQ8plex@N-term; iTRAQ8plex(K)@9		-0.0117991	1612.92	404.237	1612.93	404.24	4	8
19					2	99	FTQANSEVSALLGR	iTRAQ8plex@N-term		0.00360822	1795.98	599.666	1795.97	599.665	3	20
19					2	99	GDITTNHFLPIHR	iTRAQ8plex@N-term		-0.00250438	1823.99	457.005	1823.99	457.006	4	16
19					2	99	IGLFGGAGVGK	iTRAQ8plex@N-term; iTRAQ8plex(K)@11		-0.00492254	1582.96	528.661	1582.97	528.662	3	10
19					2	99	IINVIGEPIDER	iTRAQ8plex@N-term		0.00103966	1670.95	557.991	1670.95	557.991	3	14
19					2	99	IPSAVGYQPTLATDLGGLQER	iTRAQ8plex@N-term		-0.0004865	2489.34	623.343	2489.34	623.343	4	14
19					2	99	MLSPHVLGEDHYNTAR	iTRAQ8plex@N-term		-0.00489923	2143.07	536.776	2143.08	536.777	4	9
19					2	99	NLQDIIAILGMDELSEDDKLTVAR	iTRAQ8plex@N-term; iTRAQ8plex(K)@19	missed K-L@19	-0.0020528	3279.78	820.953	3279.78	820.953	4	19
19					2	99	QISELGIYPAVDPLDSTSR	Gln->pyro-Glu@N-term		0.0028079	2043.02	1022.52	2043.02	1022.52	2	16
19					2	99	TIAMDGTEGLVR	iTRAQ8plex@N-term		-0.00345866	1565.84	783.925	1565.84	783.927	2	13
19					2	99	TVLIMELINNVAK	iTRAQ8plex@N-term; Deamidated(N)@9; iTRAQ8plex(K)@13		-0.00445856	2066.22	689.748	2066.23	689.75	3	14
19					2	99	VGLTGLTVAEHFR	iTRAQ8plex@N-term		0.00240597	1702.97	568.664	1702.97	568.663	3	18
19					2	99	VLNTGSPITVPVGR	iTRAQ8plex@N-term		0.000771663	1713.01	572.011	1713.01	572.01	3	16
19					2	99	VLQNYK	iTRAQ8plex@N-term; iTRAQ8plex(K)@6		-0.00838902	1371.83	686.92	1371.83	686.924	2	8
19					2	99	VVDLLAPYQR	iTRAQ8plex@N-term		0.00416438	1476.86	493.296	1476.86	493.294	3	13
20	38.46	tr|A0A1B6Q6S1|A0A1B6Q6S1_SORBI	Uncharacterized protein OS=Sorghum bicolor OX=4558 GN=SORBI_3003G336000 PE=4 SV=1	18	2	99	ALEYADFDKFDR	iTRAQ8plex@N-term; iTRAQ8plex(K)@9	missed K-F@9	-0.00929483	2097.09	525.28	2097.1	525.282	4	9
20					2	99	AQPNANDQYLPPFVIVDDSGK	iTRAQ8plex@N-term; iTRAQ8plex(K)@21		0.023176	2895.55	724.894	2895.52	724.888	4	11
20					2	99	AVGPVLDGDAVVTLNFR	iTRAQ8plex@N-term		0.00545616	2046.15	683.056	2046.14	683.055	3	19
20					2	99	GIDAQIASGGGR	iTRAQ8plex@N-term		-0.0024218	1404.76	703.388	1404.76	703.389	2	15
20					2	99	GWDAQVLGEAPYK	iTRAQ8plex@N-term; iTRAQ8plex(K)@13		0.00376075	2041.11	681.378	2041.11	681.377	3	15
20					2	99	IFAQGAK	iTRAQ8plex@N-term; iTRAQ8plex(K)@7		-0.0129979	1341.81	448.277	1341.82	448.282	3	8
20					2	99	IYSGDGFNYIK	iTRAQ8plex@N-term; iTRAQ8plex(K)@11		-0.014931	1884.01	629.01	1884.02	629.015	3	13
20					2	99	LDQLQLLLK	iTRAQ8plex@N-term; iTRAQ8plex(K)@9		-0.00515377	1691.08	564.699	1691.08	564.701	3	11
20					2	99	LVDSALASGK	iTRAQ8plex@N-term; iTRAQ8plex(K)@10		-0.00537073	1567.93	523.652	1567.94	523.654	3	12
20					2	99	SALEAVK	iTRAQ8plex@N-term; iTRAQ8plex(K)@7		-0.00871655	1324.81	442.61	1324.82	442.613	3	9
20					2	99	SGYFDETKEEYVEVPSDSGITFNVAPK	iTRAQ8plex@N-term; iTRAQ8plex(K)@8; iTRAQ8plex(K)@27	missed K-E@8	0.0023026	3920.02	785.01	3920.01	785.01	5	11
20					2	99	TSGEYLVK	iTRAQ8plex@N-term; iTRAQ8plex(K)@8		-0.0116747	1503.86	502.295	1503.88	502.299	3	9
20					2	99	VHILTDGR	iTRAQ8plex@N-term		-0.00656332	1213.7	405.575	1213.71	405.577	3	9
20					2	99	VNLPNGDMVGHTGDIEATVVACK	iTRAQ8plex@N-term; Deamidated(N)@5; Methylthio(C)@22; iTRAQ8plex(K)@23		-0.00278983	2994.5	749.633	2994.51	749.634	4	13
20					2	99	YAGMLQYDGELK	iTRAQ8plex@N-term; iTRAQ8plex(K)@12		-0.00310195	1995.06	666.026	1995.06	666.027	3	12
20					2	99	YLVSPPEIDR	iTRAQ8plex@N-term		-0.000801399	1491.82	498.282	1491.82	498.282	3	12
20					1.88606	99	AADEAVK	iTRAQ8plex@N-term; iTRAQ8plex(K)@7		-0.00376157	1310.76	437.928	1310.77	437.929	3	8
20					1.67778	98.54	RGWDAQVLGEAPYK	iTRAQ8plex@N-term; iTRAQ8plex(K)@14	missed R-G@1	-0.00131021	2197.21	550.31	2197.21	550.31	4	8
21	33.22	tr|A0A194YQ33|A0A194YQ33_SORBI	Uncharacterized protein OS=Sorghum bicolor OX=4558 GN=SORBI_3004G166700 PE=3 SV=1	17	2	99	AEPFDPAYDNDAQK	iTRAQ8plex@N-term; iTRAQ8plex(K)@14		0.00442763	2188.09	730.372	2188.09	730.371	3	10
21					2	99	DPTTAWYADGHWR	iTRAQ8plex@N-term		0.00132809	1878.9	627.306	1878.9	627.306	3	14
21					2	99	GAVWGNIVWAHSISR	iTRAQ8plex@N-term		0.00941075	1956.07	653.032	1956.06	653.029	3	20
21					2	99	GGVGPFGLWVLASADLQEK	iTRAQ8plex@N-term; iTRAQ8plex(K)@19		-0.009897	2551.42	851.479	2551.43	851.483	3	18
21					2	99	GWAGIHAIPR	iTRAQ8plex@N-term		-4.121e-05	1380.79	461.272	1380.79	461.272	3	13
21					2	99	NSLDLTR	iTRAQ8plex@N-term		-0.000596932	1121.63	561.824	1121.63	561.825	2	10
21					2	99	QLLQWPIEEVEK	Gln->pyro-Glu@N-term; iTRAQ8plex(K)@12		-0.0065022	1797.98	899.995	1797.98	899.998	2	13
21					2	99	SSLSPDLYKPTFAGFVDTDISSGK	iTRAQ8plex@N-term; iTRAQ8plex(K)@9; iTRAQ8plex(K)@24		0.0025865	3443.86	861.973	3443.86	861.972	4	21
21					2	99	SVVESFGEK	iTRAQ8plex@N-term; iTRAQ8plex(K)@9		-0.00664655	1588.89	530.636	1588.89	530.638	3	13
21					2	99	VLMCTDPTK	iTRAQ8plex@N-term; Methylthio(C)@4; iTRAQ8plex(K)@9		0.00206013	1660.88	554.635	1660.88	554.634	3	11
21					2	99	VSSLTAWEMK	iTRAQ8plex@N-term; iTRAQ8plex(K)@10		-0.0021881	1758.98	587.333	1758.98	587.334	3	12
21					2	99	YDYGNFYASK	iTRAQ8plex@N-term; iTRAQ8plex(K)@10		-0.026933	1834.91	918.461	1834.94	918.475	2	16
21					2	99	YDYYTIGSYDK	iTRAQ8plex@N-term; iTRAQ8plex(K)@11		-0.00374906	1995	666.009	1995.01	666.01	3	14
21					1.92082	99	IWLDPSGK	iTRAQ8plex@N-term; iTRAQ8plex(K)@8		-0.00801866	1522.89	508.637	1522.9	508.64	3	8
21					1.92082	99	VYPSIAIGK	iTRAQ8plex@N-term; iTRAQ8plex(K)@9		-0.0113942	1554.95	778.481	1554.96	778.487	2	8
21					1.5376	97.42	TCILSR	iTRAQ8plex@N-term; Methylthio(C)@2		-0.00359514	1041.56	521.786	1041.56	521.788	2	8
21					1.49485	97.69	AVTVGGK	iTRAQ8plex@N-term; iTRAQ8plex(K)@7		-0.00659427	1238.77	413.932	1238.78	413.934	3	7
22	44.81	P35908	SWISS-PROT:P35908 Tax_Id=9606 Gene_Symbol=KRT2 Keratin, type II cytoskeletal 2 epidermal	19	2	99	AQYEEIAQR	iTRAQ8plex@N-term		0.00186444	1410.74	706.379	1410.74	706.378	2	15
22					2	99	GFSSGSAVVSGGSR	iTRAQ8plex@N-term		-0.00157503	1557.8	520.275	1557.81	520.276	3	16
22					2	99	GGSGGGGSISGGGYGSGGGSGGR	iTRAQ8plex@N-term		0.00654659	2044.95	682.658	2044.95	682.656	3	26
22					2	99	GGSISGGGYGSGGGK	iTRAQ8plex@N-term; iTRAQ8plex(K)@15		-0.000283981	1804.95	602.658	1804.95	602.658	3	17
22					2	99	HGGGGGGFGGGGFGSR	iTRAQ8plex@N-term		0.00263594	1623.78	542.268	1623.78	542.268	3	14
22					2	99	LQGEIAHVK	iTRAQ8plex@N-term; iTRAQ8plex(K)@9		-0.012174	1601.96	534.994	1601.97	534.998	3	12
22					2	99	NLDLDSIIAEVK	iTRAQ8plex@N-term; iTRAQ8plex(K)@12		0.00310226	1937.13	485.29	1937.13	485.29	4	12
22					2	99	SLVGLGGTK	iTRAQ8plex@N-term; iTRAQ8plex(K)@9		-0.00613636	1438.89	720.453	1438.9	720.456	2	10
22					2	99	STSSFSCLSR	iTRAQ8plex@N-term; Methylthio(C)@7		0.0048783	1423.68	712.847	1423.67	712.844	2	11
22					2	99	TAAENDFVTLK	iTRAQ8plex@N-term; iTRAQ8plex(K)@11		-0.00713559	1816.01	606.345	1816.02	606.347	3	11
22					2	99	VDLLNQEIEFLK	iTRAQ8plex@N-term; iTRAQ8plex(K)@12		-0.00570569	2068.2	690.406	2068.2	690.408	3	13
22					2	99	VDPEIQNVK	iTRAQ8plex@N-term; iTRAQ8plex(K)@9		0.00116359	1648.96	550.661	1648.96	550.661	3	9
22					2	99	YEELQVTVGR	iTRAQ8plex@N-term		0.00535338	1496.82	499.947	1496.81	499.945	3	10
22					2	99	YGSGGGSK	iTRAQ8plex@N-term; iTRAQ8plex(K)@8		0.00393568	1319.73	440.918	1319.73	440.917	3	12
22					2	99	YLDGLTAER	iTRAQ8plex@N-term		0.00233222	1340.73	447.916	1340.72	447.915	3	9
22					1.31876	97.43	GEHALK	iTRAQ8plex@N-term; iTRAQ8plex(K)@6		-0.00272024	1261.76	421.593	1261.76	421.594	3	7
22					1.22915	99	NVQDAIADAEQR	No iTRAQ8plex@N-term		0.00398813	1328.64	665.325	1328.63	665.323	2	10
22					0.924453	97.79	MSGDLSSNVTVSVTSSTISSNVASK	iTRAQ8plex@N-term; Oxidation(M)@1; iTRAQ8plex(K)@25		-0.0203527	3081.58	771.401	3081.6	771.406	4	9
22					0.275724	99	GSGFGGGSGFGGGSGFSGGGFGGGGFGGGR	iTRAQ8plex@N-term	cleaved G-G@N-term	0.00919639	2702.23	901.749	2702.22	901.746	3	19
23	25.98	tr|C5WNU9|C5WNU9_SORBI	Lipoxygenase OS=Sorghum bicolor OX=4558 GN=SORBI_3001G125900 PE=3 SV=1	19	2	99	AIAQGIIPAVR	iTRAQ8plex@N-term		-0.00320516	1411.88	706.947	1411.88	706.948	2	12
23					2	99	DTPEWTSDAK	iTRAQ8plex@N-term; iTRAQ8plex(K)@10		-0.00572626	1756.9	586.642	1756.91	586.644	3	9
23					2	99	EVLAGVNPVVITR	iTRAQ8plex@N-term		0.00126443	1670	557.676	1670	557.675	3	13
23					2	99	EYEELERYPER	iTRAQ8plex@N-term	missed R-Y@7	0.00527061	1815.9	606.307	1815.89	606.305	3	9
23					2	99	FSDALVAIEGK	iTRAQ8plex@N-term; iTRAQ8plex(K)@11		-0.00690526	1757.01	586.678	1757.02	586.68	3	12
23					2	99	GTVTFVANSWVYPVGK	iTRAQ8plex@N-term; iTRAQ8plex(K)@16		-0.0133119	2332.29	584.08	2332.3	584.083	4	11
23					2	99	GVAVEDPSSPYK	iTRAQ8plex@N-term; iTRAQ8plex(K)@12		0.00197358	1856.02	619.679	1856.01	619.679	3	12
23					2	99	LAPLAIELSEPYIDGGLTK	iTRAQ8plex@N-term; iTRAQ8plex(K)@19		0.00129304	2607.5	652.882	2607.5	652.882	4	18
23					2	99	LGVPGAVIVK	iTRAQ8plex@N-term; iTRAQ8plex(K)@10		-0.0114499	1560.01	521.011	1560.02	521.015	3	10
23					2	99	LPIPEIIK	iTRAQ8plex@N-term; iTRAQ8plex(K)@8		-0.00744269	1529.99	511.005	1530	511.007	3	9
23					2	99	LSSLLEK	iTRAQ8plex@N-term; iTRAQ8plex(K)@7		-0.00102503	1396.87	466.632	1396.88	466.632	3	9
23					2	99	MSDFLGHAIK	iTRAQ8plex@N-term; iTRAQ8plex(K)@10		0.00709617	1725.98	576.333	1725.97	576.331	3	9
23					2	99	NLEGLTVQQALDGNR	iTRAQ8plex@N-term		0.00673647	1931.04	644.689	1931.04	644.687	3	17
23					2	99	TITLDDVPGR	iTRAQ8plex@N-term		0.0072103	1389.78	464.269	1389.78	464.266	3	11
23					2	99	VYTPASAGVEAWVWQLAK	iTRAQ8plex@N-term; iTRAQ8plex(K)@18		-0.0212683	2583.41	862.144	2583.43	862.151	3	17
23					1.82391	99	TYVDTSPK	iTRAQ8plex@N-term; iTRAQ8plex(K)@8		-0.00759567	1517.85	506.957	1517.86	506.959	3	10
23					1.09152	96.02	DLLPAGGDYLLK	iTRAQ8plex@N-term; iTRAQ8plex(K)@12		-0.0156946	1882.09	628.37	1882.1	628.375	3	7
23					0.355561	97.55	GDDQQGPYQEHDR	iTRAQ8plex@N-term; iTRAQ8plex(Y)@8		-0.000940951	2152.04	539.017	2152.04	539.017	4	10
23					0.00130485	96.62	GIIDGLTGANK	iTRAQ8plex@N-term; iTRAQ8plex(K)@11	cleaved G-G@N-term	0.0452122	1666.03	556.351	1665.99	556.336	3	9
24	50.45	tr|C5Z7S0|C5Z7S0_SORBI	Tubulin beta chain OS=Sorghum bicolor OX=4558 GN=SORBI_3010G224900 PE=3 SV=1	18	2	99	ALTVPELTQQMWDSK	iTRAQ8plex@N-term; iTRAQ8plex(K)@15		-0.000135851	2354.28	785.766	2354.28	785.766	3	15
24					2	99	AVLMDLEPGTMDSVR	iTRAQ8plex@N-term; Oxidation(M)@4		-0.000821365	1952.98	652.002	1952.99	652.002	3	13
24					2	99	EVDEQMLNVQNK	iTRAQ8plex@N-term; Oxidation(M)@6; iTRAQ8plex(K)@12		0.00472188	2070.09	691.038	2070.09	691.036	3	13
24					2	99	FPGQLNSDLR	iTRAQ8plex@N-term		0.000454877	1449.79	484.27	1449.79	484.27	3	11
24					2	99	FWEVICDEHGIDHTGK	iTRAQ8plex@N-term; Methylthio(C)@6; iTRAQ8plex(K)@16		0.00210276	2539.25	635.819	2539.24	635.818	4	11
24					2	99	GHYTEGAELIDSVLDVVR	iTRAQ8plex@N-term; iTRAQ8plex(Y)@3		-0.0100256	2580.39	646.105	2580.4	646.107	4	14
24					2	99	GSQQYR	iTRAQ8plex@N-term		0.0075741	1041.56	521.787	1041.55	521.783	2	9
24					2	99	INVYYNEASGGR	iTRAQ8plex@N-term		0.00356699	1645.84	549.621	1645.84	549.62	3	12
24					2	99	IREEYPDR	iTRAQ8plex@N-term	missed R-E@2	-0.00605755	1380.72	691.369	1380.73	691.372	2	9
24					2	99	KLAVNLIPFPR	iTRAQ8plex@N-term; iTRAQ8plex(K)@1	missed K-L@1	-0.00722555	1875.18	626.069	1875.19	626.071	3	14
24					2	99	MMLTFSVFPSPK	iTRAQ8plex@N-term; Oxidation(M)@1; iTRAQ8plex(K)@12		0.00972053	2008.11	670.377	2008.1	670.374	3	10
24					2	99	MSSTFIGNSTSIQEMFR	iTRAQ8plex@N-term		0.00980227	2239.1	747.375	2239.09	747.371	3	19
24					2	99	NMMCAADPR	iTRAQ8plex@N-term; Methylthio(C)@4		0.00251069	1357.59	679.804	1357.59	679.803	2	7
24					2	99	NSSYFVEWIPNNVK	iTRAQ8plex@N-term; iTRAQ8plex(K)@14		-0.0106187	2304.23	769.082	2304.24	769.086	3	15
24					2	99	SSVCDIPPIGLK	iTRAQ8plex@N-term; Methylthio(C)@4; iTRAQ8plex(K)@12		0.00669676	1882.06	628.36	1882.05	628.358	3	11
24					2	99	VSEQFTAMFR	iTRAQ8plex@N-term		0.00241268	1518.78	507.268	1518.78	507.268	3	12
24					2	99	YAGDSDLQLER	iTRAQ8plex@N-term		0.00303811	1569.8	524.273	1569.79	524.272	3	18
24					1.30103	96.31	EILHIQGGQCGNQIGAK	iTRAQ8plex@N-term; Methylthio(C)@10; iTRAQ8plex(K)@17		-0.0014374	2419.29	807.438	2419.29	807.438	3	8
25	41.87	tr|A0A1B6QHY1|A0A1B6QHY1_SORBI	UDP-glucose 6-dehydrogenase OS=Sorghum bicolor OX=4558 GN=SORBI_3001G084100 PE=3 SV=1	18	2	99	AADLTYWESAAR	iTRAQ8plex@N-term		0.00314354	1656.84	829.43	1656.84	829.428	2	12
25					2	99	AQISIYDPQVTEDQIQR	iTRAQ8plex@N-term		0.00405921	2307.21	770.076	2307.2	770.074	3	18
25					2	99	ETPAIDVCK	iTRAQ8plex@N-term; Methylthio(C)@8; iTRAQ8plex(K)@9		-0.00131401	1628.87	543.964	1628.87	543.965	3	8
25					2	99	IEAWNSDTLPIYEPGLDDVVK	iTRAQ8plex@N-term; iTRAQ8plex(K)@21		0.016584	2981.6	746.408	2981.58	746.403	4	15
25					2	99	IFDNMQKPAFVFDGR	iTRAQ8plex@N-term; iTRAQ8plex(K)@7		-0.00603656	2392.28	599.076	2392.28	599.078	4	13
25					2	99	ILTTNLWSAELSK	iTRAQ8plex@N-term; iTRAQ8plex(K)@13		0.00611399	2083.22	521.812	2083.21	521.811	4	12
25					2	99	KIAVLGFAFK	iTRAQ8plex@N-term; iTRAQ8plex(K)@1; iTRAQ8plex(K)@10	missed K-I@1	0.000169495	2005.29	502.329	2005.29	502.329	4	8
25					2	99	LAANAFLAQR	iTRAQ8plex@N-term		-0.00665285	1377.8	460.273	1377.8	460.275	3	11
25					2	99	MIADVSK	iTRAQ8plex@N-term; iTRAQ8plex(K)@7		-0.00646517	1370.8	457.94	1370.81	457.942	3	9
25					2	99	NLFFSTDVEK	iTRAQ8plex@N-term; iTRAQ8plex(K)@10		-0.00344046	1806.99	603.339	1807	603.34	3	9
25					2	99	QVSCVWDAYEATK	iTRAQ8plex@N-term; Methylthio(C)@4; iTRAQ8plex(K)@13		-0.00221226	2153.07	718.698	2153.07	718.699	3	10
25					2	99	VVSSMFNTVAGK	iTRAQ8plex@N-term; iTRAQ8plex(K)@12		2.9228e-06	1847.04	616.688	1847.04	616.688	3	12
25					1.60206	98.28	TAEAIEK	iTRAQ8plex@N-term; iTRAQ8plex(K)@7		-0.00843026	1368.8	457.274	1368.81	457.276	3	8
25					1.39794	97.21	HVAEADIIFVSVNTPTK	iTRAQ8plex@N-term; iTRAQ8plex(K)@17		0.0121763	2448.4	613.106	2448.38	613.103	4	8
25					1.30103	96.48	GLLGDK	iTRAQ8plex@N-term; iTRAQ8plex(K)@6		-0.0108059	1209.74	404.255	1209.75	404.259	3	8
25					1.29243	96.4	IVVEK	iTRAQ8plex@N-term; iTRAQ8plex(K)@5		-0.0109493	1194.77	598.392	1194.78	598.397	2	8
25					1.16749	95.7	DLAMNK	iTRAQ8plex@N-term; iTRAQ8plex(K)@6		-0.00607718	1298.74	433.921	1298.75	433.923	3	7
25					0.281498	98.55	DVYAHWVPEDR	iTRAQ8plex@N-term; iTRAQ8plex(Y)@3		-0.00376503	1994.04	499.518	1994.05	499.519	4	10
26	41.41	P35527	SWISS-PROT:P35527 Tax_Id=9606 Gene_Symbol=KRT9 Keratin, type I cytoskeletal 9	19	2	99	FSSSSGYGGGSSR	iTRAQ8plex@N-term		0.00490713	1538.73	513.918	1538.73	513.916	3	14
26					2	99	GGGGSFGYSYGGGSGGGFSASSLGGGFGGGSR	iTRAQ8plex@N-term		0.00314984	3008.36	1003.79	3008.36	1003.79	3	28
26					2	99	GGSGGSYGGGGSGGGYGGGSGSR	iTRAQ8plex@N-term		0.00446864	2094.93	699.317	2094.93	699.316	3	28
26					2	99	HGVQELEIELQSQLSK	iTRAQ8plex@N-term; iTRAQ8plex(K)@16		0.0026275	2445.37	612.35	2445.37	612.349	4	11
26					2	99	IKFEMEQNLR	iTRAQ8plex@N-term; iTRAQ8plex(K)@2	missed K-F@2	9.32133e-05	1915.08	639.368	1915.08	639.368	3	11
26					2	99	MTLDDFR	iTRAQ8plex@N-term		0.0014025	1200.61	601.314	1200.61	601.313	2	10
26					2	99	QEYEQLIAK	iTRAQ8plex@N-term; iTRAQ8plex(K)@9		-0.00736296	1728.98	577.334	1728.99	577.336	3	9
26					2	99	QVLDNLTMEK	Gln->pyro-Glu@N-term; iTRAQ8plex(K)@10		0.00504704	1476.79	739.4	1476.78	739.397	2	10
26					2	99	SDLEMQYETLQEELMALK	iTRAQ8plex@N-term; iTRAQ8plex(K)@18		-0.00176364	2778.43	695.614	2778.43	695.614	4	14
26					2	99	SGGGGGGGLGSGGSIR	iTRAQ8plex@N-term		0.000572287	1535.8	512.939	1535.8	512.939	3	17
26					2	99	STMQELNSR	iTRAQ8plex@N-term; Deamidated(N)@7		0.00298271	1369.68	685.85	1369.68	685.848	2	13
26					2	99	TLLDIDNTR	iTRAQ8plex@N-term		0.00077673	1363.76	455.595	1363.76	455.594	3	11
26					2	99	VQALEEANNDLENK	iTRAQ8plex@N-term; iTRAQ8plex(K)@14		-0.00796101	2194.16	732.394	2194.17	732.397	3	15
26					1.88606	99	SLEDTK	iTRAQ8plex@N-term; iTRAQ8plex(K)@6		-0.00224248	1299.75	650.881	1299.75	650.882	2	8
26					1.4318	97.74	EVTQLR	iTRAQ8plex@N-term		-0.000156088	1048.62	525.316	1048.62	525.316	2	9
26					1.3098	96.55	GPAAIQK	iTRAQ8plex@N-term; iTRAQ8plex(K)@7		-0.00758897	1291.8	431.607	1291.81	431.61	3	9
26					1.22185	95.34	TLNDMR	iTRAQ8plex@N-term		0.0138822	1052.57	527.294	1052.56	527.287	2	8
26					1.14267	99	QGVDADINGLR	No iTRAQ8plex@N-term		-0.0044936	1156.58	579.297	1156.58	579.299	2	11
26					0.340084	98.61	EIETYHNLLEGGQEDFESSGAGK	iTRAQ8plex@N-term; iTRAQ8plex(Y)@5; iTRAQ8plex(K)@23		0.00464911	3421.75	685.356	3421.74	685.355	5	11
27	34.82	tr|C5YPZ1|C5YPZ1_SORBI	Uncharacterized protein OS=Sorghum bicolor OX=4558 GN=SORBI_3008G136000 PE=3 SV=1	18	2	99	ATAGDTHLGGEDFDNR	iTRAQ8plex@N-term		0.00760894	1978.94	660.653	1978.93	660.65	3	17
27					2	99	DAGVIAGLNVLR	iTRAQ8plex@N-term		-0.0023042	1500.89	501.304	1500.89	501.305	3	13
27					2	99	EIAEAYLGSTIK	iTRAQ8plex@N-term; iTRAQ8plex(K)@12		-0.0058204	1902.09	635.036	1902.09	635.038	3	11
27					2	99	EQVFSTYSDNQPGVLIQVYEGER	iTRAQ8plex@N-term		0.00793581	2961.47	741.376	2961.47	741.374	4	15
27					2	99	FSDASVQSDIK	iTRAQ8plex@N-term; iTRAQ8plex(K)@11		-0.0118634	1803.97	602.331	1803.98	602.335	3	13
27					2	99	IINEPTAAAIAYGLDK	iTRAQ8plex@N-term; iTRAQ8plex(K)@16		-0.00324305	2267.3	567.831	2267.3	567.832	4	14
27					2	99	IINEPTAAAIAYGLDKK	iTRAQ8plex@N-term; iTRAQ8plex(K)@16; iTRAQ8plex(K)@17	missed K-K@16	0.00262199	2699.6	675.908	2699.6	675.907	4	14
27					2	99	ITITNDKGR	iTRAQ8plex@N-term; Deamidated(N)@5; iTRAQ8plex(K)@7	missed K-G@7	-0.0133623	1625.94	542.988	1625.96	542.993	3	12
27					2	99	LIGDAAK	iTRAQ8plex@N-term; iTRAQ8plex(K)@7		-0.00617981	1294.8	432.608	1294.81	432.61	3	10
27					2	99	NAVVTVPAYFNDSQR	iTRAQ8plex@N-term; Deamidated(N)@11		-0.00235686	1985.01	662.678	1985.02	662.679	3	10
27					2	99	NINPDEAVAYGAAVQAAILSGEGNEK	iTRAQ8plex@N-term; iTRAQ8plex(K)@26		-0.000993618	3208.68	803.178	3208.68	803.178	4	13
27					2	99	NQVAMNPINTVFDAK	iTRAQ8plex@N-term; iTRAQ8plex(K)@15		0.00135712	2269.24	568.316	2269.24	568.316	4	10
27					2	99	QFAAEEISSMVLIK	iTRAQ8plex@N-term; iTRAQ8plex(K)@14		-0.0082327	2173.22	725.414	2173.23	725.417	3	14
27					2	99	TTPSYVAFTDSER	iTRAQ8plex@N-term		0.00480376	1776.89	593.303	1776.88	593.302	3	12
27					2	99	VEIIANDQGNR	iTRAQ8plex@N-term		0.00161078	1531.83	766.921	1531.83	766.92	2	11
27					1.35655	96.92	ITITNDK	iTRAQ8plex@N-term; iTRAQ8plex(K)@7		-0.0194547	1411.83	471.617	1411.85	471.624	3	8
27					0.449772	99	SSVHDVVLVGGSTR	iTRAQ8plex@N-term; iTRAQ8plex(S)@2		-0.0105371	2020.14	506.043	2020.15	506.045	4	13
27					0.420216	99	NSLENYAYNMR	iTRAQ8plex@N-term		0.0798777	1677.89	560.303	1677.81	560.277	3	11
28	34.66	tr|Q8LST5|Q8LST5_SORBI	Mitochondrial aldehyde dehydrogenase OS=Sorghum bicolor OX=4558 GN=ALDH2a PE=2 SV=1	18	2	99	AFDEGPWPR	iTRAQ8plex@N-term		0.00280638	1377.7	460.241	1377.7	460.24	3	10
28					2	99	ANATHYGLAAGVFTR	iTRAQ8plex@N-term		0.000971434	1851.99	618.337	1851.99	618.337	3	11
28					2	99	AVVTPIKDPAWL	iTRAQ8plex@N-term; iTRAQ8plex(K)@7	missed K-D@7	-0.00270993	1917.15	640.058	1917.15	640.059	3	12
28					2	99	EEIFGPVQTILK	iTRAQ8plex@N-term; iTRAQ8plex(K)@12		-0.00241514	1981.17	661.397	1981.17	661.398	3	14
28					2	99	FADLIER	iTRAQ8plex@N-term		-0.00250648	1166.66	584.336	1166.66	584.337	2	10
28					2	99	FSGMEEVIR	iTRAQ8plex@N-term		-0.00113675	1370.72	686.365	1370.72	686.366	2	11
28					2	99	GFYIQPTVFADAKDDMK	iTRAQ8plex@N-term; iTRAQ8plex(K)@13; iTRAQ8plex(K)@17	missed K-D@13	-0.00314927	2857.54	715.393	2857.55	715.394	4	10
28					2	99	LLINGNFVDAASGK	iTRAQ8plex@N-term; Deamidated(N)@4; iTRAQ8plex(K)@14	cleaved Q-L@N-term	0.00102842	2027.15	507.795	2027.15	507.795	4	13
28					2	99	SNLKPVTLELGGK	iTRAQ8plex@N-term; iTRAQ8plex(K)@4; iTRAQ8plex(K)@13		-0.00700871	2267.39	567.855	2267.4	567.857	4	10
28					2	99	TFPTLDPR	iTRAQ8plex@N-term		-0.00626213	1249.69	417.571	1249.7	417.573	3	7
28					2	99	TGEVIAR	iTRAQ8plex@N-term		-0.00406243	1048.61	525.314	1048.62	525.316	2	10
28					2	99	VAEGDSEDIDR	iTRAQ8plex@N-term		0.00451553	1508.73	755.373	1508.73	755.37	2	15
28					2	99	VVGDPFR	iTRAQ8plex@N-term		-0.00855599	1092.61	547.315	1092.62	547.319	2	11
28					2	99	VYDEFVEK	iTRAQ8plex@N-term; iTRAQ8plex(K)@8		-0.00329729	1635.89	546.305	1635.9	546.306	3	9
28					2	99	YVQSGVDSGATLVTGGDR	iTRAQ8plex@N-term		0.00766128	2085.07	696.031	2085.06	696.029	3	22
28					1.76955	98.52	AVAAAR	iTRAQ8plex@N-term		-0.00703404	861.527	431.771	861.534	431.774	2	9
28					1.05552	99	HAEEIAALETWDNGK	iTRAQ8plex@N-term; Deamidated(N)@13; iTRAQ8plex(K)@15		0.0383999	2292.22	574.063	2292.18	574.053	4	10
28					0.617983	95.14	HTQLLINGNFVDAASGK	iTRAQ8plex@N-term; Deamidated(N)@9; iTRAQ8plex(K)@17		-0.017671	2393.3	599.332	2393.32	599.336	4	9
29	48.15	tr|A0A1B6Q670|A0A1B6Q670_SORBI	Aspartate aminotransferase OS=Sorghum bicolor OX=4558 GN=SORBI_3003G303300 PE=4 SV=1	17	2	99	GTPGDWSHIIK	iTRAQ8plex@N-term; iTRAQ8plex(K)@11		-0.00758131	1818.02	607.013	1818.02	607.016	3	8
29					2	99	LIFGADSPAIQENR	iTRAQ8plex@N-term		0.00165898	1833.99	612.337	1833.99	612.337	3	18
29					2	99	MFVADGGELLMAQSYAK	iTRAQ8plex@N-term; iTRAQ8plex(K)@17		0.00868104	2438.29	610.579	2438.28	610.577	4	14
29					2	99	QIGMFTFTGLNSEQVAFMR	iTRAQ8plex@N-term; Deamidated(N)@11		-0.00531721	2481.23	828.083	2481.23	828.085	3	17
29					2	99	QQLFDALK	iTRAQ8plex@N-term; iTRAQ8plex(K)@8		-0.00404669	1569.93	524.317	1569.93	524.319	3	8
29					2	99	RAEQMLINNPSR	iTRAQ8plex@N-term	missed R-A@1	-0.00936595	1731.93	578.316	1731.94	578.319	3	13
29					2	99	SLLPFFDSAYQGFASGSLDKDAQSVR	iTRAQ8plex@N-term; iTRAQ8plex(K)@20	missed K-D@20	-0.00371424	3413.77	854.449	3413.77	854.45	4	20
29					2	99	TEEGKPLVLNVVR	iTRAQ8plex@N-term; iTRAQ8plex(K)@5		-0.00258281	2061.24	688.087	2061.24	688.088	3	9
29					2	99	TIYIPQPTWGNHPK	iTRAQ8plex@N-term; iTRAQ8plex(K)@14		-0.00248965	2259.26	565.822	2259.26	565.823	4	9
29					2	99	TVPHLADAIHAAVTQLK	iTRAQ8plex@N-term; iTRAQ8plex(K)@17		-0.00444519	2392.4	479.487	2392.41	479.488	5	12
29					2	99	VATVQCLSGTGSLR	iTRAQ8plex@N-term; Methylthio(C)@6		0.00210022	1740.92	581.314	1740.92	581.313	3	13
29					2	99	VGALSIVCGSADVAVR	iTRAQ8plex@N-term; Methylthio(C)@8		-0.00376079	1866	623.006	1866	623.008	3	18
29					2	99	VGGEFLAR	iTRAQ8plex@N-term		-0.00189946	1151.66	576.837	1151.66	576.838	2	13
29					2	99	VKEYLPITGLAEFNK	iTRAQ8plex@N-term; iTRAQ8plex(K)@2; iTRAQ8plex(K)@15	missed K-E@2	-0.00183544	2633.55	659.396	2633.56	659.396	4	11
29					2	99	VNLGVGAYR	iTRAQ8plex@N-term		0.0305978	1251.75	418.259	1251.72	418.249	3	12
29					1.95861	99	NMGLYGER	iTRAQ8plex@N-term		0.0082145	1242.64	622.328	1242.63	622.324	2	8
29					1.29243	99	AEQMLINNPSR	No iTRAQ8plex@N-term		0.00482014	1271.63	636.824	1271.63	636.822	2	9
30	49.73	tr|C5WT90|C5WT90_SORBI	Uncharacterized protein OS=Sorghum bicolor OX=4558 GN=SORBI_3001G173300 PE=4 SV=1	17	2	99	ASCISFK	iTRAQ8plex@N-term; Methylthio(C)@3; iTRAQ8plex(K)@7		7.28204e-05	1408.77	470.596	1408.77	470.596	3	9
30					2	99	ASNPFVNLR	iTRAQ8plex@N-term		0.00361818	1320.75	661.382	1320.75	661.38	2	15
30					2	99	DINALEQHIK	iTRAQ8plex@N-term; iTRAQ8plex(K)@10		0.0016896	1788.04	597.02	1788.04	597.019	3	13
30					2	99	EGTHTAVSHGLWLNIPDYDAPTQLVKPK	iTRAQ8plex@N-term; iTRAQ8plex(K)@26; iTRAQ8plex(K)@28		0.00338043	3999.2	667.541	3999.2	667.54	6	13
30					2	99	LGTIDPYFVK	iTRAQ8plex@N-term; iTRAQ8plex(K)@10		-0.00144602	1760.03	587.685	1760.03	587.685	3	12
30					2	99	NIMSPSTPFFFNTLYDPYR	iTRAQ8plex@N-term		0.00366763	2613.29	872.105	2613.29	872.103	3	19
30					2	99	NIMSPSTPFFFNTLYDPYREGADFVR	iTRAQ8plex@N-term	missed R-E@19	-0.00063612	3387.65	847.921	3387.65	847.921	4	16
30					2	99	TGLPYIWHSK	iTRAQ8plex@N-term; iTRAQ8plex(K)@10		-0.0062914	1809.03	604.019	1809.04	604.021	3	11
30					2	99	TIKVPEGFDYELYNR	iTRAQ8plex@N-term; iTRAQ8plex(K)@3	missed K-V@3	-0.0135581	2451.31	818.111	2451.33	818.116	3	10
30					2	99	VICDHLSLGVK	iTRAQ8plex@N-term; Methylthio(C)@3; iTRAQ8plex(K)@11		-0.0044154	1837.04	460.267	1837.04	460.268	4	8
30					2	99	VPEGFDYELYNR	iTRAQ8plex@N-term		0.00893925	1804.9	602.641	1804.89	602.639	3	14
30					2	99	YDDMWAGWCVK	iTRAQ8plex@N-term; Methylthio(C)@9; iTRAQ8plex(K)@11		0.00374652	2026.96	676.661	2026.96	676.659	3	13
30					2	99	YIYTIDDDCFVAK	iTRAQ8plex@N-term; Methylthio(C)@9; iTRAQ8plex(K)@13		0.00744869	2219.12	740.713	2219.11	740.711	3	16
30					2	99	YIYTIDDDCFVAKDPTGK	iTRAQ8plex@N-term; Methylthio(C)@9; iTRAQ8plex(K)@13; iTRAQ8plex(K)@18	missed K-D@13	-0.00778287	3021.55	756.395	3021.56	756.397	4	14
30					2	99	YVDAVMTIPK	iTRAQ8plex@N-term; iTRAQ8plex(K)@10		0.00354055	1744.01	582.344	1744.01	582.342	3	12
30					1.79588	98.64	NDINR	iTRAQ8plex@N-term		-0.00251563	934.511	468.263	934.514	468.264	2	8
30					0.134896	99	GLMGDGQPIGR	iTRAQ8plex@N-term	cleaved F-G@N-term	0.0293521	1403.78	468.934	1403.75	468.924	3	10
31	56.9	tr|C5XFH6|C5XFH6_SORBI	Fructose-bisphosphate aldolase OS=Sorghum bicolor OX=4558 GN=SORBI_3003G393900 PE=3 SV=1	16	2	99	ALQASTLK	iTRAQ8plex@N-term; iTRAQ8plex(K)@8		-0.010437	1438.89	720.451	1438.9	720.456	2	11
31					2	99	ANSEATLGTYK	iTRAQ8plex@N-term; iTRAQ8plex(K)@11		-0.00417747	1761.97	588.33	1761.97	588.331	3	10
31					2	99	EGGVLPGIK	iTRAQ8plex@N-term; iTRAQ8plex(K)@9		-0.0125966	1476.9	493.307	1476.91	493.311	3	8
31					2	99	GILAADESTGTIGK	iTRAQ8plex@N-term; iTRAQ8plex(K)@14		-0.00247494	1940.1	647.708	1940.1	647.709	3	11
31					2	99	IGPNEPSQLAIDLNAQGLAR	iTRAQ8plex@N-term		0.0023844	2380.3	596.083	2380.3	596.083	4	13
31					2	99	KPWSLSFSFGR	iTRAQ8plex@N-term; iTRAQ8plex(K)@1		-7.29252e-05	1919.09	480.779	1919.09	480.779	4	8
31					2	99	KVTPELIAEYTVR	iTRAQ8plex@N-term; iTRAQ8plex(K)@1	missed K-V@1	0.00230871	2126.26	532.572	2126.26	532.571	4	14
31					2	99	LSSINVENVEENR	iTRAQ8plex@N-term		0.00337202	1805.95	602.989	1805.94	602.988	3	10
31					2	99	NAAYIGTPGK	iTRAQ8plex@N-term; iTRAQ8plex(K)@10		-0.00886097	1598.92	533.979	1598.92	533.982	3	9
31					2	99	TVPAAVPAVVFLSGGQSEEEATLNLNAMNK	iTRAQ8plex@N-term; iTRAQ8plex(K)@30		0.00144724	3664.96	917.248	3664.96	917.247	4	16
31					2	99	VTPELIAEYTVR	iTRAQ8plex@N-term		-0.00644626	1693.95	847.982	1693.96	847.985	2	14
31					2	99	YAIICQENGLVPIVEPEILVDGPHDIDR	iTRAQ8plex@N-term; Methylthio(C)@5; Deamidated(N)@8		-0.00504109	3467.76	867.947	3467.76	867.948	4	19
31					1.76955	98.7	GILAADESTGTIGKR	iTRAQ8plex@N-term; iTRAQ8plex(K)@14	missed K-R@14	-0.00325119	2096.2	699.741	2096.21	699.742	3	9
31					1.72125	98.86	ALNEHHVLLEGTLLKPNMVTPGSDSK	iTRAQ8plex@N-term; iTRAQ8plex(K)@15; iTRAQ8plex(K)@26		-0.0108663	3712.06	619.685	3712.07	619.686	6	10
31					1.45593	97.07	LSSINVENVEENRR	iTRAQ8plex@N-term	missed R-R@13	0.00324541	1962.05	655.023	1962.04	655.022	3	8
31					1.37675	96.81	YYEAGAR	iTRAQ8plex@N-term		0.000707038	1132.58	567.299	1132.58	567.298	2	8
32	34.85	tr|A0A1B6PRP0|A0A1B6PRP0_SORBI	Adenosylhomocysteinase OS=Sorghum bicolor OX=4558 GN=SORBI_3005G112800 PE=3 SV=1	17	2	99	AEEEYEK	iTRAQ8plex@N-term; iTRAQ8plex(K)@7		0.00156257	1504.79	502.603	1504.79	502.603	3	8
32					2	99	AEFGPSKPFAGAR	iTRAQ8plex@N-term; iTRAQ8plex(K)@7		-0.000713886	1942.09	648.37	1942.09	648.37	3	10
32					2	99	ATDVMIAGK	iTRAQ8plex@N-term; iTRAQ8plex(K)@9		-0.00314024	1512.88	505.299	1512.88	505.3	3	11
32					2	99	DLSQADFGR	iTRAQ8plex@N-term		0.00313021	1311.68	438.233	1311.67	438.231	3	9
32					2	99	DSAAVFAWK	iTRAQ8plex@N-term; iTRAQ8plex(K)@9		-0.0012739	1601.9	534.974	1601.9	534.975	3	11
32					2	99	GCAAALK	iTRAQ8plex@N-term; Methylthio(C)@2; iTRAQ8plex(K)@7		0.0041614	1286.73	429.919	1286.73	429.917	3	9
32					2	99	GETLEEYWWCTER	iTRAQ8plex@N-term; Methylthio(C)@10		0.000962827	2050.91	684.643	2050.91	684.643	3	17
32					2	99	IPDPESTDNAEFK	iTRAQ8plex@N-term; iTRAQ8plex(K)@13		0.000493184	2070.07	691.032	2070.07	691.032	3	10
32					2	99	LVGVSEETTTGVK	iTRAQ8plex@N-term; iTRAQ8plex(K)@13		-0.000766861	1927.11	643.377	1927.11	643.377	3	10
32					2	99	LVGVSEETTTGVKR	iTRAQ8plex@N-term; iTRAQ8plex(K)@13	missed K-R@13	-0.00558754	2083.2	521.808	2083.21	521.81	4	10
32					2	99	LYQMQETGALLFPAINVNDSVTK	iTRAQ8plex@N-term; iTRAQ8plex(K)@23		-0.00295856	3159.71	790.934	3159.71	790.935	4	17
32					2	99	TGIIVLAEGR	iTRAQ8plex@N-term		-0.00787422	1331.8	666.907	1331.81	666.911	2	12
32					2	99	VAALHLGK	iTRAQ8plex@N-term; iTRAQ8plex(K)@8		-0.00930804	1415.9	472.973	1415.91	472.976	3	8
32					1.76955	98.57	HSLPDGLMR	iTRAQ8plex@N-term		-0.0027877	1328.71	443.912	1328.72	443.913	3	8
32					1.56864	97.98	WVFPETK	iTRAQ8plex@N-term; iTRAQ8plex(K)@7		0.000350657	1513.88	505.632	1513.88	505.632	3	7
32					1.45593	97.64	VYVLPK	iTRAQ8plex@N-term; iTRAQ8plex(K)@6		-0.00807923	1325.85	442.956	1325.85	442.958	3	6
32					1.20761	97.53	VAVVCGYGDVGK	iTRAQ8plex@N-term; Methylthio(C)@5; iTRAQ8plex(K)@12		0.0412863	1820.02	607.681	1819.98	607.667	3	10
33	37.68	tr|A0A1Z5SAM0|A0A1Z5SAM0_SORBI	Uncharacterized protein OS=Sorghum bicolor OX=4558 GN=SORBI_3001G449700 PE=4 SV=1	16	2	99	DLFTGTYMPSTSLTGGYR	iTRAQ8plex@N-term		-0.00151881	2270.12	757.713	2270.12	757.714	3	13
33					2	99	DVPGSYGLPLVGAVR	iTRAQ8plex@N-term		0.000669709	1803.02	602.014	1803.02	602.014	3	17
33					2	99	ETENPSVDNK	iTRAQ8plex@N-term; iTRAQ8plex(K)@10		-0.00521354	1739.91	580.977	1739.92	580.979	3	11
33					2	99	FVGEEGSK	iTRAQ8plex@N-term; iTRAQ8plex(K)@8		-0.00871649	1459.8	487.609	1459.81	487.612	3	11
33					2	99	GAVAEAGGK	iTRAQ8plex@N-term; iTRAQ8plex(K)@9		-0.00595314	1366.8	456.606	1366.8	456.608	3	12
33					2	99	SFPVLFDMDKVEK	iTRAQ8plex@N-term; iTRAQ8plex(K)@10; iTRAQ8plex(K)@13	missed K-V@10	-0.0119565	2466.38	617.603	2466.4	617.606	4	11
33					2	99	SNFSALLATVESQLAK	iTRAQ8plex@N-term; iTRAQ8plex(K)@16		-0.00616237	2286.3	763.107	2286.3	763.109	3	16
33					2	99	SVVWESLR	iTRAQ8plex@N-term		0.0140543	1278.74	427.253	1278.72	427.249	3	8
33					2	99	VFGDTAK	iTRAQ8plex@N-term; iTRAQ8plex(K)@7		-0.00527498	1344.78	449.268	1344.79	449.269	3	9
33					2	99	VLFPGLLANVANAGEK	iTRAQ8plex@N-term; iTRAQ8plex(K)@16		-0.0106398	2220.3	741.107	2220.31	741.11	3	15
33					2	99	VTLAAVEK	iTRAQ8plex@N-term; iTRAQ8plex(K)@8		-0.00870123	1437.89	480.305	1437.9	480.308	3	11
33					2	99	VVAVLDAK	iTRAQ8plex@N-term; iTRAQ8plex(K)@8		-0.00406329	1421.9	474.975	1421.91	474.976	3	9
33					1.40894	98.38	DLLIESHDAVFQVK	iTRAQ8plex@N-term; iTRAQ8plex(K)@14		-0.018875	2221.24	556.317	2221.26	556.321	4	7
33					1.29243	96.88	DRLDFYYFQGQDK	iTRAQ8plex@N-term; iTRAQ8plex(K)@13	missed R-L@2	0.0014051	2302.19	576.554	2302.18	576.553	4	9
33					1.27572	95.98	LDPPVK	iTRAQ8plex@N-term; iTRAQ8plex(K)@6		-0.0148636	1275.79	426.269	1275.8	426.274	3	6
33					1.21467	99	QALDTAEGLGLSR	iTRAQ8plex@N-term; Deamidated(Q)@1		0.0163864	1634.89	545.972	1634.88	545.967	3	10
34	63.14	tr|C5Y1P4|C5Y1P4_SORBI	Uncharacterized protein OS=Sorghum bicolor OX=4558 GN=SORBI_3005G099000 PE=4 SV=1	23	2	99	AEVYLGLAAAESGVPDGAQGTIAVYLK	iTRAQ8plex@N-term; iTRAQ8plex(K)@27		0.0138132	3270.81	818.71	3270.8	818.706	4	16
34					2	99	ALQTGLFER	iTRAQ8plex@N-term		0.00611054	1337.77	446.93	1337.76	446.928	3	10
34					2	99	APNYGGVMVWDR	iTRAQ8plex@N-term		0.00747003	1667.85	556.956	1667.84	556.954	3	13
34					2	99	DEGSLR	iTRAQ8plex@N-term		0.00353154	979.528	490.771	979.524	490.769	2	10
34					2	99	FYGDDK	iTRAQ8plex@N-term; iTRAQ8plex(K)@6		0.00668614	1351.73	676.872	1351.72	676.869	2	10
34					2	99	GVYRPFGDAAVDGIDFYIDNGAPDHYDELAR	iTRAQ8plex@N-term; Deamidated(N)@20		0.0145566	3732.78	934.202	3732.76	934.198	4	23
34					2	99	NGGTWGIVEEWDK	iTRAQ8plex@N-term; Deamidated(N)@1; iTRAQ8plex(K)@13		-0.00104377	2099.08	525.777	2099.08	525.777	4	11
34					2	99	NGGTWGIVEEWDKWTAR	iTRAQ8plex@N-term; Deamidated(N)@1; iTRAQ8plex(K)@13	missed K-W@13	0.00871131	2613.35	654.345	2613.34	654.343	4	17
34					2	99	TGYSGVVQGWA	iTRAQ8plex@N-term		0.0020181	1427.74	714.876	1427.74	714.875	2	12
34					2	99	YLYYDLLPK	iTRAQ8plex@N-term; iTRAQ8plex(K)@9		0.00239079	1795.04	599.354	1795.04	599.353	3	10
34					2	99	YWGDLSGHQLGGVGADIK	iTRAQ8plex@N-term; iTRAQ8plex(K)@18		0.00867102	2480.34	621.091	2480.33	621.089	4	12
34					1.95861	99	LTASPR	iTRAQ8plex@N-term		3.07405e-05	947.571	474.793	947.571	474.793	2	10
34					1.88606	99	QTNQVTVFWGR	iTRAQ8plex@N-term; Deamidated(N)@3		0.0176124	1639.88	547.634	1639.86	547.628	3	11
34					1.25964	95.64	NKDEGSLR	iTRAQ8plex@N-term; iTRAQ8plex(K)@2	missed K-D@2	0.001318	1525.87	509.63	1525.87	509.63	3	11
34					1.02687	99	SLPSSQSAADVADNLWNAHLGGR	iTRAQ8plex@N-term	cleaved Y-S@N-term	0.0021453	2669.35	668.344	2669.35	668.344	4	13
34					0.832683	99	GVGADIK	iTRAQ8plex@N-term; iTRAQ8plex(K)@7	cleaved G-G@N-term	-0.00741885	1266.77	634.391	1266.78	634.395	2	10
34					0.725842	99	NYGGVMVWDR	iTRAQ8plex@N-term	cleaved P-N@N-term	0.00625045	1499.76	500.926	1499.75	500.924	3	10
34					0.312471	99	APNYGGVMVWDRY	iTRAQ8plex@N-term	cleaved Y-S@C-term; missed R-Y@12	0.0197299	1830.92	611.315	1830.9	611.308	3	10
34					0.100727	99	RLDGYNR	Delta:H(2)C(2)@N-term	missed R-L@1	0.00562827	918.473	460.244	918.467	460.241	2	11
34					0.0204516	99	KQTNQVTVFWGR	iTRAQ8plex@N-term; iTRAQ8plex(K)@1	cleaved A-K@N-term; missed K-Q@1	0.00365909	2071.18	1036.6	2071.18	1036.6	2	9
34					0.0105502	96.49	YGGVMVWDR	iTRAQ8plex@N-term	cleaved N-Y@N-term	0.00221375	1385.71	693.862	1385.71	693.861	2	9
34					0.00612308	98.98	QVTVFWGR	iTRAQ8plex@N-term	cleaved N-Q@N-term	-0.00141178	1295.73	648.871	1295.73	648.872	2	10
34					0.000434506	99	GAQGTIAVYLK	iTRAQ8plex@N-term; iTRAQ8plex(K)@11	cleaved D-G@N-term	-0.0252407	1728.01	577.012	1728.04	577.02	3	11
35	39.39	tr|A0A194YU12|A0A194YU12_SORBI	Uncharacterized protein OS=Sorghum bicolor OX=4558 GN=SORBI_3004G341200 PE=3 SV=1	16	2	99	DAGQYDYDLFVIGAGSGGVR	iTRAQ8plex@N-term	cleaved A-D@N-term	0.011865	2363.18	788.735	2363.17	788.731	3	18
35					2	99	ELAITSDEALSLEELPK	iTRAQ8plex@N-term; iTRAQ8plex(K)@17		-0.0094958	2465.36	822.795	2465.37	822.798	3	13
35					2	99	FAASFGAK	iTRAQ8plex@N-term; iTRAQ8plex(K)@8		-0.00129005	1405.82	469.613	1405.82	469.613	3	8
35					2	99	GFDDEMR	iTRAQ8plex@N-term		-0.000740096	1172.54	587.279	1172.54	587.279	2	10
35					2	99	GMGAEVDLFYR	iTRAQ8plex@N-term		0.00461722	1560.8	521.273	1560.79	521.271	3	14
35					2	99	HILIATGSHAQR	iTRAQ8plex@N-term		0.00197379	1606.92	402.738	1606.92	402.738	4	11
35					2	99	KILVYGASFGGEFEDSK	iTRAQ8plex@N-term; iTRAQ8plex(K)@1; iTRAQ8plex(K)@17	missed K-I@1	-0.00515233	2758.53	690.639	2758.53	690.64	4	9
35					2	99	LHPGTNLSELSK	iTRAQ8plex@N-term; iTRAQ8plex(K)@12		-0.00421164	1903.09	476.781	1903.1	476.782	4	9
35					2	99	LNLQAAGVEVDQIGAIK	iTRAQ8plex@N-term; iTRAQ8plex(K)@17		-0.00144359	2346.37	783.131	2346.37	783.132	3	16
35					2	99	LVVDAETDR	iTRAQ8plex@N-term		-0.00131	1320.72	441.247	1320.72	441.247	3	9
35					2	99	TSAPSVWAVGDVTNR	iTRAQ8plex@N-term		0.0046632	1862.98	622.002	1862.98	622	3	15
35					2	99	TVVASNLEGR	iTRAQ8plex@N-term		-0.0026247	1348.76	675.387	1348.76	675.388	2	14
35					1.72125	98.58	VDEYSR	iTRAQ8plex@N-term		0.00238721	1071.55	536.784	1071.55	536.782	2	9
35					1.67778	99	LNGVYQR	iTRAQ8plex@N-term; Deamidated(N)@2		-0.00607041	1153.63	577.824	1153.64	577.827	2	10
35					1.58503	99	ANFDSTVGIHPSAAEEFVTMR	iTRAQ8plex@N-term; iTRAQ8plex(S)@12		0.00235769	2886.48	722.628	2886.48	722.627	4	14
35					1.284	96.98	VNIPGK	iTRAQ8plex@N-term; iTRAQ8plex(K)@6		-0.0124403	1234.77	412.598	1234.79	412.603	3	6
36	23.24	tr|A0A194YGV9|A0A194YGV9_SORBI	Uncharacterized protein OS=Sorghum bicolor OX=4558 GN=SORBI_3010G023700 PE=4 SV=1	16	2	99	AVTDKPTLIK	iTRAQ8plex@N-term; iTRAQ8plex(K)@5; iTRAQ8plex(K)@10		-0.01053	1997.26	500.321	1997.27	500.324	4	10
36					2	99	EYGITVESVIAAAK	iTRAQ8plex@N-term; iTRAQ8plex(K)@14		-0.0079863	2058.17	687.065	2058.18	687.068	3	14
36					2	99	FLAIDAVEK	iTRAQ8plex@N-term; iTRAQ8plex(K)@9		-0.00205031	1612.96	538.662	1612.96	538.662	3	10
36					2	99	ISIEAGSTLGWQK	iTRAQ8plex@N-term; iTRAQ8plex(K)@13		-0.00126018	1997.14	666.72	1997.14	666.721	3	11
36					2	99	QNLGWPYEPFFVPEDVK	iTRAQ8plex@N-term; iTRAQ8plex(K)@17		0.000173485	2672.41	669.11	2672.41	669.11	4	12
36					2	99	RPSILALSR	iTRAQ8plex@N-term		-0.00852072	1315.82	439.613	1315.82	439.615	3	8
36					2	99	SIITGEFPTGWADALPK	iTRAQ8plex@N-term; iTRAQ8plex(K)@17		0.00163725	2410.34	804.453	2410.34	804.453	3	11
36					2	99	SVNTIR	iTRAQ8plex@N-term		-0.00673893	992.585	497.3	992.592	497.303	2	10
36					2	99	YADDAATLK	iTRAQ8plex@N-term; iTRAQ8plex(K)@9		-0.0036929	1574.87	525.965	1574.88	525.966	3	11
36					2	99	YTPESPGDATR	iTRAQ8plex@N-term		0.00678592	1496.75	499.923	1496.74	499.921	3	11
36					1.82391	98.87	HTPEGAALEADWNAK	iTRAQ8plex@N-term; iTRAQ8plex(K)@15		-0.016043	2217.15	555.294	2217.16	555.298	4	10
36					1.72125	98.9	EVEATR	iTRAQ8plex@N-term		0.00135212	1007.56	504.786	1007.56	504.785	2	9
36					1.67778	98.31	KRPSILALSR	iTRAQ8plex@N-term; iTRAQ8plex(K)@1	missed K-R@1	-0.0161471	1748.11	438.034	1748.12	438.038	4	8
36					1.31876	97.15	FAEYEK	iTRAQ8plex@N-term; iTRAQ8plex(K)@6		-0.00191626	1393.77	465.597	1393.77	465.597	3	6
36					1.284	96.16	AMPNILMLRPADGNETAGAYK	iTRAQ8plex@N-term; iTRAQ8plex(K)@21		-0.00869111	2840.5	711.134	2840.51	711.136	4	8
36					0.0570004	98.7	AVETLEGK	iTRAQ8plex@N-term; iTRAQ8plex(K)@8	cleaved A-A@N-term	0.0147369	1453.87	485.632	1453.86	485.627	3	7
37	66.46	tr|C5Z475|C5Z475_SORBI	Peroxidase OS=Sorghum bicolor OX=4558 GN=SORBI_3010G162000 PE=3 SV=1	15	2	99	ATVSCADILALAAR	iTRAQ8plex@N-term; Methylthio(C)@5		-0.000423305	1723.93	575.649	1723.93	575.65	3	19
37					2	99	DGVNLLGGPTWSVPLGR	iTRAQ8plex@N-term		0.00340441	2041.13	681.384	2041.13	681.383	3	21
37					2	99	DMTALSGAHTIGR	iTRAQ8plex@N-term		-0.011841	1632.84	409.218	1632.86	409.221	4	11
37					2	99	GAGPNANSVR	iTRAQ8plex@N-term		-0.000196245	1245.67	623.844	1245.67	623.844	2	12
37					2	99	GFEVIDAIK	iTRAQ8plex@N-term; iTRAQ8plex(K)@9		-0.0115982	1598.94	800.476	1598.95	800.482	2	13
37					2	99	GLLHSDQELFNGGSQDALVR	iTRAQ8plex@N-term; Deamidated(N)@11		0.00350182	2460.26	616.072	2460.26	616.071	4	13
37					2	99	LSPNFYSK	iTRAQ8plex@N-term; iTRAQ8plex(K)@8		-0.00446703	1562.89	521.97	1562.89	521.971	3	12
37					2	99	MFGNQGLSAR	iTRAQ8plex@N-term		-0.00127374	1383.72	462.248	1383.72	462.248	3	13
37					2	99	MGNLMPSSGTPTEVR	iTRAQ8plex@N-term; Oxidation(M)@5		0.0128799	1895.95	632.991	1895.94	632.987	3	10
37					2	99	QQMASAVAAEK	iTRAQ8plex@N-term; iTRAQ8plex(K)@11		-0.00527338	1740.96	581.327	1740.97	581.329	3	11
37					2	99	QYSTNANQFSADFVSAMIK	iTRAQ8plex@N-term; iTRAQ8plex(K)@19		0.00729856	2729.4	683.358	2729.39	683.356	4	12
37					2	99	SGGDATLAPFDVQTPDGFDNAYYQNLVAQK	iTRAQ8plex@N-term; iTRAQ8plex(K)@30		-0.00241403	3809.9	953.482	3809.9	953.482	4	15
37					2	99	SQCQFFR	iTRAQ8plex@N-term; Methylthio(C)@3		-0.00223326	1264.6	633.306	1264.6	633.307	2	10
37					2	99	TASQSLANSNLPGPGSSLATLIR	iTRAQ8plex@N-term		0.0077723	2558.41	640.609	2558.4	640.607	4	17
37					2	99	TCPNVATIVR	iTRAQ8plex@N-term; Methylthio(C)@2		-0.00636964	1422.76	712.386	1422.76	712.389	2	14
38	28.87	tr|C5Y949|C5Y949_SORBI	D-3-phosphoglycerate dehydrogenase OS=Sorghum bicolor OX=4558 GN=SORBI_3006G243400 PE=3 SV=2	16	2	99	ALDSGIVAQAALDVFTK	iTRAQ8plex@N-term; iTRAQ8plex(K)@17		-0.00312482	2326.33	582.591	2326.34	582.591	4	14
38					2	99	APDDLDTR	iTRAQ8plex@N-term		0.00494873	1205.62	603.819	1205.62	603.817	2	9
38					2	99	DVFEASGGR	iTRAQ8plex@N-term		0.0034814	1240.64	621.327	1240.64	621.325	2	9
38					2	99	EFANVDCSYGLSPEDLR	iTRAQ8plex@N-term; Methylthio(C)@7		0.00106034	2264.04	755.688	2264.04	755.687	3	15
38					2	99	FPSAISESGEITVEGR	iTRAQ8plex@N-term		0.00144809	1982.03	661.683	1982.03	661.683	3	18
38					2	99	GGVIDEEALVR	iTRAQ8plex@N-term		-0.00540054	1460.81	731.412	1460.81	731.414	2	16
38					2	99	GLGMHVIAHDPYASADR	iTRAQ8plex@N-term		-0.00590704	2113.06	529.273	2113.07	529.274	4	9
38					2	99	ILLDGSPETPIDYIQVQIANVESK	iTRAQ8plex@N-term; iTRAQ8plex(K)@24		-0.0131083	3249.78	813.453	3249.8	813.456	4	18
38					2	99	MLNDEAFAK	iTRAQ8plex@N-term; iTRAQ8plex(K)@9		-0.00210425	1645.89	549.639	1645.9	549.639	3	9
38					2	99	NIAQADASLK	iTRAQ8plex@N-term; iTRAQ8plex(K)@10		-0.00879715	1637.95	546.99	1637.96	546.993	3	9
38					2	99	TLAILGFGK	iTRAQ8plex@N-term; iTRAQ8plex(K)@9		-0.00413183	1526.96	509.994	1526.96	509.995	3	11
38					2	99	VGSEVAR	iTRAQ8plex@N-term		0.000185853	1020.59	511.301	1020.59	511.301	2	10
38					2	99	YVGVSLVGK	iTRAQ8plex@N-term; iTRAQ8plex(K)@9		-0.0101666	1528.93	510.652	1528.94	510.655	3	9
38					1.72125	98.45	ITEER	iTRAQ8plex@N-term		0.000200451	950.534	476.274	950.534	476.274	2	8
38					1.65758	98.18	IINVAR	iTRAQ8plex@N-term		-0.00596124	988.628	495.321	988.634	495.324	2	8
38					0.530178	96.82	AMITK	iTRAQ8plex@N-term; iTRAQ8plex(K)@5		-0.0233267	1170.7	586.358	1170.73	586.37	2	8
39	32.71	tr|A0A1B6Q7A0|A0A1B6Q7A0_SORBI	Uncharacterized protein OS=Sorghum bicolor OX=4558 GN=SORBI_3003G373100 PE=4 SV=1	15	2	99	AEAEAAAEEPK	iTRAQ8plex@N-term; iTRAQ8plex(K)@11		-0.00802885	1722.92	575.313	1722.92	575.316	3	11
39					2	99	AETVAEEAKPAEPEPQEK	iTRAQ8plex@N-term; iTRAQ8plex(K)@9; iTRAQ8plex(K)@18		0.0043374	2864.56	717.147	2864.55	717.146	4	12
39					2	99	EAMAMLK	iTRAQ8plex@N-term; iTRAQ8plex(K)@7		-0.002044	1400.8	467.939	1400.8	467.94	3	8
39					2	99	ETIEIPVTENSTIVWELR	iTRAQ8plex@N-term		0.00120378	2432.31	811.778	2432.31	811.777	3	19
39					2	99	FVFASPAK	iTRAQ8plex@N-term; iTRAQ8plex(K)@8		-0.00631873	1473.87	492.299	1473.88	492.301	3	7
39					2	99	LVLTVNNPASK	iTRAQ8plex@N-term; iTRAQ8plex(K)@11		-0.00479409	1763.07	588.698	1763.08	588.699	3	11
39					2	99	MMSPFLTQR	iTRAQ8plex@N-term		0.00244064	1413.74	472.255	1413.74	472.254	3	7
39					2	99	QAVTLLQDNYPEFIAK	iTRAQ8plex@N-term; iTRAQ8plex(K)@16		-0.000194205	2457.37	615.351	2457.37	615.351	4	17
39					2	99	SAETLFR	iTRAQ8plex@N-term		-0.000876949	1126.63	564.321	1126.63	564.322	2	11
39					2	99	TVVVAEEETATK	iTRAQ8plex@N-term; iTRAQ8plex(K)@12		-0.00332994	1884.06	629.028	1884.07	629.029	3	16
39					2	99	VDDPEFTTSDIVTELTIKPSSK	iTRAQ8plex@N-term; iTRAQ8plex(K)@18; iTRAQ8plex(K)@22		-0.00998386	3333.82	834.463	3333.83	834.465	4	11
39					2	99	VLGWEVSYGAEFTPDAEGGYTVIVQK	iTRAQ8plex@N-term; iTRAQ8plex(K)@26		0.0112579	3422.8	856.707	3422.79	856.704	4	12
39					2	99	YIAPEQVPVQFGGLFK	iTRAQ8plex@N-term; iTRAQ8plex(K)@16		-0.000667413	2400.37	601.099	2400.37	601.099	4	13
39					1.50864	97.96	ALDEFK	iTRAQ8plex@N-term; iTRAQ8plex(K)@6		-0.0131203	1329.76	444.261	1329.78	444.266	3	6
39					1.24413	95.36	IQLLER	iTRAQ8plex@N-term		-0.00257529	1074.67	538.341	1074.67	538.342	2	8
40	18.7	tr|B9VAS9|B9VAS9_SORBI	Sucrose synthase OS=Sorghum bicolor OX=4558 GN=SUSY2 PE=3 SV=1	15	2	99	AADILVNFFEK	iTRAQ8plex@N-term; iTRAQ8plex(K)@11		-0.0122131	1874.06	625.695	1874.08	625.699	3	13
40					2	99	ALENEMLLR	iTRAQ8plex@N-term		0.000774732	1391.78	464.933	1391.77	464.932	3	9
40					2	99	ELANLVIVAGDHGK	iTRAQ8plex@N-term; iTRAQ8plex(K)@14		0.00237006	2043.2	511.806	2043.19	511.806	4	13
40					2	99	FQELGLEK	iTRAQ8plex@N-term; iTRAQ8plex(K)@8		0.00150631	1570.92	524.647	1570.92	524.647	3	10
40					2	99	LLPDAVGTTCGQR	iTRAQ8plex@N-term; Methylthio(C)@10		0.0217459	1679.89	560.969	1679.86	560.962	3	13
40					2	99	MYSLIDEYNLK	iTRAQ8plex@N-term; iTRAQ8plex(K)@11		-0.00758447	1996.07	666.365	1996.08	666.367	3	13
40					2	99	NMTGLVEMYGK	iTRAQ8plex@N-term; iTRAQ8plex(K)@11		-0.00665256	1849.98	617.668	1849.99	617.67	3	10
40					2	99	SLASAVPLSYD	iTRAQ8plex@N-term		-0.00423102	1425.76	713.888	1425.77	713.89	2	8
40					2	99	VIGTEHTDIIR	iTRAQ8plex@N-term		0.00261149	1556.89	519.969	1556.88	519.968	3	13
40					2	99	VVHGIDVFDPK	iTRAQ8plex@N-term; iTRAQ8plex(K)@11		-0.00036261	1833.06	612.028	1833.06	612.028	3	13
40					2	99	WISAQMNR	iTRAQ8plex@N-term		0.000578005	1308.69	437.238	1308.69	437.238	3	6
40					2	99	YVSNLER	iTRAQ8plex@N-term		-0.00303781	1183.65	592.831	1183.65	592.832	2	10
40					1.67778	99	SIGNGVQFLNR	iTRAQ8plex@N-term; Deamidated(N)@4		4.29169e-05	1508.83	503.949	1508.83	503.949	3	9
40					1.60206	98.16	YICDTK	iTRAQ8plex@N-term; Methylthio(C)@3; iTRAQ8plex(K)@6		-0.00842793	1395.73	466.25	1395.74	466.252	3	6
40					1.35655	96.76	ISQGGLQR	iTRAQ8plex@N-term		-0.00646113	1161.67	581.843	1161.68	581.846	2	8
41	47.94	tr|C5XW45|C5XW45_SORBI	Glyceraldehyde-3-phosphate dehydrogenase OS=Sorghum bicolor OX=4558 GN=SORBI_3004G056400 PE=3 SV=1	14	2	99	AASEGALK	iTRAQ8plex@N-term; iTRAQ8plex(K)@8		-0.00335179	1353.8	452.275	1353.81	452.277	3	10
41					2	99	DDIEVVAVNDPFVDAK	iTRAQ8plex@N-term; iTRAQ8plex(K)@16		-0.00324791	2353.26	589.322	2353.26	589.323	4	14
41					2	99	GAGQNIIPSSTGAAK	iTRAQ8plex@N-term; iTRAQ8plex(K)@15		-0.0097538	1979.12	660.713	1979.13	660.716	3	10
41					2	99	GILGYTDEDVVSNDFVGDSR	iTRAQ8plex@N-term		0.00746562	2461.2	821.407	2461.19	821.404	3	18
41					2	99	KVVISAPSADAPMFVVGVNEK	iTRAQ8plex@N-term; iTRAQ8plex(K)@1; iTRAQ8plex(K)@21	missed K-V@1	0.0169481	3069.78	768.453	3069.77	768.449	4	13
41					2	99	LVSWYDNEWGYSNR	iTRAQ8plex@N-term		0.00937327	2092.01	698.342	2092	698.339	3	16
41					2	99	RDPTEIPWGNFGAEYVVESSGVFTTIDK	iTRAQ8plex@N-term; iTRAQ8plex(K)@28	missed R-D@1	0.00851724	3721.92	931.487	3721.91	931.484	4	18
41					2	99	SASYDDVK	iTRAQ8plex@N-term; iTRAQ8plex(K)@8		0.00372671	1491.81	498.276	1491.8	498.275	3	9
41					2	99	TVDGPSMK	iTRAQ8plex@N-term; iTRAQ8plex(K)@8		0.00611356	1441.81	481.611	1441.81	481.609	3	9
41					2	99	VPTPNVSVVDLTCR	iTRAQ8plex@N-term; Methylthio(C)@13		0.00116846	1848.98	617.332	1848.97	617.332	3	12
41					2	99	VVDDSTLEINGK	iTRAQ8plex@N-term; Deamidated(N)@10; iTRAQ8plex(K)@12		-0.0119253	1898.03	633.685	1898.05	633.689	3	12
41					2	99	VVISAPSADAPMFVVGVNEK	iTRAQ8plex@N-term; iTRAQ8plex(K)@20		-0.0102318	2637.46	660.371	2637.47	660.374	4	13
41					1.284	99	VLPELNGK	iTRAQ8plex@N-term; Deamidated(N)@6; iTRAQ8plex(K)@8		0.00283571	1477.9	493.64	1477.9	493.639	3	8
41					0.917215	98.13	AGIGLSSSFMK	iTRAQ8plex@N-term; Oxidation(M)@10; iTRAQ8plex(K)@11		-0.0157516	1720.95	574.657	1720.96	574.662	3	8
42	54.11	P00761	SWISS-PROT:P00761|TRYP_PIG Trypsin - Sus scrofa (Pig).	27	2	99	APVLSDSSCK	iTRAQ8plex@N-term; Methylthio(C)@9; iTRAQ8plex(K)@10		-0.00560154	1659.87	554.298	1659.88	554.3	3	13
42					2	99	FNGNTLDNDIMLIK	iTRAQ8plex@N-term; Deamidated(N)@2; Deamidated(N)@8; iTRAQ8plex(K)@14	cleaved N-F@N-term	-0.00271479	2217.18	740.067	2217.18	740.068	3	14
42					2	99	GNTLDNDIMLIK	iTRAQ8plex@N-term; iTRAQ8plex(K)@12	cleaved N-G@N-term	-0.00288868	1954.1	652.374	1954.1	652.375	3	14
42					2	99	IDVLEGNEQFINAAK	iTRAQ8plex@N-term; iTRAQ8plex(K)@15	cleaved N-I@N-term	-0.00652233	2268.25	568.07	2268.26	568.072	4	13
42					2	99	IITHPNFNGNTLDNDIMLIK	Delta:H(2)C(2)@N-term; Deamidated(N)@8; iTRAQ8plex(K)@20		0.00330162	2613.38	654.353	2613.38	654.352	4	14
42					2	99	IVGGYTCAANSIPYQVSLN	iTRAQ8plex@N-term; Methylthio(C)@7; Deamidated(N)@10; Deamidated(Q)@15	cleaved N-S@C-term	0.0123429	2321.14	774.719	2321.12	774.715	3	12
42					2	99	IVGGYTCAANSIPYQVSLNSG	iTRAQ8plex@N-term; Methylthio(C)@7; Deamidated(N)@19	cleaved G-S@C-term	0.00534074	2464.2	822.406	2464.19	822.405	3	16
42					2	99	LGEHNIDVLEGNEQFINAAK	iTRAQ8plex@N-term; Deamidated(N)@17; iTRAQ8plex(K)@20		-4.73312e-05	2819.49	705.88	2819.49	705.88	4	16
42					2	99	LSSPATLNSR	iTRAQ8plex@N-term		-0.00189226	1348.76	675.387	1348.76	675.388	2	12
42					2	99	SSGSSYPSLLQCLK	iTRAQ8plex@N-term; Methylthio(C)@12; iTRAQ8plex(K)@14		0.0082761	2123.13	531.79	2123.12	531.788	4	12
42					2	99	VATVSLPR	iTRAQ8plex@N-term		0.00628047	1145.71	573.864	1145.71	573.861	2	11
42					1.60206	99	SSPATLNSR	iTRAQ8plex@N-term	cleaved L-S@N-term	-0.00205918	1235.68	618.845	1235.68	618.846	2	12
42					1.18709	99	LGEHNIDVLEGNEQFIN	iTRAQ8plex@N-term	cleaved N-A@C-term	-0.00845637	2244.12	749.049	2244.13	749.052	3	13
42					0.924453	99	IVGGYTCAAN	iTRAQ8plex@N-term; Methylthio(C)@7	cleaved N-S@C-term	0.00261337	1317.64	659.827	1317.64	659.826	2	9
42					0.701147	99	LGEHNIDVLEGNEQFINAA	iTRAQ8plex@N-term	cleaved A-K@C-term	-0.00296055	2386.2	796.409	2386.21	796.41	3	13
42					0.603801	99	YVNWIQQTIAAN	iTRAQ8plex@N-term	cleaved N-Y@N-term	-0.00592385	1723.91	862.964	1723.92	862.967	2	10
42					0.464706	99	SSYPGQITGN	iTRAQ8plex@N-term	cleaved N-M@C-term	0.0032864	1326.68	664.345	1326.67	664.343	2	11
42					0.20204	98.78	LSSPATLN	iTRAQ8plex@N-term	cleaved N-S@C-term	0.00228722	1105.63	553.823	1105.63	553.822	2	11
42					0.0851282	99	IVGGYTCAANSIPYQVSLNS	iTRAQ8plex@N-term; Methylthio(C)@7	cleaved S-G@C-term	0.00721323	2406.19	803.072	2406.19	803.069	3	12
42					0.0423927	98.59	IITHPNFN	iTRAQ8plex@N-term	cleaved N-G@C-term	-0.000557518	1258.7	630.356	1258.7	630.356	2	8
42					0.031517	98.83	TLDNDIMLIK	iTRAQ8plex@N-term; Deamidated(N)@4; iTRAQ8plex(K)@10	cleaved N-T@N-term	0.00136539	1784.02	595.682	1784.02	595.681	3	12
42					0.0231917	98.64	IITHPNFNGN	iTRAQ8plex@N-term; Deamidated(N)@8	cleaved N-T@C-term	-0.000593032	1430.75	716.38	1430.75	716.38	2	12
42					0.0190881	99	EQFINAAK	iTRAQ8plex@N-term; iTRAQ8plex(K)@8	cleaved N-E@N-term	-0.00485708	1527.88	510.301	1527.89	510.303	3	10
42					0.0123337	99	NTLDNDIMLIK	iTRAQ8plex@N-term; iTRAQ8plex(K)@11	cleaved G-N@N-term	-0.0108763	1897.07	633.364	1897.08	633.367	3	10
42					0.00966115	98.4	WIQQTIAAN	iTRAQ8plex@N-term	cleaved N-W@N-term	-0.00196517	1347.74	674.879	1347.75	674.88	2	8
42					0.00261361	97.95	LGEHNIDVLEGN	iTRAQ8plex@N-term	cleaved N-E@C-term	0.00273894	1612.84	538.62	1612.84	538.619	3	9
42					0.00130485	99	SIPYQVSLNSG	iTRAQ8plex@N-term	cleaved N-S@N-term; cleaved G-S@C-term	-0.00315837	1467.78	734.899	1467.79	734.901	2	9
43	38.37	tr|C5Y8Q8|C5Y8Q8_SORBI	Uncharacterized protein OS=Sorghum bicolor OX=4558 GN=SORBI_3006G085300 PE=4 SV=1	14	2	99	DSTISQISGGWR	iTRAQ8plex@N-term		0.00234229	1609.84	537.62	1609.84	537.62	3	13
43					2	99	GEDGQLGHGDAEDR	iTRAQ8plex@N-term		-0.00345905	1758.8	587.275	1758.81	587.276	3	17
43					2	99	GTSGQLGNGEIVDR	iTRAQ8plex@N-term; Deamidated(N)@8		0.000171458	1706.87	569.965	1706.87	569.965	3	16
43					2	99	HTLALSEK	iTRAQ8plex@N-term; iTRAQ8plex(K)@8		-0.0095996	1505.89	502.972	1505.9	502.975	3	11
43					2	99	HTMALTSEGK	iTRAQ8plex@N-term; iTRAQ8plex(K)@10		-0.00418342	1681.92	561.649	1681.93	561.65	3	9
43					2	99	IQAFEGVCVK	iTRAQ8plex@N-term; Methylthio(C)@8; iTRAQ8plex(K)@10		-0.000217518	1746.96	583.328	1746.96	583.328	3	13
43					2	99	MIAAGAEHTAAVTEDGDLYGWGWGR	iTRAQ8plex@N-term		-0.00147793	2937.4	735.357	2937.4	735.358	4	20
43					2	99	NTPVLIDALSTDGSGCK	iTRAQ8plex@N-term; Methylthio(C)@16; iTRAQ8plex(K)@17		0.00477833	2344.23	782.416	2344.22	782.415	3	11
43					2	99	VSSVEGEK	iTRAQ8plex@N-term; iTRAQ8plex(K)@8		-0.011645	1441.81	481.611	1441.82	481.615	3	9
43					2	99	VWVSPSER	iTRAQ8plex@N-term		0.00315805	1262.7	421.906	1262.69	421.905	3	9
43					2	99	YAIVPDENVPK	iTRAQ8plex@N-term; Deamidated(N)@8; iTRAQ8plex(K)@11		0.0118212	1853.05	618.691	1853.04	618.687	3	10
43					2	99	YGNLGLGDR	iTRAQ8plex@N-term		-0.00380907	1267.68	634.847	1267.68	634.849	2	9
43					1.79588	99	NQNGQLGLGTTEDSLLPQK	iTRAQ8plex@N-term; Deamidated(N)@3; iTRAQ8plex(K)@19		-0.0077492	2621.4	656.358	2621.41	656.36	4	10
43					1.48149	97.7	LLPEK	iTRAQ8plex@N-term; iTRAQ8plex(K)@5		-0.00354044	1206.78	403.266	1206.78	403.267	3	6
44	52.99	tr|A0A1B6PEZ5|A0A1B6PEZ5_SORBI	Uncharacterized protein OS=Sorghum bicolor OX=4558 GN=SORBI_3007G014700 PE=4 SV=1	15	2	99	AAGILCSYDPNVR	iTRAQ8plex@N-term; Methylthio(C)@6		-0.000249726	1727.86	576.962	1727.86	576.962	3	15
44					2	99	APGGAPANVACAIAK	iTRAQ8plex@N-term; Methylthio(C)@11; iTRAQ8plex(K)@15		-0.00614909	1964.07	655.698	1964.08	655.701	3	12
44					2	99	EGILSIWK	iTRAQ8plex@N-term; iTRAQ8plex(K)@8		-0.00272253	1552.94	518.654	1552.94	518.655	3	9
44					2	99	FSNACGAICTTK	iTRAQ8plex@N-term; Methylthio(C)@5; Methylthio(C)@9; iTRAQ8plex(K)@12		-0.0126659	1914.92	639.313	1914.93	639.317	3	11
44					2	99	GAIPALPTVATAQELIAK	iTRAQ8plex@N-term; iTRAQ8plex(K)@18		0.0038233	2371.43	593.866	2371.43	593.865	4	12
44					2	99	GDANDEKNVLSLWFEGLK	iTRAQ8plex@N-term; iTRAQ8plex(K)@7; iTRAQ8plex(K)@18	missed K-N@7	-0.00847171	2946.61	590.33	2946.62	590.332	5	15
44					2	99	LGGSSAFLGK	iTRAQ8plex@N-term; iTRAQ8plex(K)@10		-0.00469603	1543.91	515.645	1543.92	515.647	3	9
44					2	99	LLIVTDGDK	iTRAQ8plex@N-term; iTRAQ8plex(K)@9		-0.00395693	1580.96	527.993	1580.96	527.994	3	10
44					2	99	LPLWPSPDAAR	iTRAQ8plex@N-term		-0.00141216	1525.85	509.625	1525.86	509.626	3	12
44					2	99	NPSADMLLTEAELNLDLIR	iTRAQ8plex@N-term		-0.00937341	2431.28	811.435	2431.29	811.438	3	19
44					2	99	TALAFVTLK	iTRAQ8plex@N-term; iTRAQ8plex(K)@9		-0.00960535	1570.98	524.668	1570.99	524.671	3	11
44					2	99	VDTIDTTGAGDAFVGSLLVNVAK	iTRAQ8plex@N-term; iTRAQ8plex(K)@23		-0.00765039	2870.58	957.866	2870.58	957.869	3	22
44					2	99	VSDDEVAFLTK	iTRAQ8plex@N-term; iTRAQ8plex(K)@11		-0.0042868	1831.01	611.346	1831.02	611.347	3	11
44					1.22185	96.57	KGAIPALPTVATAQELIAK	iTRAQ8plex@N-term; iTRAQ8plex(K)@1; iTRAQ8plex(K)@19	missed K-G@1	-0.0101857	2803.72	561.751	2803.73	561.753	5	9
44					0.636388	99	GGAPANVACAIAK	iTRAQ8plex@N-term; Methylthio(C)@9; iTRAQ8plex(K)@13	cleaved P-G@N-term	-0.00699801	1795.98	599.668	1795.99	599.671	3	11
45	34.72	tr|C5WSU8|C5WSU8_SORBI	Uncharacterized protein OS=Sorghum bicolor OX=4558 GN=SORBI_3001G458800 PE=3 SV=1	15	2	99	APVLPYDR	iTRAQ8plex@N-term		-0.00114498	1233.7	617.858	1233.7	617.858	2	10
45					2	99	EPASFTGSEVR	iTRAQ8plex@N-term		0.00271667	1482.76	495.262	1482.76	495.261	3	13
45					2	99	EQTTYYAK	iTRAQ8plex@N-term; iTRAQ8plex(K)@8		-0.00227319	1610.87	537.965	1610.88	537.966	3	10
45					2	99	IAEAVNAR	iTRAQ8plex@N-term		-0.00426368	1146.66	574.338	1146.67	574.34	2	9
45					2	99	IDAVDASTVK	iTRAQ8plex@N-term; iTRAQ8plex(K)@10		-0.00516068	1625.94	542.987	1625.94	542.989	3	10
45					2	99	LSTDPTTTNMLVAK	iTRAQ8plex@N-term; iTRAQ8plex(K)@14		-0.00815088	2099.17	525.799	2099.18	525.801	4	11
45					2	99	MVITAAGNVK	iTRAQ8plex@N-term; iTRAQ8plex(K)@10		-0.00586126	1610.96	537.993	1610.96	537.995	3	15
45					2	99	SAAQLEQEIEDMGGHLNAYTSR	iTRAQ8plex@N-term; iTRAQ8plex(Y)@19		0.0025175	3027.52	757.888	3027.52	757.887	4	14
45					2	99	TATVGVWIDAGSR	iTRAQ8plex@N-term		-0.011005	1635.88	546.3	1635.89	546.304	3	12
45					2	99	VATESSLAAR	iTRAQ8plex@N-term		-0.00115312	1307.73	654.874	1307.74	654.875	2	13
45					2	99	YASPVPSHADHTAILAAPETR	iTRAQ8plex@N-term		0.0063268	2507.31	627.836	2507.31	627.834	4	13
45					1.76955	98.68	VMEEDVIR	iTRAQ8plex@N-term		-0.00449579	1293.69	647.85	1293.69	647.853	2	7
45					1.33724	98.01	DTGLFGVYAVAK	iTRAQ8plex@N-term; iTRAQ8plex(K)@12		-0.0129765	1848.05	463.019	1848.06	463.022	4	7
45					1.14267	95.88	HEDIVEQAK	iTRAQ8plex@N-term; iTRAQ8plex(K)@9		-0.00456825	1675.93	559.651	1675.94	559.652	3	9
45					0.078834	99	ASTGVAAAPGVLAPDSTPVR	iTRAQ8plex@N-term	cleaved E-A@N-term	-0.000271345	2140.18	714.4	2140.18	714.4	3	18
46	31.55	tr|A0A1B6QIM7|A0A1B6QIM7_SORBI	Uncharacterized protein OS=Sorghum bicolor OX=4558 GN=SORBI_3001G123300 PE=3 SV=1	13	2	99	FGIVYVDFNTLER	iTRAQ8plex@N-term		0.0029436	1876.01	626.343	1876	626.342	3	15
46					2	99	FTPEQAK	iTRAQ8plex@N-term; iTRAQ8plex(K)@7		-0.00943128	1427.81	714.914	1427.82	714.919	2	9
46					2	99	GANWLGGLSR	iTRAQ8plex@N-term		0.00162107	1333.74	445.588	1333.74	445.588	3	10
46					2	99	GFVFGTATSAYQVEGAASTNGR	iTRAQ8plex@N-term; Deamidated(N)@20		0.00574742	2495.23	832.75	2495.22	832.748	3	21
46					2	99	GSADYIGINEYTSSYMK	iTRAQ8plex@N-term; iTRAQ8plex(K)@17		-0.00204496	2506.25	836.424	2506.25	836.424	3	15
46					2	99	IAALLGYDVGSNPPQR	iTRAQ8plex@N-term		0.0061343	1974.09	659.037	1974.08	659.035	3	18
46					2	99	IFPDGEGK	iTRAQ8plex@N-term; iTRAQ8plex(K)@8		-0.00967348	1469.82	490.949	1469.83	490.952	3	11
46					2	99	LLQQTPSSYSADWQVQYVFAR	iTRAQ8plex@N-term		-0.000521647	2790.43	931.15	2790.43	931.15	3	21
46					2	99	SLNFDAYR	iTRAQ8plex@N-term		-0.00353296	1288.67	645.341	1288.67	645.343	2	14
46					2	99	SYIGQLK	iTRAQ8plex@N-term; iTRAQ8plex(K)@7		-0.00728362	1415.85	472.958	1415.86	472.961	3	8
46					2	99	VKHWFTFNEPR	iTRAQ8plex@N-term; iTRAQ8plex(K)@2	missed K-H@2	-0.000323489	2068.15	518.044	2068.15	518.044	4	9
46					2	99	VNPEGVAYYNNLINYLLQK	iTRAQ8plex@N-term; iTRAQ8plex(K)@19		0.0022394	2832.57	709.149	2832.56	709.148	4	16
46					1.33724	96.82	HWFTFNEPR	iTRAQ8plex@N-term		0.00532957	1536.78	513.268	1536.78	513.267	3	7
47	92.5	tr|C5WMM0|C5WMM0_SORBI	Uncharacterized protein OS=Sorghum bicolor OX=4558 GN=SORBI_3001G400900 PE=3 SV=1	16	2	99	AAVMDWHTLAPK	iTRAQ8plex@N-term; iTRAQ8plex(K)@12		-0.00334224	1947.08	487.778	1947.09	487.779	4	12
47					2	99	EALTAIFK	iTRAQ8plex@N-term; iTRAQ8plex(K)@8		0.00420192	1499.92	500.981	1499.92	500.98	3	11
47					2	99	GAEAYLVANPDAYN	iTRAQ8plex@N-term		0.00414651	1770.88	886.446	1770.87	886.444	2	11
47					2	99	LDFLDVDK	iTRAQ8plex@N-term; iTRAQ8plex(K)@8		-0.00731983	1571.89	524.972	1571.9	524.975	3	10
47					2	99	LDFLDVDKCECK	iTRAQ8plex@N-term; iTRAQ8plex(K)@8; Methylthio(C)@9; Methylthio(C)@11; iTRAQ8plex(K)@12	missed K-C@8	0.00429259	2431.24	608.818	2431.24	608.817	4	10
47					2	99	NTLVEGGGIGVAIETAASHIK	iTRAQ8plex@N-term; iTRAQ8plex(K)@21		0.00758545	2644.51	662.134	2644.5	662.133	4	20
47					2	99	SWTLEIPSPVAAPR	iTRAQ8plex@N-term	cleaved S-S@N-term	-0.00309329	1827.02	610.013	1827.02	610.014	3	14
47					2	99	VASHVVASAHPVEGDGGVGSVR	iTRAQ8plex@N-term		0.0110379	2390.27	598.575	2390.26	598.573	4	12
47					2	99	VEPTADGGSVVK	iTRAQ8plex@N-term; iTRAQ8plex(K)@12		-0.0100582	1765.99	884.004	1766	884.009	2	14
47					2	99	VEPTADGGSVVKVESTYK	iTRAQ8plex@N-term; iTRAQ8plex(K)@12; iTRAQ8plex(K)@18	missed K-V@12	-0.0056861	2777.55	695.395	2777.56	695.397	4	12
47					1.92082	99	LLPGMDEKDEEAK	iTRAQ8plex@N-term; iTRAQ8plex(K)@8; iTRAQ8plex(K)@13	missed K-D@8	0.00246559	2386.32	597.587	2386.32	597.587	4	8
47					1.79588	99	VESTYK	iTRAQ8plex@N-term; iTRAQ8plex(K)@6		0.00047925	1333.77	667.893	1333.77	667.892	2	10
47					1.63827	99	GAEAYLVANPD	iTRAQ8plex@N-term	cleaved D-A@C-term	0.00450182	1422.73	712.374	1422.73	712.372	2	9
47					1.25964	99	GAEAYLVANPDA	iTRAQ8plex@N-term	cleaved A-Y@C-term	0.00214954	1493.77	747.892	1493.77	747.891	2	9
47					0.806875	99	QFNFTSFMPFSFMK	iTRAQ8plex@N-term; Oxidation(M)@8; Oxidation(M)@13; iTRAQ8plex(K)@14		-0.00662465	2398.19	800.403	2398.2	800.406	3	12
47					0.0273344	98.9	GAEAYLVAN	iTRAQ8plex@N-term	cleaved N-P@C-term	0.00039379	1210.65	606.332	1210.65	606.332	2	7
48	34.7	tr|A0A194YJS5|A0A194YJS5_SORBI; tr|A0A194YNQ1|A0A194YNQ1_SORBI	Uncharacterized protein OS=Sorghum bicolor OX=4558 GN=SORBI_3010G172500 PE=3 SV=1; Uncharacterized protein OS=Sorghum bicolor OX=4558 GN=SORBI_3004G094700 PE=3 SV=1	14	2	99	AVVQVFEGTSGIDNK	iTRAQ8plex@N-term; iTRAQ8plex(K)@15		-0.00158462	2171.2	724.742	2171.2	724.742	3	15
48					2	99	GYPGYMYTDLATIYER	iTRAQ8plex@N-term; iTRAQ8plex(Y)@5		-0.00214661	2520.28	631.077	2520.28	631.078	4	13
48					2	99	KFVTQGAYDTR	iTRAQ8plex@N-term; iTRAQ8plex(K)@1	missed K-F@1	-0.010526	1893.05	632.023	1893.06	632.026	3	12
48					2	99	QIYPPINVLPSLSR	iTRAQ8plex@N-term		0.000617403	1900.11	634.377	1900.11	634.377	3	16
48					2	99	SAIGEGMTR	iTRAQ8plex@N-term		0.00137485	1224.65	613.33	1224.64	613.329	2	12
48					2	99	TPVSLDMLGR	iTRAQ8plex@N-term		0.000774732	1391.78	464.933	1391.77	464.932	3	11
48					2	99	TVSGVAGPLVILDK	iTRAQ8plex@N-term; iTRAQ8plex(K)@14		-0.00270041	1976.21	495.06	1976.21	495.061	4	13
48					2	99	TYPEEMIQTGISTIDVMNSIAR	iTRAQ8plex@N-term		-0.00626063	2772.39	925.138	2772.4	925.14	3	21
48					2	99	VTLFLNLANDPTIER	iTRAQ8plex@N-term		0.000282548	2019.13	674.051	2019.13	674.051	3	16
48					2	99	YQEIVNIR	iTRAQ8plex@N-term		-0.00258714	1337.76	446.927	1337.76	446.928	3	9
48					2	99	YTTVQFTGEVLK	iTRAQ8plex@N-term; iTRAQ8plex(K)@12		-0.00227799	1993.13	665.385	1993.13	665.385	3	15
48					1.76955	98.8	QAGLVK	iTRAQ8plex@N-term; iTRAQ8plex(K)@6		-0.00750142	1222.78	408.6	1222.79	408.603	3	9
48					1.36653	96.64	LGDGTTR	iTRAQ8plex@N-term		0.0257309	1022.59	512.303	1022.57	512.29	2	8
48					0.404504	97.74	GQVLEVDGEK	No iTRAQ8plex@N-term; iTRAQ8plex(K)@10		-0.00300978	1376.74	689.379	1376.75	689.38	2	7
49	30.44	tr|A0A1B6QHZ6|A0A1B6QHZ6_SORBI	Uncharacterized protein OS=Sorghum bicolor OX=4558 GN=SORBI_3001G089000 PE=4 SV=1	15	2	99	AAVDPSTTVVFAENPDADFVK	iTRAQ8plex@N-term; iTRAQ8plex(K)@21		0.00771579	2800.48	701.128	2800.47	701.126	4	13
49					2	99	DYYIGSLLSGGGSVPR	iTRAQ8plex@N-term		-0.00326349	1944.02	649.015	1944.03	649.016	3	15
49					2	99	FTMGLFENPMPDPSLADQLGK	iTRAQ8plex@N-term; iTRAQ8plex(K)@21		0.00209697	2915.5	729.883	2915.5	729.883	4	18
49					2	99	IDDAVTR	iTRAQ8plex@N-term		0.00128902	1092.61	547.312	1092.61	547.311	2	11
49					2	99	IGAATALEVR	iTRAQ8plex@N-term		-0.022156	1303.75	435.592	1303.78	435.599	3	13
49					2	99	ITVGTTILDAVK	iTRAQ8plex@N-term; iTRAQ8plex(K)@12		-0.00759542	1838.13	613.716	1838.13	613.719	3	13
49					2	99	KQATAAEWMAMISDFQK	iTRAQ8plex@N-term; iTRAQ8plex(K)@1; iTRAQ8plex(K)@17	missed K-Q@1	0.00296842	2867.55	717.894	2867.54	717.893	4	14
49					2	99	LNFQGFTISDWEGIDR	iTRAQ8plex@N-term		-0.00112678	2201.1	734.709	2201.11	734.709	3	18
49					2	99	NDVEVR	iTRAQ8plex@N-term		0.00649191	1034.57	518.294	1034.57	518.29	2	9
49					2	99	SVDQLPMNYGDK	iTRAQ8plex@N-term; Oxidation(M)@7; iTRAQ8plex(K)@12		-0.00169784	1990.03	664.35	1990.03	664.35	3	9
49					2	99	YDPLFPLGFGLTTQGK	iTRAQ8plex@N-term; iTRAQ8plex(K)@16		-0.0216743	2361.3	788.106	2361.32	788.114	3	18
49					1.92082	99	KYDPLFPLGFGLTTQGK	iTRAQ8plex@N-term; iTRAQ8plex(K)@1; iTRAQ8plex(K)@17	missed K-Y@1	-0.00926176	2793.61	699.41	2793.62	699.412	4	10
49					1.50864	99	MHANHDLITR	No iTRAQ8plex@N-term		0.00594087	1206.6	403.207	1206.59	403.205	3	10
49					1.26761	96.62	SVDQLPMNYGDKK	iTRAQ8plex@N-term; iTRAQ8plex(K)@12; iTRAQ8plex(K)@13	missed K-K@12	-0.000831496	2406.33	602.591	2406.33	602.591	4	8
49					0.681937	96.76	SLVLLKNGKPGDAPLLPLPK	iTRAQ8plex@N-term; iTRAQ8plex(K)@6; Deamidated(N)@7; iTRAQ8plex(K)@9; iTRAQ8plex(K)@20	missed K-N@6	0.00415107	3287.07	658.421	3287.07	658.421	5	9
50	30.17	tr|C5WRV5|C5WRV5_SORBI	Uncharacterized protein OS=Sorghum bicolor OX=4558 GN=SORBI_3001G003100 PE=3 SV=1	14	2	99	AIELADPMENAGAALIR	iTRAQ8plex@N-term		0.000793388	2058.11	687.044	2058.11	687.043	3	19
50					2	99	ALLQDIAIVTGAEYQSK	iTRAQ8plex@N-term; iTRAQ8plex(K)@17		-0.0101335	2427.37	810.132	2427.38	810.135	3	18
50					2	99	DLGLLVENTTVEQLGIAR	iTRAQ8plex@N-term		0.00756177	2244.27	749.097	2244.26	749.095	3	21
50					2	99	EIIPLLEQTTQLR	iTRAQ8plex@N-term		0.00208257	1857.09	620.037	1857.09	620.037	3	15
50					2	99	ELSQTDSAYDSEK	iTRAQ8plex@N-term; iTRAQ8plex(K)@13		0.00342524	2080.05	694.356	2080.04	694.355	3	12
50					2	99	GILNVAAIK	iTRAQ8plex@N-term; iTRAQ8plex(K)@9		-0.00818554	1505.97	502.996	1505.98	502.999	3	11
50					2	99	LVEELEK	iTRAQ8plex@N-term; iTRAQ8plex(K)@7		-0.0181796	1466.86	489.961	1466.88	489.967	3	10
50					2	99	NVVLDEFGTPK	iTRAQ8plex@N-term; iTRAQ8plex(K)@11		-0.00702934	1826.03	609.685	1826.04	609.687	3	8
50					2	99	STVEFENAR	iTRAQ8plex@N-term		0.00803634	1355.71	678.861	1355.7	678.857	2	13
50					2	99	VVNDGVTIAR	iTRAQ8plex@N-term		-0.00181535	1346.78	674.398	1346.78	674.398	2	9
50					1.79588	98.89	ILVTDQK	iTRAQ8plex@N-term; iTRAQ8plex(K)@7		-0.00465781	1423.88	475.634	1423.89	475.636	3	7
50					1.76955	98.83	LGADIIQK	iTRAQ8plex@N-term; iTRAQ8plex(K)@8		-0.00978324	1464.9	489.308	1464.91	489.311	3	8
50					1.69897	98.62	GYISPQFVTNPEK	iTRAQ8plex@N-term; iTRAQ8plex(K)@13		-0.000371366	2087.15	696.724	2087.15	696.724	3	8
50					1.55284	98.06	ASLQAGVEK	iTRAQ8plex@N-term; iTRAQ8plex(K)@9		-0.0132494	1509.88	504.302	1509.9	504.306	3	8
51	31.2	tr|C5YU02|C5YU02_SORBI	Uncharacterized protein OS=Sorghum bicolor OX=4558 GN=SORBI_3008G083400 PE=3 SV=1	14	2	99	DLSPASLLSELNEIGGK	iTRAQ8plex@N-term; iTRAQ8plex(K)@17		-0.00878408	2350.31	784.444	2350.32	784.447	3	15
51					2	99	EDAIEYAK	iTRAQ8plex@N-term; iTRAQ8plex(K)@8		-0.00606436	1545.84	516.289	1545.85	516.291	3	7
51					2	99	EDISSFENGEIYNQADAEGFIR	iTRAQ8plex@N-term; Deamidated(N)@8		-0.0111448	2808.29	937.105	2808.3	937.108	3	17
51					2	99	EQGAISTASSGDQTK	iTRAQ8plex@N-term; iTRAQ8plex(K)@15		0.00138754	2087.1	696.706	2087.1	696.706	3	12
51					2	99	GSVNVASR	iTRAQ8plex@N-term		-0.00257703	1092.62	547.316	1092.62	547.317	2	12
51					2	99	GVYETPGGTIMAAAVR	iTRAQ8plex@N-term		0.00140936	1896.01	633.01	1896.01	633.01	3	16
51					2	99	LYGLPTR	iTRAQ8plex@N-term		-0.00364065	1122.67	562.341	1122.67	562.342	2	7
51					2	99	QSFDAFMEK	iTRAQ8plex@N-term; iTRAQ8plex(K)@9		0.00535583	1709.9	570.973	1709.89	570.971	3	9
51					2	99	YAELVYAGR	iTRAQ8plex@N-term		0.00115345	1344.74	449.252	1344.73	449.252	3	11
51					1.92082	99	AMLEK	iTRAQ8plex@N-term; iTRAQ8plex(K)@5		-0.0116597	1198.71	400.577	1198.72	400.581	3	6
51					1.92082	99	ITATTTGSVTLK	iTRAQ8plex@N-term; iTRAQ8plex(K)@12		-0.0200793	1800.06	601.028	1800.08	601.035	3	9
51					1.88606	99	AMVDVAK	iTRAQ8plex@N-term; iTRAQ8plex(K)@7		-0.00984431	1340.79	447.936	1340.79	447.939	3	8
51					1.40894	98.36	DIIALK	iTRAQ8plex@N-term; iTRAQ8plex(K)@6		-0.00972116	1279.82	427.615	1279.83	427.618	3	7
51					1.25181	99	ASGACQLVVK	iTRAQ8plex@N-term; Methylthio(C)@5; Deamidated(Q)@6; iTRAQ8plex(K)@10		-0.00332503	1629.9	544.308	1629.9	544.309	3	10
52	21.38	tr|C5XWE5|C5XWE5_SORBI	Uncharacterized protein OS=Sorghum bicolor OX=4558 GN=SORBI_3004G197600 PE=4 SV=1	13	2	99	ALDDSGYSK	iTRAQ8plex@N-term; iTRAQ8plex(K)@9		-0.00519473	1562.83	521.952	1562.84	521.954	3	12
52					2	99	APVIVAK	iTRAQ8plex@N-term; iTRAQ8plex(K)@7		-0.0103651	1304.85	435.959	1304.86	435.962	3	9
52					2	99	AVADGADVIDCPVQVTK	iTRAQ8plex@N-term; Methylthio(C)@11; iTRAQ8plex(K)@17		-0.00191313	2354.24	589.568	2354.24	589.568	4	14
52					2	99	DAAPSSLADIK	iTRAQ8plex@N-term; iTRAQ8plex(K)@11		-0.00821575	1694.96	565.993	1694.97	565.996	3	11
52					2	99	GANVDGVITDFPGTAHR	iTRAQ8plex@N-term		0.0032445	2030.05	508.52	2030.05	508.519	4	12
52					2	99	LNSCTSMGK	iTRAQ8plex@N-term; Methylthio(C)@4; iTRAQ8plex(K)@9		-0.00278822	1593.81	532.278	1593.81	532.279	3	9
52					2	99	LSDFLTFAK	iTRAQ8plex@N-term; iTRAQ8plex(K)@9		-0.00138266	1648.96	550.662	1648.96	550.662	3	10
52					2	99	NLKPMISNPAIGFNQYR	iTRAQ8plex@N-term; iTRAQ8plex(K)@3		-0.0210405	2570.4	857.809	2570.43	857.816	3	13
52					2	99	SQFASQVTTINDLK	iTRAQ8plex@N-term; Deamidated(N)@11; iTRAQ8plex(K)@14		-0.00175766	2160.19	721.07	2160.19	721.07	3	15
52					2	99	SYIWPVTPDNYLLPYTSVVDDAHK	iTRAQ8plex@N-term; iTRAQ8plex(K)@24		-0.00687673	3400.77	851.201	3400.78	851.202	4	16
52					2	99	TFASGILVPK	iTRAQ8plex@N-term; iTRAQ8plex(K)@10		-0.0112709	1640	821.008	1640.01	821.013	2	10
52					2	99	YNLVYMIEENVR	iTRAQ8plex@N-term		0.0031139	1845.96	616.328	1845.96	616.327	3	12
52					0.815309	96.78	FLDER	iTRAQ8plex@N-term		-0.00170609	982.537	492.276	982.539	492.277	2	7
53	36.14	tr|A0A1B6QIB9|A0A1B6QIB9_SORBI	Tubulin alpha chain OS=Sorghum bicolor OX=4558 GN=SORBI_3001G107100 PE=3 SV=1	15	2	99	AFVHWYVGEGMEEGEFSEAR	iTRAQ8plex@N-term		0.0049563	2633.22	878.748	2633.22	878.746	3	15
53					2	99	AVCMISNSTSVVEVFSR	iTRAQ8plex@N-term; Methylthio(C)@3; Deamidated(N)@7		0.00488198	2179.07	727.363	2179.06	727.362	3	20
53					2	99	AVFVDLEPTVIDEVR	iTRAQ8plex@N-term		0.00871375	2005.11	669.378	2005.1	669.375	3	17
53					2	99	DVNAAVATIK	iTRAQ8plex@N-term; Deamidated(N)@3; iTRAQ8plex(K)@10		-0.00715018	1609.94	537.655	1609.95	537.657	3	11
53					2	99	EDAANNFAR	iTRAQ8plex@N-term		0.00300224	1310.66	656.335	1310.65	656.333	2	11
53					2	99	EIVDLCLDR	iTRAQ8plex@N-term; Methylthio(C)@6		-0.000589626	1424.73	713.372	1424.73	713.373	2	14
53					2	99	IHFMLSSYAPVISAEK	iTRAQ8plex@N-term; iTRAQ8plex(K)@16		-0.00134477	2400.33	601.09	2400.33	601.091	4	12
53					2	99	LSVDYGK	iTRAQ8plex@N-term; iTRAQ8plex(K)@7		-0.00896932	1388.8	463.942	1388.81	463.945	3	8
53					2	99	QLFHPEQLISGK	iTRAQ8plex@N-term; iTRAQ8plex(K)@12		-0.00417162	2004.16	502.047	2004.16	502.048	4	8
53					2	99	QLFHPEQLISGKEDAANNFAR	iTRAQ8plex@N-term; iTRAQ8plex(K)@12; Deamidated(N)@17	missed K-E@12	-0.00237303	2993.58	599.723	2993.58	599.724	5	15
53					2	99	TIQFVDWCPTGFK	iTRAQ8plex@N-term; Methylthio(C)@8; iTRAQ8plex(K)@13		-0.00374775	2195.13	732.718	2195.14	732.72	3	15
53					2	99	TVGGGDDAFNTFFSETGAGK	iTRAQ8plex@N-term; iTRAQ8plex(K)@20		0.0178786	2585.3	647.333	2585.29	647.329	4	19
53					1.36653	96.72	SLDIERPTYTNLNR	iTRAQ8plex@N-term		-0.00113679	1995.07	666.03	1995.07	666.03	3	9
53					1.18709	95.53	LSVDYGKK	iTRAQ8plex@N-term; iTRAQ8plex(K)@7; iTRAQ8plex(K)@8	missed K-K@7	0.0117	1821.12	456.288	1821.11	456.285	4	9
53					0.366532	99	STSVVEVFSR	iTRAQ8plex@N-term	cleaved N-S@N-term	0.0191027	1413.8	472.273	1413.78	472.266	3	9
54	26.11	tr|C5XBV0|C5XBV0_SORBI	Uncharacterized protein OS=Sorghum bicolor OX=4558 GN=SORBI_3002G062500 PE=4 SV=1	13	2	99	ADEHVDVTNPATQEVVSR	iTRAQ8plex@N-term		0.00990463	2270.15	757.725	2270.14	757.722	3	19
54					2	99	AESLDDAIQIINR	iTRAQ8plex@N-term		-0.00217905	1760.96	587.992	1760.96	587.993	3	16
54					2	99	ASFAGDLNFYGK	iTRAQ8plex@N-term; iTRAQ8plex(K)@12		-0.00382462	1897.02	633.346	1897.02	633.347	3	11
54					2	99	DAWGDVFR	iTRAQ8plex@N-term		-0.00327945	1268.64	635.328	1268.65	635.33	2	9
54					2	99	FQELIR	iTRAQ8plex@N-term		-0.00501667	1108.65	555.332	1108.65	555.335	2	9
54					2	99	IPLTTADEFR	iTRAQ8plex@N-term		0.00226115	1465.81	489.611	1465.81	489.61	3	11
54					2	99	IVVPQYEDGNFVGPTILADVK	iTRAQ8plex@N-term; iTRAQ8plex(K)@21		-0.000522783	2881.6	721.408	2881.6	721.409	4	14
54					2	99	LAENITTEQGK	iTRAQ8plex@N-term; iTRAQ8plex(K)@11		0.000277016	1811.03	604.682	1811.03	604.682	3	11
54					2	99	LLIGGEFVESR	iTRAQ8plex@N-term		-0.00450912	1522.86	762.438	1522.87	762.44	2	12
54					2	99	LVQSGVDSGAR	iTRAQ8plex@N-term		-0.00147775	1391.77	696.89	1391.77	696.891	2	12
54					1.95861	99	AAVDAAR	iTRAQ8plex@N-term		-0.00262028	976.558	489.286	976.561	489.288	2	12
54					1.72125	98.6	TAFPGWR	iTRAQ8plex@N-term		0.01239	1137.64	569.825	1137.62	569.819	2	8
54					1.12494	96	ESPAQR	iTRAQ8plex@N-term		0.00484201	990.545	496.28	990.54	496.277	2	7
55	29.53	tr|A0A194YJY9|A0A194YJY9_SORBI	Elongation factor 1-alpha OS=Sorghum bicolor OX=4558 GN=SORBI_3010G182100 PE=3 SV=1	12	2	99	EHALLAFTLGVK	iTRAQ8plex@N-term; iTRAQ8plex(K)@12		0.000656007	1906.15	477.545	1906.15	477.545	4	8
55					2	99	EVSSYLK	iTRAQ8plex@N-term; iTRAQ8plex(K)@7		-0.00391645	1432.83	478.619	1432.84	478.62	3	8
55					2	99	GYVASNSK	iTRAQ8plex@N-term; iTRAQ8plex(K)@8		-0.00505649	1432.81	478.61	1432.81	478.612	3	9
55					2	99	GYVASNSKDDPAK	iTRAQ8plex@N-term; iTRAQ8plex(K)@8; iTRAQ8plex(K)@13	missed K-D@8	-0.000764526	2263.26	566.822	2263.26	566.822	4	9
55					2	99	IGGIGTVPVGR	iTRAQ8plex@N-term		-0.00262775	1328.81	443.942	1328.81	443.943	3	14
55					2	99	MVPTKPMVVETFSEYPPLGR	iTRAQ8plex@N-term; iTRAQ8plex(K)@5		0.00304522	2885.57	722.399	2885.56	722.398	4	19
55					2	99	QTVAVGVIK	iTRAQ8plex@N-term; iTRAQ8plex(K)@9		-0.00623171	1521.96	508.329	1521.97	508.331	3	13
55					2	99	STNLDWYK	iTRAQ8plex@N-term; iTRAQ8plex(K)@8		-0.00390166	1633.89	545.637	1633.89	545.638	3	9
55					2	99	STTTGHLIYK	iTRAQ8plex@N-term; iTRAQ8plex(K)@10		-0.00271699	1728	577.007	1728	577.008	3	9
55					2	99	VETGIIKPGMVVTFGPSGLTTEVK	iTRAQ8plex@N-term; iTRAQ8plex(K)@7; iTRAQ8plex(K)@24		0.00600703	3371.96	843.996	3371.95	843.995	4	14
55					2	99	YYCTVIDAPGHR	iTRAQ8plex@N-term; Methylthio(C)@3		-0.0154695	1743.82	582.281	1743.84	582.287	3	13
55					1.92082	99	YDEIVK	iTRAQ8plex@N-term; iTRAQ8plex(K)@6		-0.00395005	1373.8	687.906	1373.8	687.908	2	9
56	22.2	tr|Q1KSB0|Q1KSB0_SORBI	Aconitate hydratase OS=Sorghum bicolor OX=4558 GN=SORBI_3001G512800 PE=3 SV=1	13	2	99	AGEDADTLGLTGHER	iTRAQ8plex@N-term		0.00370395	1844.92	615.981	1844.92	615.98	3	20
56					2	99	ATIANMSPEYGATMGFFPVDAK	iTRAQ8plex@N-term; iTRAQ8plex(K)@22		0.00157849	2925.49	732.379	2925.49	732.379	4	13
56					2	99	DVWPSTEEIAEVVK	iTRAQ8plex@N-term; iTRAQ8plex(K)@14		-0.00248536	2209.21	553.309	2209.21	553.31	4	9
56					2	99	LAVFDAAMK	iTRAQ8plex@N-term; iTRAQ8plex(K)@9		-0.00787137	1572.91	525.31	1572.92	525.313	3	12
56					2	99	MFVDHSQVEAER	iTRAQ8plex@N-term; Oxidation(M)@1		0.00726613	1766.86	589.962	1766.86	589.959	3	12
56					2	99	NTYDEILTGLK	iTRAQ8plex@N-term; iTRAQ8plex(K)@11		-0.00537998	1874.06	625.692	1874.06	625.694	3	12
56					2	99	SANAAQANMELEFHR	iTRAQ8plex@N-term		0.0144447	1991.99	665.005	1991.98	665	3	14
56					2	99	SDDTVAMVESYLR	iTRAQ8plex@N-term		0.000628673	1788.89	597.303	1788.89	597.303	3	16
56					2	99	SDWLSCLDSDVGFK	iTRAQ8plex@N-term; Methylthio(C)@6; iTRAQ8plex(K)@14		-0.00678148	2225.09	742.704	2225.1	742.706	3	16
56					2	99	TIHVPSGEK	iTRAQ8plex@N-term; iTRAQ8plex(K)@9		-0.0143234	1574.91	525.977	1574.92	525.982	3	10
56					2	99	TSLAPGSGVVK	iTRAQ8plex@N-term; iTRAQ8plex(K)@11		-0.00744199	1622.97	541.999	1622.98	542.001	3	13
56					1.58503	98.27	LVEIPFKPAR	iTRAQ8plex@N-term; iTRAQ8plex(K)@7		-0.00217954	1777.11	445.284	1777.11	445.284	4	8
56					0.543634	98.06	ASAATR	iTRAQ8plex@N-term	cleaved F-A@N-term	-0.00618277	879.502	440.758	879.508	440.761	2	7
57	29.54	tr|C5YIP9|C5YIP9_SORBI	Uncharacterized protein OS=Sorghum bicolor OX=4558 GN=SORBI_3007G208300 PE=4 SV=1	13	2	99	AEGDVVSVNFAYLK	iTRAQ8plex@N-term; iTRAQ8plex(K)@14		-0.00177949	2119.18	707.399	2119.18	707.4	3	14
57					2	99	ELATHNDEAR	iTRAQ8plex@N-term		-0.000579751	1458.74	487.253	1458.74	487.253	3	12
57					2	99	ELATHNDEARDEESR	iTRAQ8plex@N-term	missed R-D@10	-0.000525269	2074.98	519.753	2074.98	519.753	4	11
57					2	99	GAPGHGAK	iTRAQ8plex@N-term; iTRAQ8plex(K)@8		0.00454621	1301.77	434.931	1301.77	434.929	3	11
57					2	99	GIGVYESIIR	iTRAQ8plex@N-term		0.00234604	1409.82	470.948	1409.82	470.947	3	10
57					2	99	IDTAQPAPDYAAAVAFLR	iTRAQ8plex@N-term		0.0146559	2193.19	732.07	2193.17	732.065	3	18
57					2	99	LGKPEVFPASTDAR	iTRAQ8plex@N-term; iTRAQ8plex(K)@3		-0.00295509	2095.19	699.403	2095.19	699.404	3	9
57					2	99	NQASEAGLEAR	iTRAQ8plex@N-term		-0.00584834	1448.75	725.381	1448.75	725.384	2	11
57					2	99	SSGFIPDR	iTRAQ8plex@N-term		-0.00282937	1181.63	591.823	1181.63	591.825	2	9
57					2	99	TLELVAGKPLLLLR	iTRAQ8plex@N-term; iTRAQ8plex(K)@8		-0.000267105	2143.39	536.855	2143.39	536.855	4	13
57					2	99	TSQFDLVK	iTRAQ8plex@N-term; iTRAQ8plex(K)@8		-0.00728621	1544.9	515.972	1544.9	515.975	3	10
57					2	99	VFYAER	iTRAQ8plex@N-term		-0.00228826	1087.59	544.805	1087.6	544.806	2	8
57					0.0227338	98.58	SPDAEAISR	iTRAQ8plex@N-term	cleaved P-S@N-term	0.00143776	1248.66	625.339	1248.66	625.338	2	8
58	14.17	tr|C5XYZ9|C5XYZ9_SORBI	Uncharacterized protein OS=Sorghum bicolor OX=4558 GN=SORBI_3004G106900 PE=3 SV=1	13	2	99	ALMDEMAVVATK	iTRAQ8plex@N-term; iTRAQ8plex(K)@12		-0.00724728	1886.04	629.687	1886.05	629.69	3	12
58					2	99	DITADDKQELDEALQR	iTRAQ8plex@N-term; iTRAQ8plex(K)@7	missed K-Q@7	-2.36302e-05	2467.3	617.833	2467.3	617.833	4	10
58					2	99	IRDPSFQVSPQPPLSK	iTRAQ8plex@N-term; iTRAQ8plex(K)@16	missed R-D@2	0.00501063	2403.38	601.852	2403.37	601.851	4	12
58					2	99	LADLEAAPAAVAR	iTRAQ8plex@N-term		0.0066317	1570.9	524.642	1570.9	524.64	3	13
58					2	99	LLAPGK	iTRAQ8plex@N-term; iTRAQ8plex(K)@6		-0.0155524	1205.78	402.934	1205.8	402.939	3	7
58					2	99	LVSQLGK	iTRAQ8plex@N-term; iTRAQ8plex(K)@7		-0.0112629	1351.85	451.625	1351.86	451.629	3	8
58					2	99	SIVFQEPR	iTRAQ8plex@N-term		-0.010691	1278.71	640.364	1278.72	640.369	2	9
58					2	99	VVPLFEK	iTRAQ8plex@N-term; iTRAQ8plex(K)@7		-0.000256862	1438.9	480.641	1438.9	480.641	3	8
58					1.88606	99	AQEELIK	iTRAQ8plex@N-term; iTRAQ8plex(K)@7		-0.00812316	1437.86	480.293	1437.87	480.296	3	8
58					1.76955	98.87	NIGINER	iTRAQ8plex@N-term		-0.00415442	1118.63	560.323	1118.64	560.325	2	8
58					1.69897	98.48	SATPETEYGR	iTRAQ8plex@N-term		0.00906467	1413.71	472.245	1413.7	472.242	3	8
58					0.832683	99	DELHR	iTRAQ8plex@N-term	cleaved A-D@N-term	0.0149723	972.544	487.279	972.53	487.272	2	8
58					0.571865	99	GGGPTHLAILSQPPDTIHGSLR	iTRAQ8plex@N-term; iTRAQ8plex(S)@20		0.00395553	2831.59	567.325	2831.59	567.325	5	10
59	30.57	tr|C5XXS0|C5XXS0_SORBI	Succinate--CoA ligase [ADP-forming] subunit beta, mitochondrial OS=Sorghum bicolor OX=4558 GN=SORBI_3004G218600 PE=3 SV=1	12	2	99	AEEAESIASK	iTRAQ8plex@N-term; iTRAQ8plex(K)@10		-0.00620824	1641.9	548.306	1641.9	548.308	3	10
59					2	99	ESGMTLITAEDLDDAAEK	iTRAQ8plex@N-term; iTRAQ8plex(K)@18		-0.00903659	2516.27	839.764	2516.28	839.767	3	16
59					2	99	GAAAGSVQEVK	iTRAQ8plex@N-term; iTRAQ8plex(K)@11		-0.00611949	1623.93	542.319	1623.94	542.321	3	14
59					2	99	GGTSIEDLAEKYPDMIIK	iTRAQ8plex@N-term; iTRAQ8plex(K)@11; iTRAQ8plex(K)@18	missed K-Y@11	-0.0138264	2891.59	579.326	2891.61	579.329	5	11
59					2	99	GITDEDAAK	iTRAQ8plex@N-term; iTRAQ8plex(K)@9		-0.0051931	1526.84	509.952	1526.84	509.954	3	11
59					2	99	LNFDDNAAFR	iTRAQ8plex@N-term		0.00315273	1485.76	496.259	1485.75	496.258	3	9
59					2	99	LNIHEYQGAELMGK	iTRAQ8plex@N-term; iTRAQ8plex(K)@14		-0.00820142	2210.19	553.555	2210.2	553.557	4	8
59					2	99	MLGQILVTK	iTRAQ8plex@N-term; iTRAQ8plex(K)@9		-0.0052086	1610	537.674	1610.01	537.676	3	11
59					2	99	QKEIFALR	Gln->pyro-Glu@N-term; iTRAQ8plex(K)@2	missed K-E@2	-0.00258981	1290.76	431.26	1290.76	431.261	3	7
59					2	99	VPIDVFK	iTRAQ8plex@N-term; iTRAQ8plex(K)@7		-0.00296114	1424.88	475.968	1424.89	475.969	3	9
59					1.39794	97.36	YGINVPR	iTRAQ8plex@N-term		-0.00804034	1121.64	561.828	1121.65	561.832	2	8
59					1.07058	98.52	VVDGLALK	iTRAQ8plex@N-term; iTRAQ8plex(K)@8		-0.0170604	1421.89	711.952	1421.91	711.961	2	10
60	16.22	tr|A0A194YU99|A0A194YU99_SORBI	Uncharacterized protein OS=Sorghum bicolor OX=4558 GN=SORBI_3004G356700 PE=3 SV=1	13	2	99	AIEETGR	iTRAQ8plex@N-term		0.0021096	1078.59	540.305	1078.59	540.304	2	10
60					2	99	EAVLSGVALEDEQR	iTRAQ8plex@N-term		0.00204477	1818.97	607.329	1818.96	607.328	3	14
60					2	99	EIEGLPATALGLAAQTAVSK	iTRAQ8plex@N-term; iTRAQ8plex(K)@20		0.0021253	2547.48	637.876	2547.47	637.876	4	15
60					2	99	GVQPTWGK	iTRAQ8plex@N-term; iTRAQ8plex(K)@8		-0.010616	1479.86	494.292	1479.87	494.296	3	10
60					2	99	LEGELEELEK	iTRAQ8plex@N-term; iTRAQ8plex(K)@10		-0.0041371	1796	599.673	1796	599.675	3	12
60					2	99	QDEGFVAGIR	iTRAQ8plex@N-term		0.00456728	1394.75	698.383	1394.75	698.38	2	10
60					2	99	TQVLAPLPEDR	iTRAQ8plex@N-term		-0.00429669	1541.87	514.963	1541.87	514.965	3	10
60					1.95861	99	GREPSPEPLLR	iTRAQ8plex@N-term	missed R-E@2	-0.00532678	1553.88	518.967	1553.88	518.968	3	10
60					1.82391	99	IVEAQIK	iTRAQ8plex@N-term; iTRAQ8plex(K)@7		-0.0148713	1407.88	470.299	1407.89	470.304	3	7
60					1.79588	98.97	AAVEEVQPDK	iTRAQ8plex@N-term; iTRAQ8plex(K)@10		-0.0016254	1692.95	565.324	1692.95	565.324	3	8
60					1.27572	96.82	FNQIEQELEK	iTRAQ8plex@N-term; iTRAQ8plex(K)@10		-0.00430445	1885.04	629.353	1885.04	629.354	3	8
60					1.22915	96.05	AAVEEVQPDKVK	iTRAQ8plex@N-term; iTRAQ8plex(K)@10; iTRAQ8plex(K)@12	missed K-V@10	-0.000270716	2224.32	557.087	2224.32	557.087	4	7
60					1.09691	97.61	NTLLSIAK	iTRAQ8plex@N-term; iTRAQ8plex(K)@8		-0.0243242	1466.9	489.975	1466.93	489.983	3	7
61	55.11	tr|C5XES8|C5XES8_SORBI	Uncharacterized protein OS=Sorghum bicolor OX=4558 GN=SORBI_3003G386000 PE=3 SV=1	14	2	99	DFHGAVPSFK	iTRAQ8plex@N-term; iTRAQ8plex(K)@10		-0.000206775	1711.95	571.658	1711.95	571.658	3	9
61					2	99	EAGALLSYDPNLR	iTRAQ8plex@N-term		0.0042454	1721.93	574.984	1721.93	574.982	3	15
61					2	99	FANACGAITTTK	iTRAQ8plex@N-term; Methylthio(C)@5; iTRAQ8plex(K)@12		0.000285096	1850.98	618.002	1850.98	618.002	3	8
61					2	99	GAIPSLPTEAEVLQLIEK	iTRAQ8plex@N-term; iTRAQ8plex(K)@18		-0.0108399	2515.46	629.873	2515.47	629.875	4	11
61					2	99	LGDDEFGR	iTRAQ8plex@N-term		0.00325244	1211.61	404.878	1211.61	404.877	3	8
61					2	99	LLLVTLGDQGCK	iTRAQ8plex@N-term; Methylthio(C)@11; iTRAQ8plex(K)@12		-0.00183966	1913.09	638.705	1913.09	638.705	3	12
61					2	99	TQILSIWDQADIVK	iTRAQ8plex@N-term; iTRAQ8plex(K)@14		-0.0122587	2237.28	746.766	2237.29	746.77	3	15
61					2	99	VQQVDTTGAGDAFVGALLQR	iTRAQ8plex@N-term		0.00317141	2349.26	784.095	2349.26	784.094	3	24
61					2	99	VSEVELEFLTGIDSVEDDVVMK	iTRAQ8plex@N-term; iTRAQ8plex(K)@22		-0.0205304	3060.58	766.153	3060.6	766.158	4	15
61					1.52288	98.26	IVKDPSSLQDEK	iTRAQ8plex@N-term; iTRAQ8plex(K)@3; iTRAQ8plex(K)@12	missed K-D@3	-0.0151248	2270.31	568.585	2270.32	568.589	4	9
61					1.34679	97.7	AMEIAK	iTRAQ8plex@N-term; iTRAQ8plex(K)@6		-0.0125561	1269.74	424.256	1269.76	424.26	3	8
61					1.19382	95.71	APGGAPANVAIAVSR	iTRAQ8plex@N-term		-0.00364284	1653.94	552.322	1653.95	552.323	3	9
61					1	98.52	DNGVDDGGVVFDAGAR	iTRAQ8plex@N-term; Deamidated(N)@2		-0.000488014	1867.89	623.636	1867.89	623.636	3	9
61					0.675717	99	GGAPANVAIAVSR	iTRAQ8plex@N-term	cleaved P-G@N-term	-0.00335533	1485.85	496.292	1485.86	496.293	3	12
62	36.86	tr|C5Z864|C5Z864_SORBI	Peroxidase OS=Sorghum bicolor OX=4558 GN=SORBI_3010G232500 PE=3 SV=1	12	2	99	AHIPHAPDVAATLIR	iTRAQ8plex@N-term		-0.00115992	1885.08	472.278	1885.08	472.278	4	18
62					2	99	AVPGDADPSLDPLYAAK	iTRAQ8plex@N-term; iTRAQ8plex(K)@17		0.00260101	2307.26	770.094	2307.26	770.093	3	15
62					2	99	DAAPNQTLR	iTRAQ8plex@N-term		-0.00139783	1288.7	430.575	1288.7	430.575	3	10
62					2	99	DSVGVIGGPFWSVPTGR	No iTRAQ8plex@N-term		0.00224132	1729.88	865.948	1729.88	865.947	2	17
62					2	99	EAEKDAAPNQTLR	iTRAQ8plex@N-term; iTRAQ8plex(K)@4; Deamidated(N)@9	missed K-D@4	-0.00130279	2051.11	513.785	2051.11	513.785	4	12
62					2	99	EGFYGSTCPQAEK	iTRAQ8plex@N-term; Methylthio(C)@8; iTRAQ8plex(K)@13		-0.00414457	2070	691.006	2070	691.008	3	11
62					2	99	GLFQSDAALITDAASK	iTRAQ8plex@N-term; iTRAQ8plex(K)@16		-0.000171929	2215.23	739.418	2215.23	739.418	3	16
62					2	99	MGAIDVK	iTRAQ8plex@N-term; iTRAQ8plex(K)@7		-0.00813768	1340.79	447.936	1340.79	447.939	3	8
62					2	99	TFDLSYYR	iTRAQ8plex@N-term		0.00220419	1367.71	684.86	1367.7	684.859	2	12
62					2	99	TGSEGEIR	iTRAQ8plex@N-term		-0.000614528	1151.61	576.811	1151.61	576.812	2	12
62					2	99	TGSEGEIRK	iTRAQ8plex@N-term; iTRAQ8plex(K)@9	missed R-K@8	-0.0204216	1583.89	528.97	1583.91	528.977	3	12
62					1.29243	96.24	GFGFIDR	iTRAQ8plex@N-term		-0.00164332	1114.61	558.31	1114.61	558.311	2	8
63	28.57	tr|A0A1B6PFE9|A0A1B6PFE9_SORBI	Uncharacterized protein OS=Sorghum bicolor OX=4558 GN=SORBI_3007G038600 PE=4 SV=1	12	2	99	DVADADSLVSSLGSAK	iTRAQ8plex@N-term; iTRAQ8plex(K)@16		-0.00653198	2142.16	715.059	2142.16	715.062	3	16
63					2	99	EYVIVGGGNAAGYAAR	iTRAQ8plex@N-term		-0.00722318	1870.98	624.666	1870.98	624.669	3	11
63					2	99	GALIDKLEAGSDGR	iTRAQ8plex@N-term; iTRAQ8plex(K)@6	missed K-L@6	-0.00217017	2009.13	503.291	2009.14	503.291	4	12
63					2	99	IATFWIDSDSR	iTRAQ8plex@N-term		0.00255106	1613.84	538.953	1613.84	538.953	3	12
63					2	99	IGGTLPGVHYIR	iTRAQ8plex@N-term		-0.0134883	1585.91	529.644	1585.92	529.649	3	10
63					2	99	LFTPSLAK	iTRAQ8plex@N-term; iTRAQ8plex(K)@8		-0.00372721	1483.92	495.647	1483.92	495.648	3	8
63					2	99	LQAATSVENALEIAR	iTRAQ8plex@N-term		-0.00404928	1889.05	630.69	1889.05	630.691	3	13
63					2	99	SQPVVDK	iTRAQ8plex@N-term; iTRAQ8plex(K)@7		-0.00724649	1379.82	460.946	1379.82	460.948	3	8
63					2	99	SSLQSSASV	iTRAQ8plex@N-term		-0.00382425	1168.62	585.317	1168.62	585.319	2	9
63					2	99	TFVEHGMADGR	iTRAQ8plex@N-term		0.00269056	1522.75	508.592	1522.75	508.591	3	9
63					2	99	TSVPGIFAIGDVAAFPLK	iTRAQ8plex@N-term; iTRAQ8plex(K)@18		-0.00523536	2410.4	603.608	2410.41	603.609	4	12
63					2	99	VSSAVLK	iTRAQ8plex@N-term; iTRAQ8plex(K)@7		-0.0137855	1310.82	437.949	1310.84	437.953	3	9
64	37.28	tr|A0A1B6P5M1|A0A1B6P5M1_SORBI	Uncharacterized protein OS=Sorghum bicolor OX=4558 GN=SORBI_3009G005900 PE=3 SV=1	13	2	99	AGFAGDDAPR	iTRAQ8plex@N-term		0.00582462	1279.65	640.833	1279.65	640.83	2	14
64					2	99	AVFPSIVGR	iTRAQ8plex@N-term	cleaved R-P@C-term	-0.0106258	1248.74	417.254	1248.75	417.257	3	9
64					2	99	AVFPSIVGRPR	iTRAQ8plex@N-term		-0.000409235	1501.9	501.642	1501.9	501.642	3	12
64					2	99	DAYVGDEAQSK	iTRAQ8plex@N-term; iTRAQ8plex(K)@11		-0.0003199	1789.93	597.651	1789.93	597.651	3	13
64					2	99	EITSLAPSSMK	iTRAQ8plex@N-term; iTRAQ8plex(K)@11		-0.0111365	1770.99	591.337	1771	591.341	3	10
64					2	99	GYSFTTSAER	iTRAQ8plex@N-term		0.000153256	1421.71	711.862	1421.71	711.862	2	13
64					2	99	LAYIALDYEQELETAK	iTRAQ8plex@N-term; iTRAQ8plex(K)@16		0.00351746	2477.35	620.346	2477.35	620.345	4	11
64					2	99	SYELPDGQVITIGAER	iTRAQ8plex@N-term		-0.00243022	2051.08	1026.55	2051.08	1026.55	2	14
64					2	99	VAPEEHPVLLTEAPLNPK	iTRAQ8plex@N-term; iTRAQ8plex(K)@18		0.00488842	2561.47	641.375	2561.47	641.374	4	11
64					1.82391	99	LDLAGR	iTRAQ8plex@N-term		-0.00378754	947.567	474.791	947.571	474.793	2	9
64					1.60206	98.38	GILTLK	iTRAQ8plex@N-term; iTRAQ8plex(K)@6		-0.000930506	1251.84	418.286	1251.84	418.286	3	7
64					1.37675	99	DLTDSLMK	iTRAQ8plex@N-term; Oxidation(M)@7; iTRAQ8plex(K)@8		-0.00373212	1545.85	516.29	1545.85	516.292	3	7
64					1.36653	96.88	KDLYGNIVLSGGSTMFPGIADR	iTRAQ8plex@N-term; iTRAQ8plex(K)@1	missed K-D@1	0.0110839	2918.59	730.655	2918.58	730.652	4	11
65	9.07	tr|C5Y2Y8|C5Y2Y8_SORBI; tr|A0A1B6PAV5|A0A1B6PAV5_SORBI	Clathrin heavy chain OS=Sorghum bicolor OX=4558 GN=SORBI_3005G003300 PE=3 SV=3; Clathrin heavy chain OS=Sorghum bicolor OX=4558 GN=SORBI_3008G003700 PE=3 SV=1	12	2	99	FQELFAQTK	iTRAQ8plex@N-term; iTRAQ8plex(K)@9		-0.00989704	1718.97	573.998	1718.98	574.001	3	9
65					2	99	IAQLCEK	iTRAQ8plex@N-term; Methylthio(C)@5; iTRAQ8plex(K)@7		-0.00651586	1457.81	486.945	1457.82	486.947	3	8
65					2	99	ISPDPIFLTAESSSTGGFYAINR	iTRAQ8plex@N-term		0.012878	2746.42	916.482	2746.41	916.478	3	21
65					2	99	QLIDQVVSTALPESK	iTRAQ8plex@N-term; iTRAQ8plex(K)@15		-0.0247951	2235.27	746.097	2235.29	746.105	3	10
65					2	99	RPITADSALMNPNTR	iTRAQ8plex@N-term		0.00229727	1960.05	654.357	1960.05	654.356	3	10
65					2	99	SPEQVSAAVK	iTRAQ8plex@N-term; iTRAQ8plex(K)@10		-0.0067631	1622.94	541.987	1622.95	541.989	3	8
65					2	99	TTNAGQITSK	iTRAQ8plex@N-term; iTRAQ8plex(K)@10		-0.011983	1627.92	543.648	1627.94	543.652	3	9
65					1.82391	99	AQIPGTTQDHLQIFNIEAK	iTRAQ8plex@N-term; iTRAQ8plex(K)@19		0.00223002	2731.51	683.886	2731.51	683.885	4	8
65					1.82391	99	ESNFYDAEK	iTRAQ8plex@N-term; iTRAQ8plex(K)@9		0.0127058	1709.88	570.969	1709.87	570.965	3	8
65					1.72125	98.79	YIEGYVQK	iTRAQ8plex@N-term; iTRAQ8plex(K)@8		-0.00596752	1606.91	536.645	1606.92	536.647	3	7
65					1.25181	96.3	YKEAAELAAESPQGLLR	iTRAQ8plex@N-term; iTRAQ8plex(K)@2	missed K-E@2	-0.00938846	2453.36	614.348	2453.37	614.351	4	8
65					0.278189	98.77	AAEEANVYDDLVK	iTRAQ8plex@N-term; iTRAQ8plex(K)@13		0.0747147	2044.17	682.397	2044.09	682.372	3	10
66	50.59	tr|C5YW21|C5YW21_SORBI	Malate dehydrogenase OS=Sorghum bicolor OX=4558 GN=SORBI_3009G240700 PE=3 SV=1	12	2	99	ASAANPER	iTRAQ8plex@N-term	cleaved Y-A@N-term	0.000247867	1118.6	560.307	1118.6	560.307	2	11
66					2	99	DDLFNINAGIVK	iTRAQ8plex@N-term; iTRAQ8plex(K)@12		0.000337562	1926.1	482.533	1926.1	482.533	4	9
66					2	99	GFMGDDQLGEALEGSDVVIIPAGVPR	iTRAQ8plex@N-term		0.0083991	2945.52	982.847	2945.51	982.844	3	24
66					2	99	GLCTAIAK	iTRAQ8plex@N-term; Methylthio(C)@3; iTRAQ8plex(K)@8		-0.00424722	1429.82	477.614	1429.82	477.615	3	8
66					2	99	GLENLKGELMSSIEK	iTRAQ8plex@N-term; iTRAQ8plex(K)@6; iTRAQ8plex(K)@15	missed K-G@6	-0.011194	2559.46	640.872	2559.47	640.875	4	9
66					2	99	KLFGVTTLDVVR	iTRAQ8plex@N-term; iTRAQ8plex(K)@1	missed K-L@1	-0.00164581	1955.2	489.808	1955.2	489.808	4	13
66					2	99	KVAILGAAGGIGQPLSLLMK	iTRAQ8plex@N-term; iTRAQ8plex(K)@1; Oxidation(M)@19; iTRAQ8plex(K)@20	missed K-V@1	0.00910631	2864.77	573.962	2864.77	573.96	5	14
66					2	99	LGKNGVEEVLGLGELNDFEK	iTRAQ8plex@N-term; iTRAQ8plex(K)@3; Deamidated(N)@4; iTRAQ8plex(K)@20	missed K-N@3	-0.0157846	3072.7	769.181	3072.71	769.185	4	11
66					2	99	LNPLVSSLSLYDIAGTPGVAADVSHINSPALVK	iTRAQ8plex@N-term; iTRAQ8plex(Y)@11; iTRAQ8plex(K)@33		0.000918012	4230.4	706.075	4230.4	706.074	6	16
66					2	99	NGVEEVLGLGELNDFEK	iTRAQ8plex@N-term; Deamidated(N)@1; iTRAQ8plex(K)@17		-0.00168173	2470.3	824.442	2470.31	824.442	3	19
66					2	99	TQDGGTEVVEAK	iTRAQ8plex@N-term; iTRAQ8plex(K)@12		-0.00152548	1841	614.673	1841	614.674	3	14
66					1.17393	96.01	TFYAGK	iTRAQ8plex@N-term; iTRAQ8plex(K)@6		-0.0091703	1293.74	432.256	1293.75	432.259	3	6
67	47.04	tr|C5YHK9|C5YHK9_SORBI; tr|A0A1B6PHN8|A0A1B6PHN8_SORBI	Uncharacterized protein OS=Sorghum bicolor OX=4558 GN=SORBI_3007G186800 PE=3 SV=1; Uncharacterized protein OS=Sorghum bicolor OX=4558 GN=SORBI_3007G134000 PE=3 SV=1	14	2	99	AAQDIALAELAPTHPIR	iTRAQ8plex@N-term		0.00781158	2090.19	523.554	2090.18	523.552	4	14
67					2	99	EENVYMAK	iTRAQ8plex@N-term; Oxidation(M)@6; iTRAQ8plex(K)@8		-0.00110094	1606.85	536.623	1606.85	536.623	3	9
67					2	99	ESAESTMVAYK	iTRAQ8plex@N-term; Oxidation(M)@7; iTRAQ8plex(K)@11		0.00364458	1838.96	613.993	1838.95	613.992	3	10
67					2	99	IVSSIEQK	iTRAQ8plex@N-term; iTRAQ8plex(K)@8		-0.00970546	1510.91	504.643	1510.92	504.647	3	9
67					2	99	NLLSVAYK	iTRAQ8plex@N-term; iTRAQ8plex(K)@8		-0.00383816	1514.92	505.982	1514.93	505.983	3	9
67					2	99	TVDVEELTVEER	iTRAQ8plex@N-term		-0.00084435	1721.9	861.956	1721.9	861.957	2	17
67					2	99	YLAEFK	iTRAQ8plex@N-term; iTRAQ8plex(K)@6		-0.00645263	1377.81	460.276	1377.81	460.278	3	7
67					1.65758	98.44	IVSSIEQKEESR	iTRAQ8plex@N-term; iTRAQ8plex(K)@8	missed K-E@8	0.0065268	2012.14	504.043	2012.14	504.041	4	10
67					1.56864	98.45	ACNLAK	iTRAQ8plex@N-term; Methylthio(C)@2; iTRAQ8plex(K)@6		0.00464657	1272.72	425.247	1272.71	425.245	3	6
67					1.36653	97.48	LLDSHLVPSSTAAESK	iTRAQ8plex@N-term; iTRAQ8plex(K)@16		9.10588e-05	2262.27	566.574	2262.27	566.574	4	8
67					1.18709	95.76	LAEQAER	iTRAQ8plex@N-term		-0.00352638	1119.62	560.815	1119.62	560.817	2	11
67					1.16749	95.52	NVIGAR	iTRAQ8plex@N-term		-0.00188259	932.569	467.292	932.571	467.293	2	8
67					1.16115	95.46	YEEMVEYMEK	iTRAQ8plex@N-term; iTRAQ8plex(K)@10		0.0136535	1957.98	653.666	1957.96	653.661	3	9
67					0.361511	96.05	NLLSVAYKNVIGAR	No iTRAQ8plex@N-term; iTRAQ8plex(K)@8	missed K-N@8	-0.000216285	1821.08	456.277	1821.08	456.277	4	7
68	30.64	tr|C5YBP8|C5YBP8_SORBI	Uncharacterized protein OS=Sorghum bicolor OX=4558 GN=SORBI_3006G009000 PE=4 SV=1	12	2	99	GADILEVTYAYK	iTRAQ8plex@N-term; iTRAQ8plex(K)@12		-0.00349102	1950.09	488.529	1950.09	488.53	4	10
68					2	99	GGNAADVK	iTRAQ8plex@N-term; Deamidated(N)@3; iTRAQ8plex(K)@8		0.000500521	1339.76	447.593	1339.76	447.592	3	11
68					2	99	IGNAPVYTFGFGADYDPTVLNAVAR	iTRAQ8plex@N-term		0.00377667	2931.51	978.178	2931.51	978.176	3	19
68					2	99	LFDAPPATVTVR	iTRAQ8plex@N-term		0.0031284	1589.91	530.978	1589.91	530.977	3	10
68					2	99	SPAVYEQQGR	iTRAQ8plex@N-term	cleaved R-P@C-term	-0.00822416	1437.74	480.255	1437.75	480.258	3	12
68					2	99	VAAGNYPQTQDAGSVTVAFGDLYSK	iTRAQ8plex@N-term; iTRAQ8plex(K)@25		-0.00110212	3166.64	792.667	3166.64	792.667	4	15
68					2	99	VLLELTGGDSTSDR	iTRAQ8plex@N-term		-0.00422446	1765.93	883.973	1765.94	883.976	2	14
68					2	99	VQLVSK	iTRAQ8plex@N-term; iTRAQ8plex(K)@6		-0.0117014	1280.82	641.415	1280.83	641.421	2	9
68					2	99	VVGVMLMSDGQQNR	iTRAQ8plex@N-term		0.00723586	1836.96	613.326	1836.95	613.324	3	9
68					1.76955	98.78	SGSSFPADDPPVDVVKEEAR	iTRAQ8plex@N-term; iTRAQ8plex(K)@16	missed K-E@16	0.00483519	2709.41	678.36	2709.41	678.359	4	9
68					1.30103	96.73	VLADR	iTRAQ8plex@N-term		-0.00415113	876.529	439.272	876.534	439.274	2	8
68					0.79588	96.23	LQTATMIK	iTRAQ8plex@N-term; iTRAQ8plex(K)@8		-0.0284476	1512.89	505.303	1512.92	505.313	3	9
69	15.89	tr|C5XY28|C5XY28_SORBI	Aminopeptidase OS=Sorghum bicolor OX=4558 GN=SORBI_3004G092900 PE=3 SV=1	14	2	99	AAYVALMQTVSK	iTRAQ8plex@N-term; iTRAQ8plex(K)@12		-0.00386269	1889.09	630.703	1889.09	630.704	3	12
69					2	99	EALDFILSPEVR	iTRAQ8plex@N-term		0.000793172	1691.94	564.987	1691.94	564.987	3	15
69					2	99	ETALLFDEK	iTRAQ8plex@N-term; iTRAQ8plex(K)@9		-0.00646059	1672.94	558.655	1672.95	558.657	3	10
69					2	99	LPHFATPR	iTRAQ8plex@N-term		-0.00312184	1241.72	414.913	1241.72	414.914	3	10
69					2	99	NMAVTQFEPADAR	iTRAQ8plex@N-term		-0.00473359	1752.87	585.298	1752.88	585.3	3	11
69					2	99	TEDLWAALEEGSGEPVR	iTRAQ8plex@N-term		0.0155015	2162.1	721.706	2162.08	721.701	3	15
69					2	99	VLGSLASSPDPDVVR	iTRAQ8plex@N-term		0.0119385	1815.02	606.013	1815	606.009	3	17
69					1.92082	99	QQGYPVVSVK	Gln->pyro-Glu@N-term; iTRAQ8plex(K)@10		0.0121768	1390.79	696.402	1390.78	696.395	2	8
69					1.82391	99	YAIETNK	iTRAQ8plex@N-term; iTRAQ8plex(K)@7		-0.00647337	1445.83	482.95	1445.83	482.952	3	8
69					1.55284	98.21	GASVIR	iTRAQ8plex@N-term		-0.00560219	905.554	453.784	905.56	453.787	2	9
69					1.36653	97.39	ETDLSQEK	iTRAQ8plex@N-term; iTRAQ8plex(K)@8		-0.0048634	1556.85	519.956	1556.85	519.958	3	8
69					1.09152	95.23	TGYESLLK	iTRAQ8plex@N-term; iTRAQ8plex(K)@8		-0.0104015	1517.88	506.968	1517.89	506.971	3	6
69					0.112383	99	VSYDDELASR	iTRAQ8plex@N-term		0.0652489	1457.8	729.905	1457.73	729.872	2	12
69					0.0241089	96.85	EVALK	iTRAQ8plex@N-term; iTRAQ8plex(K)@5	cleaved L-E@N-term	-0.0161386	1166.73	584.373	1166.75	584.381	2	8
70	37.82	tr|C5XIY1|C5XIY1_SORBI	Peroxidase OS=Sorghum bicolor OX=4558 GN=SORBI_3003G152100 PE=3 SV=1	14	2	99	FAAAMVK	iTRAQ8plex@N-term; iTRAQ8plex(K)@7		-0.0017252	1344.8	449.275	1344.8	449.276	3	9
70					2	99	GCDASVLLSVNPAGGNTER	iTRAQ8plex@N-term; Methylthio(C)@2		-0.00109184	2209.08	553.276	2209.08	553.277	4	12
70					2	99	GFDVIDAAK	iTRAQ8plex@N-term; iTRAQ8plex(K)@9		0.000794234	1542.89	515.303	1542.89	515.303	3	10
70					2	99	LFYQVPAGR	iTRAQ8plex@N-term		0.000567387	1353.77	677.893	1353.77	677.893	2	13
70					2	99	LLPLNLGLHFSDDQLIR	iTRAQ8plex@N-term; iTRAQ8plex(S)@11		-0.00316167	2571.5	643.881	2571.5	643.882	4	15
70					2	99	SHCASFLATNR	iTRAQ8plex@N-term; Methylthio(C)@3		-0.000688441	1555.75	519.592	1555.75	519.592	3	13
70					2	99	TGTTDEIR	iTRAQ8plex@N-term		0.00564837	1195.64	598.828	1195.64	598.825	2	12
70					2	99	TVSCADIVAFAAR	iTRAQ8plex@N-term; Methylthio(C)@4		0.00771472	1672.87	558.629	1672.86	558.627	3	19
70					1.95861	99	LHFHDCFVR	iTRAQ8plex@N-term; Methylthio(C)@6		0.00343152	1522.75	508.591	1522.75	508.59	3	7
70					1.76955	98.76	ANNPSLR	iTRAQ8plex@N-term		-0.00161215	1074.61	538.311	1074.61	538.312	2	9
70					1.74473	99	MGNIDVK	iTRAQ8plex@N-term; Oxidation(M)@1; iTRAQ8plex(K)@7		-0.00185203	1399.79	467.605	1399.8	467.606	3	10
70					1.18046	99	AFAADETLWK	iTRAQ8plex@N-term; iTRAQ8plex(K)@10	cleaved N-A@N-term	-0.00302876	1758.97	587.332	1758.98	587.333	3	10
70					0.317855	99	SGVAPGLIR	iTRAQ8plex@N-term	cleaved N-S@N-term	-0.0105691	1172.71	587.361	1172.72	587.366	2	10
70					0.000869447	97.72	ADIVAFAAR	iTRAQ8plex@N-term	cleaved C-A@N-term	-0.0108521	1236.7	619.359	1236.71	619.364	2	10
71	42.47	tr|C5WYQ4|C5WYQ4_SORBI	Peroxidase OS=Sorghum bicolor OX=4558 GN=SORBI_3001G360400 PE=3 SV=1	12	2	99	DASFFLGGR	iTRAQ8plex@N-term		0.0032052	1272.68	425.234	1272.68	425.233	3	12
71					2	99	GFEVIDAAK	iTRAQ8plex@N-term; iTRAQ8plex(K)@9		-0.00574444	1556.9	779.456	1556.9	779.458	2	11
71					2	99	GLGVDDMVVLSGAHTVGR	iTRAQ8plex@N-term		0.0180268	2086.13	696.385	2086.11	696.379	3	11
71					2	99	GVDFDMPAGR	iTRAQ8plex@N-term		0.00143035	1367.68	684.848	1367.68	684.848	2	10
71					2	99	LAVPSDISPSFAASLR	iTRAQ8plex@N-term		0.000181508	1934.08	968.046	1934.08	968.046	2	12
71					2	99	LGSPNNPSLR	iTRAQ8plex@N-term		-0.0030151	1357.76	453.594	1357.76	453.595	3	12
71					2	99	MVSDNANIPGWWEDR	iTRAQ8plex@N-term		-0.00283877	2092.99	698.671	2092.99	698.672	3	12
71					2	99	QNPGVGAGLIR	iTRAQ8plex@N-term		-0.00166574	1384.81	462.61	1384.81	462.61	3	11
71					2	99	SVVGAAVR	iTRAQ8plex@N-term		-0.00456079	1061.65	531.83	1061.65	531.832	2	13
71					2	99	VLFTSDASLLSSPATAK	iTRAQ8plex@N-term; iTRAQ8plex(K)@17		-0.0016403	2315.32	772.78	2315.32	772.781	3	17
71					1.88606	99	MASVEVK	iTRAQ8plex@N-term; Oxidation(M)@1; iTRAQ8plex(K)@7		-0.0062107	1386.79	463.272	1386.8	463.274	3	10
71					0.943095	98.32	MVSDNANIPGWWEDRFK	iTRAQ8plex@N-term; Deamidated(N)@7; iTRAQ8plex(K)@17	missed R-F@15	0.0223379	2673.37	669.35	2673.35	669.344	4	10
72	50.36	tr|C5XAN7|C5XAN7_SORBI	Uncharacterized protein OS=Sorghum bicolor OX=4558 GN=SORBI_3002G180300 PE=4 SV=1	11	2	99	ADLIFGEIQSQIK	iTRAQ8plex@N-term; iTRAQ8plex(K)@13		-0.0061239	2069.19	690.738	2069.2	690.74	3	15
72					2	99	ALAVGADVSLDTATGNLTK	iTRAQ8plex@N-term; iTRAQ8plex(K)@19		-0.000762087	2424.37	809.13	2424.37	809.13	3	17
72					2	99	ANSESNIITTVTVDEIATPGLK	iTRAQ8plex@N-term; iTRAQ8plex(K)@22		0.000802329	2880.59	721.155	2880.59	721.155	4	18
72					2	99	FTHEDLIASLSLNNR	iTRAQ8plex@N-term		0.000649747	2033.09	509.279	2033.08	509.279	4	13
72					2	99	KADLIFGEIQSQIK	iTRAQ8plex@N-term; iTRAQ8plex(K)@1; iTRAQ8plex(K)@14	missed K-A@1	-0.00465963	2501.49	626.381	2501.5	626.382	4	13
72					2	99	NITVDVK	iTRAQ8plex@N-term; iTRAQ8plex(K)@7		-0.0101223	1395.84	698.93	1395.85	698.935	2	11
72					2	99	SLVTISAEVDTK	iTRAQ8plex@N-term; iTRAQ8plex(K)@12		-0.00210985	1870.09	624.369	1870.09	624.37	3	12
72					2	99	TILSFAVPDQR	iTRAQ8plex@N-term		0.00335376	1549.88	517.634	1549.88	517.633	3	12
72					2	99	VGIAVALKP	iTRAQ8plex@N-term; iTRAQ8plex(K)@8		-0.00288176	1474.97	492.663	1474.97	492.664	3	9
72					2	99	VGPGLYAEIGK	iTRAQ8plex@N-term; iTRAQ8plex(K)@11	cleaved M-V@N-term	-0.00918002	1711	571.342	1711.01	571.345	3	10
72					1.00436	98.73	FTLTTYTSNGVAVTASSTK	iTRAQ8plex@N-term; Deamidated(N)@9; iTRAQ8plex(K)@19		-0.00820158	2557.37	640.349	2557.37	640.351	4	9
73	20.35	tr|C5WVD3|C5WVD3_SORBI	Uncharacterized protein OS=Sorghum bicolor OX=4558 GN=SORBI_3001G193500 PE=3 SV=1	12	2	99	AEGIDLSK	iTRAQ8plex@N-term; iTRAQ8plex(K)@8		-0.00813813	1439.84	480.953	1439.84	480.955	3	8
73					2	99	EVDEVLLVGGMTR	iTRAQ8plex@N-term		-0.00554398	1720.93	861.471	1720.93	861.474	2	14
73					2	99	GVNPDEAVAMGAAIQGGILR	iTRAQ8plex@N-term		0.00504827	2242.21	748.41	2242.2	748.409	3	16
73					2	99	QYSPSQVGAFVLTK	iTRAQ8plex@N-term; iTRAQ8plex(K)@14		0.00211049	2132.21	711.744	2132.21	711.744	3	13
73					2	99	SQVFSTAADNQTQVGIR	iTRAQ8plex@N-term		-0.00738314	2125.1	709.374	2125.11	709.376	3	16
73					2	99	VIENAEGAR	iTRAQ8plex@N-term; Deamidated(N)@4		-0.00018369	1262.68	632.346	1262.68	632.346	2	11
73					2	99	VQAVVSEIFGK	iTRAQ8plex@N-term; iTRAQ8plex(K)@11		-0.00681025	1784.06	595.694	1784.07	595.696	3	15
73					1.88606	99	TTPSVVAFTQK	iTRAQ8plex@N-term; iTRAQ8plex(K)@11		-0.00628242	1786.04	596.354	1786.05	596.356	3	8
73					1.72125	99	NNADTTIYSIEK	iTRAQ8plex@N-term; Deamidated(N)@1; iTRAQ8plex(K)@12		-0.015559	1977.04	660.019	1977.05	660.024	3	9
73					1.23657	96.27	AEGIDLSKDR	iTRAQ8plex@N-term; iTRAQ8plex(K)@8	missed K-D@8	-0.0106184	1710.96	571.328	1710.97	571.331	3	8
73					1.08092	98.82	APNGDAWVETTDGK	iTRAQ8plex@N-term; Deamidated(N)@3; iTRAQ8plex(K)@14		0.00774188	2069.06	690.694	2069.05	690.692	3	8
73					0.552842	96.72	LVGTPAK	iTRAQ8plex@N-term; iTRAQ8plex(K)@7		-0.0215439	1292.81	647.41	1292.83	647.421	2	8
74	12.51	tr|C5Y9I0|C5Y9I0_SORBI	Plasma membrane ATPase OS=Sorghum bicolor OX=4558 GN=SORBI_3006G247100 PE=3 SV=1	11	2	99	ADIGIAVADATDAAR	iTRAQ8plex@N-term		0.00454138	1732.93	578.651	1732.93	578.649	3	11
74					2	99	ALVLGVNVK	iTRAQ8plex@N-term; iTRAQ8plex(K)@9		-0.00334461	1519.99	507.67	1519.99	507.671	3	10
74					2	99	DSTLEALPVDELIEK	iTRAQ8plex@N-term; iTRAQ8plex(K)@15		-0.00680425	2279.27	570.824	2279.27	570.825	4	12
74					2	99	EAQWATAQR	iTRAQ8plex@N-term		-0.000830254	1363.71	682.864	1363.72	682.865	2	11
74					2	99	EVHFLPFNPVDKR	iTRAQ8plex@N-term; iTRAQ8plex(K)@12	missed K-R@12	0.00011114	2205.25	552.32	2205.25	552.32	4	9
74					2	99	GVDKDHVLLLAAR	iTRAQ8plex@N-term; iTRAQ8plex(K)@4	missed K-D@4	-0.0105499	2014.2	504.558	2014.21	504.561	4	8
74					2	99	KADIGIAVADATDAAR	iTRAQ8plex@N-term; iTRAQ8plex(K)@1	missed K-A@1	-0.00288322	2165.22	542.313	2165.23	542.314	4	9
74					2	99	LLEGDPLK	iTRAQ8plex@N-term; iTRAQ8plex(K)@8		-0.0124662	1491.9	498.307	1491.91	498.311	3	7
74					2	99	LLEGDPLKVDQSALTGESLPVTR	iTRAQ8plex@N-term; iTRAQ8plex(K)@8	missed K-V@8	0.000622557	3045.72	762.437	3045.72	762.437	4	18
74					2	99	MITGDQLAIGK	iTRAQ8plex@N-term; iTRAQ8plex(K)@11		-0.00195872	1754.02	585.681	1754.02	585.681	3	10
74					1.5376	98.19	LGDIVPADAR	iTRAQ8plex@N-term		-0.000745287	1329.76	444.259	1329.76	444.259	3	6
75	24.77	tr|C5YUI9|C5YUI9_SORBI	Uncharacterized protein OS=Sorghum bicolor OX=4558 GN=SORBI_3009G212600 PE=4 SV=1	11	2	99	AAHMLGQPAVSDFFAK	iTRAQ8plex@N-term; iTRAQ8plex(K)@16		-0.00829253	2297.24	575.317	2297.25	575.319	4	9
75					2	99	EIIYDVGPVPK	iTRAQ8plex@N-term; iTRAQ8plex(K)@11		-0.00575699	1837.08	613.366	1837.08	613.368	3	12
75					2	99	LLLEANPK	iTRAQ8plex@N-term; iTRAQ8plex(K)@8		-0.00855469	1504.94	502.652	1504.94	502.655	3	8
75					2	99	MTLFTGSSR	iTRAQ8plex@N-term		-0.00262204	1302.69	435.237	1302.69	435.238	3	8
75					2	99	SGNFELVTK	iTRAQ8plex@N-term; iTRAQ8plex(K)@9		-0.0096003	1601.91	534.979	1601.92	534.982	3	10
75					2	99	SVNGTTYAGIR	iTRAQ8plex@N-term; Deamidated(N)@3		-0.00539481	1442.76	722.388	1442.77	722.391	2	11
75					2	99	VAEVQGTEIKPFVESLSK	iTRAQ8plex@N-term; iTRAQ8plex(K)@10; iTRAQ8plex(K)@18		-0.0140936	2872.65	719.171	2872.67	719.174	4	13
75					2	99	YLMYGDISAK	iTRAQ8plex@N-term; Oxidation(M)@3; iTRAQ8plex(K)@10		-0.00521763	1783.96	595.66	1783.96	595.662	3	10
75					1.95861	99	TTGAPQNHWFGPAGDPR	iTRAQ8plex@N-term		0.00514683	2112.05	705.024	2112.04	705.022	3	8
75					1.79588	98.88	SFAVPGNHLGQR	iTRAQ8plex@N-term		-0.00697226	1585.86	529.626	1585.86	529.628	3	8
75					1.76955	99	VLFGGEPLANHSIPK	iTRAQ8plex@N-term; Deamidated(N)@10; iTRAQ8plex(K)@15		0.0265284	2187.28	547.827	2187.25	547.82	4	10
76	21.25	tr|C5XKE9|C5XKE9_SORBI	Endoglucanase OS=Sorghum bicolor OX=4558 GN=SORBI_3003G015700 PE=3 SV=1	11	2	99	ATSYMVGYGATYPR	iTRAQ8plex@N-term		-0.00412178	1839.91	614.31	1839.91	614.312	3	15
76					2	99	GASIVSVK	iTRAQ8plex@N-term; iTRAQ8plex(K)@8		-0.018287	1367.84	456.954	1367.86	456.961	3	10
76					2	99	GGNAGAHADVLR	iTRAQ8plex@N-term		0.0030414	1440.78	481.266	1440.77	481.265	3	12
76					2	99	LDPQNPGSELAGETAAAMAAASLVFR	iTRAQ8plex@N-term		0.00449294	2890.48	964.502	2890.48	964.501	3	23
76					2	99	QMAAAGELGHAVEAIK	Gln->pyro-Glu@N-term; iTRAQ8plex(K)@16		-0.00440452	1881.99	628.337	1881.99	628.338	3	10
76					2	99	SILYFEAQR	iTRAQ8plex@N-term		-0.0022476	1429.79	477.602	1429.79	477.603	3	7
76					2	99	SQVDYILGSNPR	iTRAQ8plex@N-term		-0.00348079	1651.88	551.634	1651.88	551.635	3	15
76					2	99	SSNPGYGNTLLQHSK	iTRAQ8plex@N-term; iTRAQ8plex(K)@15		-0.0103548	2210.18	553.552	2210.19	553.555	4	10
76					2	99	YDSSITVAR	iTRAQ8plex@N-term		-0.00417342	1314.7	658.36	1314.71	658.362	2	9
76					1.69897	98.9	WGTDYLVK	iTRAQ8plex@N-term; iTRAQ8plex(K)@8		-0.00495169	1588.9	530.641	1588.91	530.643	3	8
76					1.5376	98.21	QLFDFADKYR	iTRAQ8plex@N-term; iTRAQ8plex(K)@8	missed K-Y@8	-0.00949859	1910.04	478.518	1910.05	478.52	4	9
77	27.73	tr|A0A1B6QL31|A0A1B6QL31_SORBI	Uncharacterized protein OS=Sorghum bicolor OX=4558 GN=SORBI_3001G260800 PE=4 SV=1	11	2	99	AEKDAILQSLAR	iTRAQ8plex@N-term; iTRAQ8plex(K)@3	missed K-D@3	0.00632597	1922.15	641.723	1922.14	641.721	3	11
77					2	99	ALVVINPGNPTGQVLAEDNQYDIVK	iTRAQ8plex@N-term; iTRAQ8plex(K)@25		0.00432336	3274.81	819.709	3274.8	819.708	4	12
77					2	99	DAIAAGITSR	iTRAQ8plex@N-term		-0.00354126	1277.72	426.914	1277.72	426.915	3	10
77					2	99	GEIVIHAQR	iTRAQ8plex@N-term		-0.00452167	1325.77	442.93	1325.77	442.931	3	11
77					2	99	GGYMEITGFSAPVR	iTRAQ8plex@N-term; Oxidation(M)@4		0.00775175	1803.92	602.314	1803.91	602.312	3	11
77					2	99	QILATIPGR	iTRAQ8plex@N-term		-0.0021748	1271.78	424.935	1271.79	424.936	3	9
77					2	99	SLFSADAISR	iTRAQ8plex@N-term		-0.00255187	1369.75	685.881	1369.75	685.883	2	11
77					2	99	SMGYGEDDLPLVSFQSVSK	iTRAQ8plex@N-term; Oxidation(M)@2; iTRAQ8plex(K)@19		-0.00257261	2682.36	895.129	2682.37	895.13	3	14
77					1.88606	99	AFHEAFMAEYRD	iTRAQ8plex@N-term	missed R-D@11	-0.0014727	1789.84	597.62	1789.84	597.621	3	9
77					1.35655	97.52	AIEAAK	iTRAQ8plex@N-term; iTRAQ8plex(K)@6		-0.00668405	1209.75	404.257	1209.75	404.259	3	8
77					1.11919	96.09	TGWGLEISDLK	iTRAQ8plex@N-term; iTRAQ8plex(K)@11		-0.0162773	1826.02	609.682	1826.04	609.687	3	7
78	53.6	tr|C5YB25|C5YB25_SORBI	Peroxidase OS=Sorghum bicolor OX=4558 GN=SORBI_3006G277600 PE=3 SV=1	18	2	99	CSSFGDVAGPATDDITR	iTRAQ8plex@N-term; Methylthio(C)@1		0.00166014	2060.95	687.99	2060.95	687.989	3	16
78					2	99	DAVSLSGGPSFTVPLGR	No iTRAQ8plex@N-term		-0.000585834	1658.86	830.438	1658.86	830.439	2	15
78					2	99	GLPPNVGLQQEAVQLVEDIR	iTRAQ8plex@N-term		0.00380657	2478.38	620.602	2478.38	620.601	4	17
78					2	99	GPQGNVGEIR	iTRAQ8plex@N-term		0.00466163	1329.74	444.252	1329.73	444.251	3	11
78					2	99	GVMLPSDQGLATDPR	iTRAQ8plex@N-term; Oxidation(M)@3		0.00794115	1875.97	938.995	1875.97	938.991	2	11
78					2	99	LDSVAPASSNDVFTLPPPTSTVDALLSAFASK	iTRAQ8plex@N-term; iTRAQ8plex(K)@32		-0.00510453	3826.05	638.682	3826.05	638.682	6	12
78					2	99	NKGVMLPSDQGLATDPR	iTRAQ8plex@N-term; iTRAQ8plex(K)@2	missed K-G@2	-0.00163955	2406.31	602.586	2406.31	602.586	4	9
78					2	99	SAVDAALQQNVR	iTRAQ8plex@N-term; Deamidated(N)@10		0.00434768	1575.86	526.293	1575.85	526.291	3	14
78					2	99	VESCPQLETIVR	iTRAQ8plex@N-term; Methylthio(C)@4	cleaved H-V@N-term	-0.00241284	1722.89	862.454	1722.9	862.455	2	15
78					2	99	VHAACGPTVSCADITVLATR	iTRAQ8plex@N-term; Methylthio(C)@5; Methylthio(C)@11		0.00787324	2380.18	596.051	2380.17	596.049	4	16
78					0.742321	99	GPATDDITR	iTRAQ8plex@N-term	cleaved A-G@N-term	-0.00710738	1248.65	625.335	1248.66	625.338	2	12
78					0.440093	99	SAAGAGDTLR	iTRAQ8plex@N-term	cleaved C-S@N-term	-0.00299973	1221.66	611.837	1221.66	611.838	2	14
78					0.101824	99	DASILLDNGER	iTRAQ8plex@N-term; Deamidated(N)@8	cleaved C-D@N-term	-0.00188824	1506.78	503.268	1506.78	503.268	3	12
78					0.0209071	99	ESCPQLETIVR	iTRAQ8plex@N-term; Methylthio(C)@3	cleaved V-E@N-term	-0.00143416	1623.83	542.282	1623.83	542.283	3	13
78					0.0105502	99	SFGDVAGPATDDITR	iTRAQ8plex@N-term	cleaved S-S@N-term	0.0259966	1824.94	609.321	1824.92	609.313	3	11
78					0.00833099	98.67	GVMLPSDQGLATD	iTRAQ8plex@N-term; Oxidation(M)@3	cleaved D-P@C-term	-0.00859781	1622.8	812.409	1622.81	812.414	2	9
78					0.00305076	95.06	NCLRPNTN	No iTRAQ8plex@N-term; Methylthio(C)@2	cleaved N-S@C-term	-0.000486702	976.421	489.218	976.422	489.218	2	10
78					0.00261361	98.58	SAVDAALQQN	iTRAQ8plex@N-term	cleaved N-V@C-term	0.0441492	1319.74	660.879	1319.7	660.857	2	9
79	29.02	tr|C5Z529|C5Z529_SORBI	Uncharacterized protein OS=Sorghum bicolor OX=4558 GN=SORBI_3010G173100 PE=4 SV=1	11	2	99	ALIAAEYSGVK	iTRAQ8plex@N-term; iTRAQ8plex(K)@11		-0.0111274	1729.01	577.345	1729.02	577.348	3	14
79					2	99	MLVIGSEAPFK	iTRAQ8plex@N-term; iTRAQ8plex(K)@11		-0.00345222	1799.04	600.689	1799.05	600.69	3	10
79					2	99	NPLDLLPPSK	iTRAQ8plex@N-term; iTRAQ8plex(K)@10		-0.0106725	1701.02	568.013	1701.03	568.017	3	8
79					2	99	VDISDEAQKER	iTRAQ8plex@N-term; iTRAQ8plex(K)@9	missed K-E@9	-0.00367305	1897.03	633.352	1897.04	633.353	3	12
79					2	99	VGGFLQR	iTRAQ8plex@N-term		-0.00659096	1079.63	540.824	1079.64	540.827	2	8
79					2	99	VPVLETPDGAVFESNAIAR	iTRAQ8plex@N-term; Deamidated(N)@15		-0.00490959	2289.21	764.078	2289.22	764.079	3	19
79					2	99	YFWTMVNQPNFK	iTRAQ8plex@N-term; iTRAQ8plex(K)@12		0.00451129	2182.15	728.392	2182.15	728.39	3	10
79					2	99	YNDENTVSFVTLNK	iTRAQ8plex@N-term; iTRAQ8plex(K)@14		0.00148127	2251.2	751.406	2251.19	751.405	3	10
79					1.76955	99	VIGEVK	iTRAQ8plex@N-term; iTRAQ8plex(K)@6		-0.00709616	1251.79	418.272	1251.8	418.274	3	7
79					1.55284	98.96	DFEMGVSNK	iTRAQ8plex@N-term; iTRAQ8plex(K)@9		-0.00128334	1633.86	545.627	1633.86	545.627	3	7
79					1.284	96.77	LYSNTK	iTRAQ8plex@N-term; iTRAQ8plex(K)@6		-0.014114	1332.77	667.393	1332.79	667.4	2	8
79					0.000869447	97.87	EVAIK	iTRAQ8plex@N-term; iTRAQ8plex(K)@5		-0.0161386	1166.73	584.373	1166.75	584.381	2	8
80	31.33	tr|C5Y675|C5Y675_SORBI	Uncharacterized protein OS=Sorghum bicolor OX=4558 GN=SORBI_3005G064200 PE=3 SV=2	12	2	99	GSVSLVSQLK	iTRAQ8plex@N-term; iTRAQ8plex(K)@10		-0.00582336	1624.99	542.671	1625	542.673	3	11
80					2	99	ISGNYYSPGSGTLYFDR	iTRAQ8plex@N-term		-0.00739976	2200.07	1101.04	2200.07	1101.04	2	11
80					2	99	NGNVCLGILDGAAAK	iTRAQ8plex@N-term; Deamidated(N)@1; Methylthio(C)@5; iTRAQ8plex(K)@15		0.000638474	2070.11	518.534	2070.11	518.534	4	13
80					2	99	QQGITK	iTRAQ8plex@N-term; iTRAQ8plex(K)@6		-0.00799193	1281.78	428.267	1281.79	428.269	3	8
80					2	99	QVSDPSLPLCWK	iTRAQ8plex@N-term; Methylthio(C)@10; iTRAQ8plex(K)@12		0.00157499	2026.09	676.369	2026.08	676.369	3	12
80					2	99	SLFLSFASAK	iTRAQ8plex@N-term; iTRAQ8plex(K)@10		0.00159908	1677.99	560.338	1677.99	560.338	3	11
80					2	99	SQLGWAR	iTRAQ8plex@N-term		-0.0039048	1120.63	561.32	1120.63	561.322	2	10
80					2	99	SVFDVK	iTRAQ8plex@N-term; iTRAQ8plex(K)@6		-0.00926459	1301.77	434.931	1301.78	434.934	3	9
80					2	99	VTWVPMAK	iTRAQ8plex@N-term; iTRAQ8plex(K)@8		-0.00298067	1538.91	513.976	1538.91	513.977	3	8
80					1.60206	99	NGAVQAATDGMLGLGR	iTRAQ8plex@N-term; Deamidated(N)@1		-0.000921391	1834.95	918.482	1834.95	918.483	2	9
80					1.38722	97.75	QCDYQIK	iTRAQ8plex@N-term; Methylthio(C)@2; iTRAQ8plex(K)@7		-0.000140428	1550.8	776.409	1550.8	776.41	2	7
80					0.785156	99	NAVMEIPPENYLIVTK	No iTRAQ8plex@N-term; iTRAQ8plex(K)@16		0.0160278	2134.18	712.401	2134.17	712.396	3	10
81	33.69	tr|A0A194YT53|A0A194YT53_SORBI	Uncharacterized protein OS=Sorghum bicolor OX=4558 GN=SORBI_3004G345800 PE=3 SV=1	12	2	99	AAAATASGK	iTRAQ8plex@N-term; iTRAQ8plex(K)@9		-0.00623722	1354.8	452.606	1354.8	452.608	3	11
81					2	99	AVLDNTR	iTRAQ8plex@N-term		0.00119236	1091.63	546.82	1091.62	546.819	2	9
81					2	99	GDAVDGLSNVR	iTRAQ8plex@N-term		0.00186694	1405.75	469.59	1405.75	469.59	3	9
81					2	99	INPADIGDIVVGTVLGPGSQR	iTRAQ8plex@N-term		-0.0102357	2381.31	794.778	2381.32	794.781	3	19
81					2	99	QEQDQAAAESHR	iTRAQ8plex@N-term		-0.00142856	1672.81	558.609	1672.81	558.61	3	13
81					2	99	SFAAVGVDPAVMGVGPAVAIPAAVK	iTRAQ8plex@N-term; iTRAQ8plex(K)@25		-0.00494925	2901.66	726.421	2901.66	726.423	4	11
81					2	99	TAALFAGFPETVPVR	No iTRAQ8plex@N-term		-0.00424358	1574.84	788.428	1574.85	788.43	2	12
81					2	99	TSSFGDDVVVVAAYR	iTRAQ8plex@N-term		0.00170953	1888.99	630.669	1888.98	630.669	3	19
81					2	99	VNVNGGAIALGHPLGATGAR	iTRAQ8plex@N-term; Deamidated(N)@4		-0.00690228	2149.18	717.402	2149.19	717.404	3	16
81					1.49485	98.04	ITELQK	iTRAQ8plex@N-term; iTRAQ8plex(K)@6		-0.00865843	1338.82	447.282	1338.83	447.285	3	8
81					0.886057	99	DTQTQNFLSR	iTRAQ8plex@N-term		-0.0477001	1512.74	505.253	1512.78	505.269	3	11
81					0.434152	96	IVDPK	iTRAQ8plex@N-term; iTRAQ8plex(K)@5		-0.0220034	1178.73	590.37	1178.75	590.381	2	8
82	69.73	tr|A0A1B6PF49|A0A1B6PF49_SORBI	Glyceraldehyde-3-phosphate dehydrogenase OS=Sorghum bicolor OX=4558 GN=SORBI_3007G025400 PE=3 SV=1	11	2	99	AASEGPLK	iTRAQ8plex@N-term; iTRAQ8plex(K)@8		-0.00308922	1379.82	690.917	1379.82	690.919	2	10
82					2	99	AGIALNDNFIK	iTRAQ8plex@N-term; iTRAQ8plex(K)@11		-0.00597143	1783.04	595.354	1783.05	595.356	3	12
82					2	99	GASYEDIK	iTRAQ8plex@N-term; iTRAQ8plex(K)@8		-0.00432361	1489.82	497.614	1489.82	497.615	3	10
82					2	99	GIMGYVEEDLVSTDFVGDSR	iTRAQ8plex@N-term		0.0094369	2492.21	831.745	2492.2	831.742	3	20
82					2	99	NPEEIPWGEAGADYVVESTGVFTDKDK	iTRAQ8plex@N-term; iTRAQ8plex(K)@25; iTRAQ8plex(K)@27	missed K-D@25	0.00643618	3864.99	967.255	3864.98	967.253	4	13
82					2	99	TLLFGEKPVTVFGIR	iTRAQ8plex@N-term; iTRAQ8plex(K)@7		0.00384503	2284.38	572.102	2284.38	572.102	4	13
82					2	99	VALQSEDVELVAVNDPFITTDYMTYMFK	iTRAQ8plex@N-term; iTRAQ8plex(K)@28		-0.000402321	3846.96	962.746	3846.96	962.746	4	19
82					2	99	VLPDLNGK	iTRAQ8plex@N-term; Deamidated(N)@6; iTRAQ8plex(K)@8		-0.00172927	1463.88	488.967	1463.88	488.968	3	11
82					2	99	VLPDLNGKLTGMSFR	iTRAQ8plex@N-term; Deamidated(N)@6; iTRAQ8plex(K)@8	missed K-L@8	0.00441321	2256.28	565.077	2256.28	565.076	4	12
82					1.65758	99	HSEITLK	iTRAQ8plex@N-term; iTRAQ8plex(K)@7		-0.00707774	1434.86	479.293	1434.87	479.296	3	9
82					1.45593	98.1	GASYEDIKK	iTRAQ8plex@N-term; iTRAQ8plex(K)@8; iTRAQ8plex(K)@9	missed K-K@8	-0.0099326	1922.11	481.536	1922.12	481.538	4	7
83	27.27	tr|A0A1B6Q7Y0|A0A1B6Q7Y0_SORBI	Uncharacterized protein OS=Sorghum bicolor OX=4558 GN=SORBI_3003G410500 PE=3 SV=1	11	2	99	AISSSSAYDDQFK	iTRAQ8plex@N-term; iTRAQ8plex(K)@13		0.0226076	2026.07	676.364	2026.05	676.356	3	10
83					2	99	GVTSNPTIFQK	iTRAQ8plex@N-term; iTRAQ8plex(K)@11		-0.00158828	1799.04	600.687	1799.04	600.687	3	9
83					2	99	IGTPEALALR	iTRAQ8plex@N-term		-0.00334467	1343.8	672.91	1343.81	672.911	2	11
83					2	99	LANDTQGTVEAAK	iTRAQ8plex@N-term; iTRAQ8plex(K)@13		-0.00890436	1925.06	642.694	1925.07	642.697	3	12
83					2	99	LANQLYQK	iTRAQ8plex@N-term; iTRAQ8plex(K)@8		-0.00831246	1584.94	529.319	1584.94	529.322	3	10
83					2	99	SFDSLLVSLQEK	iTRAQ8plex@N-term; iTRAQ8plex(K)@12		0.00368744	1973.13	658.718	1973.13	658.717	3	12
83					2	99	TVDANVSEAEGVYSALEK	iTRAQ8plex@N-term; iTRAQ8plex(K)@18		-0.00589941	2489.31	623.334	2489.31	623.335	4	10
83					2	99	VTSVASFFVSR	iTRAQ8plex@N-term		-0.00394261	1502.84	752.425	1502.84	752.427	2	12
83					1.63827	98.73	AAVAQAK	iTRAQ8plex@N-term; iTRAQ8plex(K)@7		-0.0111913	1265.78	422.934	1265.79	422.938	3	9
83					1.61979	98.57	VDSLIDK	iTRAQ8plex@N-term; iTRAQ8plex(K)@7		-0.0013019	1396.84	466.62	1396.84	466.62	3	7
83					1.26761	97.95	DIQDACK	iTRAQ8plex@N-term; Methylthio(C)@6; iTRAQ8plex(K)@7		-0.00775953	1445.74	482.92	1445.75	482.923	3	8
84	19.76	tr|A0A194YM75|A0A194YM75_SORBI	Uncharacterized protein OS=Sorghum bicolor OX=4558 GN=SORBI_3004G011700 PE=3 SV=1	10	2	99	DAGVIAGLNVAR	iTRAQ8plex@N-term		0.00246118	1458.85	730.432	1458.85	730.43	2	10
84					2	99	FDLSGIPPAPR	iTRAQ8plex@N-term		-0.00261277	1472.83	491.95	1472.83	491.95	3	7
84					2	99	FEELNNDLFR	iTRAQ8plex@N-term		0.00121782	1599.82	534.281	1599.82	534.281	3	11
84					2	99	ITPSWVAFTDSER	iTRAQ8plex@N-term		0.00741906	1811.94	604.989	1811.94	604.986	3	13
84					2	99	VEIESLFDGTDFSEPLTR	iTRAQ8plex@N-term		0.00259683	2358.19	787.071	2358.19	787.071	3	19
84					2	99	VFSPEEISAMILGK	iTRAQ8plex@N-term; iTRAQ8plex(K)@14		-0.00647958	2128.2	710.407	2128.21	710.409	3	16
84					1.79588	98.89	LSQEEIDR	iTRAQ8plex@N-term		0.00220972	1292.69	647.352	1292.69	647.351	2	9
84					1.79588	99	LVPYK	iTRAQ8plex@N-term; iTRAQ8plex(K)@5		-0.00841708	1226.78	614.395	1226.78	614.4	2	7
84					1.4437	97.82	NQAAVNPER	iTRAQ8plex@N-term		-0.00125636	1301.7	434.907	1301.7	434.907	3	9
84					1.10791	96.1	VQQLLR	iTRAQ8plex@N-term		-0.0107345	1059.66	530.837	1059.67	530.843	2	9
85	16.3	tr|C5X0G5|C5X0G5_SORBI	Uncharacterized protein OS=Sorghum bicolor OX=4558 GN=SORBI_3001G236300 PE=3 SV=1	11	2	99	ELVELPLR	iTRAQ8plex@N-term		-0.00256652	1271.77	424.932	1271.78	424.932	3	10
85					2	99	ETVVEVPNVSWEDIGGLENVKR	iTRAQ8plex@N-term; iTRAQ8plex(K)@21	missed K-R@21	-0.00421804	3076.66	770.173	3076.67	770.174	4	13
85					2	99	GILLYGPPGSGK	iTRAQ8plex@N-term; iTRAQ8plex(K)@12		-0.00395859	1766.05	589.691	1766.06	589.692	3	12
85					2	99	GSSVGDAGGAADR	iTRAQ8plex@N-term		0.00134083	1422.7	475.241	1422.7	475.241	3	15
85					2	99	LAEDVNLELISK	iTRAQ8plex@N-term; iTRAQ8plex(K)@12		-0.00920203	1951.14	651.386	1951.15	651.389	3	14
85					2	99	LAGESESNLR	iTRAQ8plex@N-term		-0.00186821	1378.73	690.374	1378.74	690.375	2	12
85					2	99	LDEVGYDDVGGVR	iTRAQ8plex@N-term		0.00167185	1696.86	566.627	1696.86	566.626	3	9
85					2	99	LDQLIYIPLPDEQSR	iTRAQ8plex@N-term		-0.00498123	2103.15	702.056	2103.15	702.058	3	16
85					2	99	SVSDADIR	iTRAQ8plex@N-term		0.00154248	1165.63	583.82	1165.62	583.82	2	11
85					1.35655	97.59	AFEEAEK	iTRAQ8plex@N-term; iTRAQ8plex(K)@7		0.0022069	1430.79	477.937	1430.79	477.936	3	9
85					0.798603	99	TALGTSNPSALR	No iTRAQ8plex@N-term		-0.000735412	1186.63	594.322	1186.63	594.323	2	9
86	18.4	tr|C5YW13|C5YW13_SORBI	Ketol-acid reductoisomerase OS=Sorghum bicolor OX=4558 GN=SORBI_3009G239900 PE=3 SV=1	10	2	99	DSLAEAK	iTRAQ8plex@N-term; iTRAQ8plex(K)@7		-0.000803046	1340.78	447.932	1340.78	447.933	3	9
86					2	99	EGLPAFPMGNIDQTR	iTRAQ8plex@N-term		0.00159775	1949	650.674	1949	650.673	3	11
86					2	99	GVAFMVDNCSTTAR	iTRAQ8plex@N-term; Methylthio(C)@9		0.00516273	1820.86	607.96	1820.85	607.958	3	11
86					2	99	NISVIAVCPK	iTRAQ8plex@N-term; Methylthio(C)@8; iTRAQ8plex(K)@10		-0.00345094	1696.98	566.667	1696.98	566.668	3	11
86					2	99	NLFPLLPEAFK	iTRAQ8plex@N-term; iTRAQ8plex(K)@11		-0.00690899	1896.13	633.049	1896.13	633.052	3	12
86					2	99	NTVEGITGIISK	iTRAQ8plex@N-term; iTRAQ8plex(K)@12		-0.00501262	1839.09	614.037	1839.09	614.038	3	12
86					2	99	QIGVIGWGSQGPAQAQNLR	iTRAQ8plex@N-term		0.00133679	2283.24	762.087	2283.24	762.087	3	16
86					2	99	SDIFGER	iTRAQ8plex@N-term		-0.00209015	1126.59	564.303	1126.59	564.304	2	10
86					2	99	SVVLAGR	iTRAQ8plex@N-term		-0.00941063	1004.62	503.317	1004.63	503.322	2	11
86					1	95.13	LYVQGK	iTRAQ8plex@N-term; iTRAQ8plex(K)@6		-0.0157206	1314.8	439.273	1314.81	439.278	3	6
87	30.43	tr|A0A1B6PD27|A0A1B6PD27_SORBI	Purple acid phosphatase OS=Sorghum bicolor OX=4558 GN=SORBI_3008G113000 PE=3 SV=1	11	2	99	ADVVLAGHVHSYER	iTRAQ8plex@N-term		-0.00122989	1855.98	465.003	1855.98	465.003	4	10
87					2	99	EATVEMPLDADVFR	iTRAQ8plex@N-term	cleaved L-E@N-term	0.00792884	1895.97	632.997	1895.96	632.994	3	17
87					2	99	LASAHVVVLSSYSAYGK	iTRAQ8plex@N-term; iTRAQ8plex(K)@17		0.0039328	2359.34	590.842	2359.34	590.841	4	10
87					2	99	NHDGAK	iTRAQ8plex@N-term; iTRAQ8plex(K)@6		-0.00495222	1248.7	417.24	1248.7	417.242	3	9
87					2	99	VSNVAYDIVNGEATPVR	iTRAQ8plex@N-term; Deamidated(N)@10		0.00669003	2108.11	703.711	2108.11	703.709	3	18
87					2	99	VVADGVWLTNR	iTRAQ8plex@N-term		0.0033711	1532.87	511.962	1532.86	511.961	3	12
87					2	99	YPTPYLSSGSTEPFWYSVK	iTRAQ8plex@N-term; iTRAQ8plex(K)@19		0.0143403	2816.47	705.124	2816.45	705.12	4	15
87					2	99	YTPQWTWLQAELQR	iTRAQ8plex@N-term		0.00351071	2123.11	708.712	2123.11	708.711	3	17
87					1.92082	99	TFSFTTPPKPGPDVPFK	iTRAQ8plex@N-term; iTRAQ8plex(K)@9; iTRAQ8plex(K)@17		0.00512227	2774.58	555.924	2774.58	555.923	5	11
87					1.34679	97.26	WLVDAR	iTRAQ8plex@N-term		-0.00109672	1062.61	532.313	1062.61	532.314	2	9
87					0.0457575	98.08	EASFGHATLEIK	iTRAQ8plex@N-term; iTRAQ8plex(H)@6; iTRAQ8plex(K)@12		-0.0128712	2214.26	554.573	2214.28	554.577	4	11
88	39.31	tr|A0A1B6QGW5|A0A1B6QGW5_SORBI	Uncharacterized protein OS=Sorghum bicolor OX=4558 GN=SORBI_3001G017100 PE=4 SV=1	10	2	99	ADLVVDVLIK	iTRAQ8plex@N-term; iTRAQ8plex(K)@10		-0.00605781	1692.06	565.027	1692.06	565.029	3	12
88					2	99	DFGSAVWDMIR	iTRAQ8plex@N-term		0.000665476	1599.8	534.275	1599.8	534.275	3	14
88					2	99	DGEIPIPYKPDVDVEK	iTRAQ8plex@N-term; iTRAQ8plex(K)@9; iTRAQ8plex(K)@16		-0.0092156	2725.52	682.388	2725.53	682.39	4	9
88					2	99	DIQPGSIIPYLVR	iTRAQ8plex@N-term		0.00103431	1774.03	592.351	1774.03	592.35	3	14
88					2	99	IDVDTPFGNMK	iTRAQ8plex@N-term; iTRAQ8plex(K)@11		0.00401765	1844	615.674	1844	615.673	3	8
88					2	99	IPVSLVFDDIR	iTRAQ8plex@N-term		0.00186002	1576.92	526.646	1576.91	526.645	3	15
88					2	99	LVSGLIPDAGTIHAHGQETVK	iTRAQ8plex@N-term; iTRAQ8plex(K)@21		-0.00589232	2750.55	551.117	2750.55	551.118	5	9
88					2	99	NPNPVPIPLVDIDYLIDSDGR	iTRAQ8plex@N-term		-0.00412784	2625.39	876.138	2625.4	876.139	3	19
88					2	99	STYKDIQPGSIIPYLVR	iTRAQ8plex@N-term; iTRAQ8plex(K)@4	missed K-D@4	0.00197434	2557.47	640.376	2557.47	640.375	4	17
88					1.61979	98.54	GTGYTIK	iTRAQ8plex@N-term; iTRAQ8plex(K)@7		-0.00460316	1346.8	449.94	1346.8	449.941	3	8
89	28.17	tr|C5XIY9|C5XIY9_SORBI	Dihydrolipoyl dehydrogenase OS=Sorghum bicolor OX=4558 GN=SORBI_3003G152900 PE=3 SV=1	10	2	99	AAAGEESDVVVVGGGPGGYVAAIK	iTRAQ8plex@N-term; iTRAQ8plex(K)@24	cleaved Y-A@N-term	0.0121692	2780.53	696.14	2780.52	696.137	4	14
89					2	99	AAQLGLK	iTRAQ8plex@N-term; iTRAQ8plex(K)@7		-0.0108935	1307.83	436.95	1307.84	436.953	3	9
89					2	99	AEEDGVACVEFIAGK	iTRAQ8plex@N-term; Methylthio(C)@8; iTRAQ8plex(K)@15		0.0011563	2191.11	731.378	2191.11	731.378	3	15
89					2	99	AIDDAEGVVK	iTRAQ8plex@N-term; iTRAQ8plex(K)@10		0.00414699	1623.93	542.318	1623.93	542.317	3	11
89					2	99	DLGIAYQVGK	iTRAQ8plex@N-term; iTRAQ8plex(K)@10		-0.00648811	1670.98	557.999	1670.98	558.001	3	9
89					2	99	GVYAIGDAIPGPMLAHK	iTRAQ8plex@N-term; iTRAQ8plex(K)@17		-0.00826326	2317.3	580.332	2317.31	580.334	4	14
89					2	99	LSSPSEVSVDLIDGGSTVVK	iTRAQ8plex@N-term; iTRAQ8plex(K)@20		-0.0245917	2596.42	866.48	2596.44	866.488	3	19
89					2	99	NIIIATGSDVK	iTRAQ8plex@N-term; iTRAQ8plex(K)@11		-0.00709491	1738.04	580.353	1738.05	580.356	3	13
89					2	99	SLPGITIDEK	iTRAQ8plex@N-term; iTRAQ8plex(K)@10		-0.0143331	1679.98	561	1679.99	561.005	3	9
89					2	99	TPFTSGIGLETLGVETDK	iTRAQ8plex@N-term; iTRAQ8plex(K)@18		0.00241319	2472.36	825.127	2472.36	825.126	3	14
90	32.91	tr|A0A194YIH8|A0A194YIH8_SORBI	Uncharacterized protein OS=Sorghum bicolor OX=4558 GN=SORBI_3010G113000 PE=3 SV=1	11	2	99	AFDEGPWPK	iTRAQ8plex@N-term; iTRAQ8plex(K)@9		-0.00285861	1653.89	552.306	1653.9	552.306	3	7
90					2	99	GYYIQPTIFSDVQDGMK	iTRAQ8plex@N-term; iTRAQ8plex(K)@17		-0.00441622	2569.33	857.451	2569.33	857.452	3	13
90					2	99	IAQEEIFGPVQSILK	iTRAQ8plex@N-term; iTRAQ8plex(K)@15		-0.00695919	2279.33	760.783	2279.33	760.786	3	17
90					2	99	SGVDSGANLVTGGDR	iTRAQ8plex@N-term		-0.00737715	1707.86	570.295	1707.87	570.297	3	15
90					2	99	TAEQTPLSALYISK	iTRAQ8plex@N-term; iTRAQ8plex(K)@14		-0.0127542	2129.21	710.743	2129.22	710.747	3	14
90					2	99	TGEVIAHVAEGDAEDINR	iTRAQ8plex@N-term		-0.00253399	2199.1	734.042	2199.11	734.043	3	16
90					2	99	TVTLELGGK	iTRAQ8plex@N-term; iTRAQ8plex(K)@9		-0.00421096	1524.93	763.472	1524.93	763.474	2	10
90					1.95861	99	VGPALACGNTLVLK	iTRAQ8plex@N-term; Methylthio(C)@7; iTRAQ8plex(K)@14		-0.0105559	2009.15	670.725	2009.16	670.728	3	10
90					1.69897	98.82	FADLIEK	iTRAQ8plex@N-term; iTRAQ8plex(K)@7		-0.00473384	1442.85	481.959	1442.86	481.96	3	9
90					1.34679	97.31	KGVEQGPQIDDEQFNK	iTRAQ8plex@N-term; iTRAQ8plex(K)@1; iTRAQ8plex(K)@16	missed K-G@1	0.00459585	2743.5	686.881	2743.49	686.88	4	9
90					1.30103	97.29	GIDSLK	iTRAQ8plex@N-term; iTRAQ8plex(K)@6		-0.0125069	1239.75	414.258	1239.76	414.262	3	7
91	24.17	tr|C5XDP9|C5XDP9_SORBI	Uncharacterized protein OS=Sorghum bicolor OX=4558 GN=SORBI_3002G215700 PE=3 SV=1	11	2	99	AGLMVQQQVNAR	iTRAQ8plex@N-term		0.00500289	1617.9	540.307	1617.89	540.305	3	11
91					2	99	EAIEINNSVPQGLSSSIFTK	iTRAQ8plex@N-term; iTRAQ8plex(K)@20		-0.0116032	2741.49	686.381	2741.51	686.384	4	13
91					2	99	EEHQFLAELGLAQR	iTRAQ8plex@N-term		0.00289845	1944.04	649.021	1944.04	649.02	3	16
91					2	99	GAPTTPLITIAMTK	iTRAQ8plex@N-term; iTRAQ8plex(K)@14		-0.00824797	2022.19	675.072	2022.2	675.074	3	12
91					2	99	IPLVSFTGSTR	iTRAQ8plex@N-term		0.000198478	1480.86	494.626	1480.86	494.626	3	12
91					2	99	LVSLEMGK	iTRAQ8plex@N-term; iTRAQ8plex(K)@8		-0.00522862	1483.88	495.635	1483.89	495.637	3	8
91					2	99	SVLFAAVGTAGQR	iTRAQ8plex@N-term		0.00261854	1579.9	527.641	1579.9	527.64	3	9
91					1.72125	98.72	QIGDALR	iTRAQ8plex@N-term		-0.0105153	1075.62	538.817	1075.63	538.822	2	9
91					1.3279	98.02	GTLLGPLHTPASK	iTRAQ8plex@N-term; iTRAQ8plex(K)@13		-0.00623797	1899.13	475.791	1899.14	475.792	4	7
91					1.22915	97.5	ENFLK	iTRAQ8plex@N-term; iTRAQ8plex(K)@5		-0.00820474	1257.75	629.88	1257.75	629.884	2	8
91					1.11351	95.82	GVQTIK	iTRAQ8plex@N-term; iTRAQ8plex(K)@6		-0.012887	1252.78	418.602	1252.8	418.606	3	8
92	28.64	tr|C5WWZ1|C5WWZ1_SORBI	Phosphoserine aminotransferase OS=Sorghum bicolor OX=4558 GN=SORBI_3001G498500 PE=3 SV=2	11	2	99	ASIYNAMPLAGVEK	iTRAQ8plex@N-term; iTRAQ8plex(K)@14		-0.00378675	2071.16	691.393	2071.16	691.394	3	13
92					2	99	FSAASVAWSGK	iTRAQ8plex@N-term; iTRAQ8plex(K)@11		-0.012509	1717.95	573.657	1717.96	573.661	3	10
92					2	99	GVYNFAAGPATLPLSVLK	iTRAQ8plex@N-term; iTRAQ8plex(K)@18		-0.00096125	2425.42	607.362	2425.42	607.362	4	15
92					2	99	KDLIGAAQPITPVMLDFK	iTRAQ8plex@N-term; iTRAQ8plex(K)@1; iTRAQ8plex(K)@18	missed K-D@1	0.000554407	2868.69	574.746	2868.69	574.746	5	13
92					2	99	NVGPSGVTIAIVR	iTRAQ8plex@N-term		-0.00312285	1585.94	529.655	1585.95	529.656	3	17
92					2	99	QFIAEAAK	iTRAQ8plex@N-term; iTRAQ8plex(K)@8		-0.00436517	1484.88	495.966	1484.88	495.968	3	12
92					2	99	YTALPPFDAIK	iTRAQ8plex@N-term; iTRAQ8plex(K)@11		-0.00472136	1843.07	615.362	1843.07	615.364	3	12
92					1.95861	99	KFSAASVAWSGK	iTRAQ8plex@N-term; iTRAQ8plex(K)@1; iTRAQ8plex(K)@12	missed K-F@1	-0.00837545	2150.25	538.571	2150.26	538.573	4	9
92					1.42022	97.75	FGVIYAGAQK	iTRAQ8plex@N-term; iTRAQ8plex(K)@10		-0.00683286	1660.97	554.664	1660.98	554.666	3	7
92					0.176526	99	AVAAPSPAAAAAADEAER	iTRAQ8plex@N-term	cleaved A-A@N-term	0.0106712	1942.02	648.346	1942.01	648.343	3	16
92					0.164944	99	APSPAAAAAADEAER	iTRAQ8plex@N-term	cleaved A-A@N-term	0.0021341	1700.87	567.962	1700.86	567.962	3	13
93	11.88	tr|C5YQ24|C5YQ24_SORBI	Uncharacterized protein OS=Sorghum bicolor OX=4558 GN=SORBI_3008G004600 PE=3 SV=1	11	2	99	ATSLSSASVDDAAVIEELIAK	iTRAQ8plex@N-term; iTRAQ8plex(K)@21		-0.00709967	2697.48	675.378	2697.49	675.38	4	15
93					2	99	AVLNPMAAMFGGIVGQEVVK	iTRAQ8plex@N-term; iTRAQ8plex(K)@20		-0.00622931	2638.47	880.499	2638.48	880.501	3	18
93					2	99	VEVPLYR	iTRAQ8plex@N-term		-0.0148466	1178.68	590.348	1178.7	590.356	2	9
93					2	99	YDAQISVFGAK	iTRAQ8plex@N-term; iTRAQ8plex(K)@11		-0.00949706	1806	603.009	1806.01	603.012	3	8
93					1.92082	99	LHVEALQNR	iTRAQ8plex@N-term		-0.00910895	1382.78	461.935	1382.79	461.939	3	7
93					1.85387	99	STVAATAAMAINPK	iTRAQ8plex@N-term; iTRAQ8plex(K)@14		-0.00340497	1953.11	652.045	1953.12	652.047	3	9
93					1.76955	99	SEFEGLLEK	iTRAQ8plex@N-term; iTRAQ8plex(K)@9		-0.0039814	1658.93	553.984	1658.93	553.985	3	8
93					1.55284	98.33	AQACVPK	iTRAQ8plex@N-term; Methylthio(C)@4; iTRAQ8plex(K)@7		-0.00619232	1369.76	457.594	1369.77	457.596	3	6
93					1.48149	98.26	LAEAVDK	iTRAQ8plex@N-term; iTRAQ8plex(K)@7		-0.0053337	1352.81	677.411	1352.81	677.414	2	9
93					1.34679	99	DWNIGQPK	iTRAQ8plex@N-term; Deamidated(Q)@6; iTRAQ8plex(K)@8		-0.00196993	1565.86	522.962	1565.87	522.963	3	8
93					1.08619	95.04	FPIAGSADDAQK	iTRAQ8plex@N-term; iTRAQ8plex(K)@12		-0.00405753	1826.99	610.005	1827	610.007	3	7
94	14.86	tr|C5Y009|C5Y009_SORBI	Uncharacterized protein OS=Sorghum bicolor OX=4558 GN=SORBI_3004G124200 PE=3 SV=1	11	2	99	AIVLTGAGGK	iTRAQ8plex@N-term; iTRAQ8plex(K)@10		-0.0106991	1493.93	498.983	1493.94	498.987	3	11
94					2	99	ALVHVFFAQR	iTRAQ8plex@N-term		-0.00722191	1490.86	497.96	1490.87	497.963	3	9
94					2	99	ELVIAPTSK	iTRAQ8plex@N-term; iTRAQ8plex(K)@9		-0.00848324	1564.96	522.659	1564.96	522.662	3	8
94					2	99	GIYADAFGER	iTRAQ8plex@N-term		-0.00395626	1401.72	701.865	1401.72	701.867	2	10
94					2	99	GLIDALCSPDELIK	iTRAQ8plex@N-term; Methylthio(C)@7; iTRAQ8plex(K)@14		-0.00290189	2140.17	714.397	2140.17	714.398	3	17
94					2	99	TSPQAILDLITVGK	iTRAQ8plex@N-term; iTRAQ8plex(K)@14		-0.00924105	2063.24	688.753	2063.25	688.756	3	16
94					2	99	VMDENVVIR	iTRAQ8plex@N-term		-0.0107821	1377.75	460.257	1377.76	460.26	3	10
94					1.79588	99	MIAGNLEGLVK	iTRAQ8plex@N-term; iTRAQ8plex(K)@11		-0.0130062	1752.03	585.017	1752.04	585.022	3	9
94					1.60206	99	AIEMMLQSK	iTRAQ8plex@N-term; Deamidated(Q)@7; iTRAQ8plex(K)@9		0.014006	1658.93	553.985	1658.92	553.981	3	7
94					1.49485	98.09	LVGLPK	iTRAQ8plex@N-term; iTRAQ8plex(K)@6		-0.00692921	1233.82	412.281	1233.83	412.283	3	6
94					1.10237	95.7	AMSLLK	iTRAQ8plex@N-term; iTRAQ8plex(K)@6		-0.00350171	1269.79	424.271	1269.79	424.272	3	7
95	21.15	tr|C5XY37|C5XY37_SORBI	Acetyltransferase component of pyruvate dehydrogenase complex OS=Sorghum bicolor OX=4558 GN=SORBI_3004G093600 PE=3 SV=1	10	2	99	ADIEDYLAK	iTRAQ8plex@N-term; iTRAQ8plex(K)@9		-0.00351604	1644.92	549.312	1644.92	549.313	3	10
95					2	99	EAFAAPGLGYIDIPNAQIR	iTRAQ8plex@N-term		0.00584762	2319.26	774.094	2319.25	774.092	3	19
95					2	99	IEDASQSGDR	iTRAQ8plex@N-term		0.00993864	1380.69	691.352	1380.68	691.347	2	15
95					2	99	ISINDLVIK	iTRAQ8plex@N-term; iTRAQ8plex(K)@9		-0.00992712	1622.01	541.678	1622.02	541.682	3	10
95					2	99	IVQGDGAK	iTRAQ8plex@N-term; iTRAQ8plex(K)@8		-0.00790079	1394.83	465.949	1394.83	465.952	3	11
95					2	99	VGEVIAITVEEEGDIEK	iTRAQ8plex@N-term; iTRAQ8plex(K)@17		-0.0101627	2437.33	813.451	2437.34	813.454	3	17
95					2	99	VIDGAIGAEFLK	iTRAQ8plex@N-term; iTRAQ8plex(K)@12		-5.66318e-05	1840.09	614.371	1840.09	614.371	3	15
95					1.88606	99	AQPEPSQPK	iTRAQ8plex@N-term; iTRAQ8plex(K)@9		-0.0080153	1588.9	530.639	1588.9	530.642	3	9
95					1.52288	98.42	GELNPLQDAAGGK	iTRAQ8plex@N-term; iTRAQ8plex(K)@13		-0.0121204	1877.03	626.686	1877.05	626.69	3	8
95					1.31876	97.44	LTQAPEAK	iTRAQ8plex@N-term; iTRAQ8plex(K)@8		-0.0179791	1464.86	489.293	1464.88	489.299	3	7
96	23.77	tr|A0A194YRR0|A0A194YRR0_SORBI	Uncharacterized protein OS=Sorghum bicolor OX=4558 GN=SORBI_3004G259200 PE=3 SV=1	10	2	99	GIGDCFK	iTRAQ8plex@N-term; Methylthio(C)@5; iTRAQ8plex(K)@7		-0.00249158	1392.73	465.252	1392.74	465.252	3	8
96					2	99	GNTANVIR	iTRAQ8plex@N-term		-0.00104935	1147.66	574.838	1147.66	574.838	2	12
96					2	99	LLIQNQDEMIK	iTRAQ8plex@N-term; iTRAQ8plex(K)@11		-0.00115814	1952.12	651.714	1952.12	651.715	3	10
96					2	99	MMMTSGEAVK	iTRAQ8plex@N-term; iTRAQ8plex(K)@10		0.00154874	1691.89	564.97	1691.89	564.97	3	14
96					2	99	QFNGLVDVYR	iTRAQ8plex@N-term; Deamidated(N)@3		-0.00689162	1514.8	758.406	1514.8	758.409	2	10
96					2	99	SDGIAGLYR	iTRAQ8plex@N-term		-0.000721965	1254.69	419.236	1254.69	419.236	3	10
96					2	99	SSLDAFQQILK	iTRAQ8plex@N-term; iTRAQ8plex(K)@11		-9.52039e-05	1857.08	620.035	1857.08	620.035	3	12
96					2	99	TAAAPIER	iTRAQ8plex@N-term		-0.00408988	1131.65	566.833	1131.66	566.835	2	12
96					2	99	TIKDEGFSSLWR	iTRAQ8plex@N-term; iTRAQ8plex(K)@3	missed K-D@3	0.00078459	2046.14	512.541	2046.14	512.541	4	9
96					1.20761	96.33	LANDAK	iTRAQ8plex@N-term; iTRAQ8plex(K)@6		-0.00890781	1238.74	620.375	1238.74	620.379	2	8
97	19.31	tr|C5WV27|C5WV27_SORBI	Uncharacterized protein OS=Sorghum bicolor OX=4558 GN=SORBI_3001G036300 PE=4 SV=1	11	2	99	GACDDELWCAPGR	iTRAQ8plex@N-term; Methylthio(C)@3; Methylthio(C)@9		0.0037445	1787.74	596.922	1787.74	596.921	3	10
97					2	99	GDAAGAQVVAHELAHSWTGNLITNK	iTRAQ8plex@N-term; iTRAQ8plex(K)@25		-0.00407343	3167.69	634.545	3167.69	634.546	5	11
97					2	99	IVEVVQGEER	iTRAQ8plex@N-term		0.00370008	1460.82	487.947	1460.81	487.945	3	11
97					2	99	SVAESILSK	iTRAQ8plex@N-term; iTRAQ8plex(K)@9		-0.0124247	1540.92	514.646	1540.93	514.65	3	9
97					2	99	TNEDFWLNEGFTTYAER	iTRAQ8plex@N-term; Deamidated(N)@8		0.00577176	2397.11	800.045	2397.11	800.043	3	14
97					2	99	VGEGLFGPYEWER	iTRAQ8plex@N-term		0.00261415	1841.93	614.983	1841.93	614.982	3	14
97					2	99	VYAEGGDKVLDEAAR	iTRAQ8plex@N-term; iTRAQ8plex(K)@8	missed K-V@8	-0.00793181	2200.19	551.054	2200.19	551.056	4	10
97					1.88606	99	EFAGVEEMVK	iTRAQ8plex@N-term; iTRAQ8plex(K)@10		-0.00416151	1745.94	582.989	1745.95	582.99	3	9
97					1.63827	98.82	YIATFK	iTRAQ8plex@N-term; iTRAQ8plex(K)@6		-0.0165294	1349.8	450.941	1349.82	450.946	3	6
97					1.45593	97.94	VYAEGGDK	iTRAQ8plex@N-term; iTRAQ8plex(K)@8		0.00101632	1445.8	482.94	1445.8	482.94	3	8
97					1.42022	97.88	VLDEAAR	iTRAQ8plex@N-term		-0.0104932	1076.6	539.309	1076.61	539.314	2	8
98	25.48	tr|C5XQ74|C5XQ74_SORBI	Uncharacterized protein OS=Sorghum bicolor OX=4558 GN=SORBI_3003G208800 PE=3 SV=2	10	2	99	GGAVAAPVVSGLAQGSGEYFTK	iTRAQ8plex@N-term; iTRAQ8plex(K)@22		-0.00125818	2673.46	892.16	2673.46	892.16	3	16
98					2	99	GGVIVDSGTSVTR	iTRAQ8plex@N-term		-0.00892268	1550.85	517.957	1550.86	517.96	3	13
98					2	99	GSLSFPTQISR	iTRAQ8plex@N-term		-0.000161581	1495.83	748.922	1495.83	748.922	2	13
98					2	99	LSPGGFSLFDTCYDLGGR	iTRAQ8plex@N-term; Methylthio(C)@12		0.00426699	2254.07	752.365	2254.07	752.364	3	17
98					2	99	SSSYGAVDCAAPLCR	iTRAQ8plex@N-term; Methylthio(C)@9; Methylthio(C)@14		-0.000746236	1894.83	632.619	1894.84	632.619	3	18
98					2	99	SSTVTFGPPSASAASFTPMVR	iTRAQ8plex@N-term		0.00137143	2401.23	801.416	2401.23	801.416	3	19
98					2	99	VPGVAESDLR	iTRAQ8plex@N-term		0.00152721	1345.75	449.591	1345.75	449.591	3	11
98					2	99	VVFDGDGQR	iTRAQ8plex@N-term		0.0013018	1295.68	648.847	1295.68	648.846	2	11
98					1.79588	98.98	AAAAGLR	iTRAQ8plex@N-term		-0.00707071	932.564	467.289	932.571	467.293	2	11
98					1.50864	98.22	VGFAPK	iTRAQ8plex@N-term; iTRAQ8plex(K)@6		-0.00898075	1225.76	409.592	1225.76	409.595	3	7
99	48.4	tr|C5XHF1|C5XHF1_SORBI	Uncharacterized protein OS=Sorghum bicolor OX=4558 GN=SORBI_3003G136200 PE=3 SV=1	11	2	99	ADISADDFFFSGLR	iTRAQ8plex@N-term		0.00264431	1863.93	932.974	1863.93	932.973	2	22
99					2	99	FPGVNTLGVSIAR	iTRAQ8plex@N-term		0.00500946	1633.95	545.658	1633.95	545.656	3	18
99					2	99	GDPDMLQDVCVADYASPVK	iTRAQ8plex@N-term; Oxidation(M)@5; Methylthio(C)@10; iTRAQ8plex(K)@19	cleaved A-G@N-term	0.00282272	2692.3	898.442	2692.3	898.441	3	13
99					2	99	GDVFVFPR	iTRAQ8plex@N-term		0.00215019	1239.69	414.239	1239.69	414.238	3	8
99					2	99	GLVHFQQNR	iTRAQ8plex@N-term; Deamidated(N)@8		0.00276345	1402.77	468.596	1402.76	468.595	3	10
99					2	99	IDYAPGGQNPPHTHPR	iTRAQ8plex@N-term		0.00560848	2060.06	516.021	2060.05	516.02	4	13
99					2	99	IGNGEVEHIK	iTRAQ8plex@N-term; Deamidated(N)@3; iTRAQ8plex(K)@10		-0.00586814	1703.96	568.994	1703.97	568.996	3	16
99					2	99	LNGFPCK	iTRAQ8plex@N-term; Deamidated(N)@2; Methylthio(C)@6; iTRAQ8plex(K)@7		-0.00120935	1432.77	478.596	1432.77	478.596	3	8
99					2	99	TLIKGDVFVFPR	iTRAQ8plex@N-term; iTRAQ8plex(K)@4	missed K-G@4	0.00286822	1999.21	500.81	1999.21	500.809	4	10
99					1.284	99	ANFAPK	iTRAQ8plex@N-term; Deamidated(N)@2; iTRAQ8plex(K)@6		-0.0115371	1255.73	628.871	1255.74	628.877	2	8
99					0.603801	99	GVNTLGVSIAR	iTRAQ8plex@N-term	cleaved P-G@N-term	-0.00598387	1389.82	464.28	1389.82	464.282	3	14
100	36.16	tr|C5XB39|C5XB39_SORBI	Uncharacterized protein OS=Sorghum bicolor OX=4558 GN=SORBI_3002G055700 PE=4 SV=1	9	2	99	AANYGGFMIWDR	iTRAQ8plex@N-term; Deamidated(N)@3		-0.00236932	1704.82	569.281	1704.82	569.282	3	13
100					2	99	AATDLADYLWYAYFPAPTPR	iTRAQ8plex@N-term; iTRAQ8plex(Y)@11		0.00390081	2909.53	728.389	2909.52	728.388	4	19
100					2	99	AGVHRPFGDAYVDGLDFFLDR	iTRAQ8plex@N-term		0.00521741	2670.35	668.596	2670.35	668.595	4	18
100					2	99	GSPAYYDVLAK	iTRAQ8plex@N-term; iTRAQ8plex(K)@11		-0.00202739	1791	598.008	1791	598.008	3	13
100					2	99	NLYYGVVPVVQK	iTRAQ8plex@N-term; iTRAQ8plex(K)@12		0.00508784	1986.18	497.553	1986.18	497.551	4	12
100					2	99	TGQVTVFWGR	iTRAQ8plex@N-term		0.000103572	1453.8	727.907	1453.8	727.906	2	16
100					2	99	TPVQLSATPR	iTRAQ8plex@N-term		-0.006237	1372.79	458.605	1372.8	458.607	3	13
100					2	99	VLATGLVTR	iTRAQ8plex@N-term		-0.00459594	1232.77	411.931	1232.78	411.933	3	11
100					1.92082	99	LWSYNK	iTRAQ8plex@N-term; iTRAQ8plex(K)@6		-0.00315172	1417.81	473.612	1417.82	473.613	3	8
101	11.46	tr|C5YMT9|C5YMT9_SORBI	Uncharacterized protein OS=Sorghum bicolor OX=4558 GN=SORBI_3007G165600 PE=4 SV=2	10	2	99	IVVSPGVEAGNSAPLFLHGR	iTRAQ8plex@N-term; Deamidated(N)@11		0.0069301	2324.29	582.079	2324.28	582.077	4	14
101					2	99	LLSHPAFDMR	iTRAQ8plex@N-term		0.00360169	1489.81	497.609	1489.8	497.608	3	9
101					2	99	MDNFYTVTVYEK	iTRAQ8plex@N-term; iTRAQ8plex(K)@12		-0.0014187	2117.1	706.706	2117.1	706.706	3	11
101					2	99	VASSYDPSSQTFSLK	iTRAQ8plex@N-term; iTRAQ8plex(K)@15		-0.00706621	2224.18	742.399	2224.18	742.402	3	10
101					2	99	WFALQATSEIPGNVANVQK	iTRAQ8plex@N-term; iTRAQ8plex(K)@19		0.00497737	2680.48	671.129	2680.48	671.127	4	14
101					2	99	WQDDYLVVSK	iTRAQ8plex@N-term; iTRAQ8plex(K)@10		-0.0112287	1860.01	621.012	1860.02	621.015	3	9
101					1.88606	99	TLALNPK	iTRAQ8plex@N-term; iTRAQ8plex(K)@7		-0.0130514	1363.85	455.625	1363.86	455.629	3	7
101					1.79588	98.97	WEAGQVLAR	iTRAQ8plex@N-term		-0.00918691	1332.74	667.375	1332.75	667.38	2	8
101					1.5376	98.37	FVDGIR	iTRAQ8plex@N-term		-0.00449347	1009.58	505.798	1009.59	505.8	2	8
101					0.000434506	97.34	EIFLK	iTRAQ8plex@N-term; iTRAQ8plex(K)@5		-0.00865097	1256.79	419.936	1256.8	419.939	3	6
102	23.86	tr|A0A1Z5R408|A0A1Z5R408_SORBI	Isocitrate dehydrogenase [NADP] OS=Sorghum bicolor OX=4558 GN=SORBI_3009G238900 PE=3 SV=1	10	2	99	GGETSTNSIASIFAWTR	iTRAQ8plex@N-term		0.00399115	2101.08	701.367	2101.07	701.365	3	17
102					2	99	HAFGDQYR	iTRAQ8plex@N-term		0.00724172	1296.66	433.227	1296.65	433.225	3	10
102					2	99	LLDFTQK	iTRAQ8plex@N-term; iTRAQ8plex(K)@7		-0.0038632	1471.88	491.635	1471.89	491.636	3	9
102					2	99	LVPGWTKPICIGR	iTRAQ8plex@N-term; iTRAQ8plex(K)@7; Methylthio(C)@10		-0.000406972	2093.21	524.31	2093.21	524.31	4	9
102					2	99	SEGGYVWACK	iTRAQ8plex@N-term; Methylthio(C)@9; iTRAQ8plex(K)@10		0.000746749	1752.88	585.301	1752.88	585.3	3	10
102					2	99	WPLYLSTK	iTRAQ8plex@N-term; iTRAQ8plex(K)@8		-0.0113047	1614.95	539.323	1614.96	539.327	3	9
102					1.95861	99	ATDAVIKGPGK	iTRAQ8plex@N-term; iTRAQ8plex(K)@7; iTRAQ8plex(K)@11	missed K-G@7	-0.0137521	1968.2	493.057	1968.21	493.061	4	8
102					1.35655	97.48	LDDNAR	iTRAQ8plex@N-term		0.0112917	1006.55	504.28	1006.54	504.275	2	8
102					1.16749	99	TIEAEAAHGTVTR	iTRAQ8plex@N-term; iTRAQ8plex(T)@10		-0.000577396	1963.09	491.781	1963.09	491.781	4	14
102					1.07572	95.57	YNVAIK	iTRAQ8plex@N-term; iTRAQ8plex(K)@6		-0.0190166	1314.79	439.272	1314.81	439.278	3	7
103	28.12	tr|C5Z8N0|C5Z8N0_SORBI	Uncharacterized protein OS=Sorghum bicolor OX=4558 GN=SORBI_3010G118900 PE=4 SV=1	10	2	99	ADGDTVK	iTRAQ8plex@N-term; iTRAQ8plex(K)@7		-0.00333492	1312.74	438.588	1312.74	438.589	3	10
103					2	99	AINGDVGTLATDGSK	iTRAQ8plex@N-term; Deamidated(N)@3; iTRAQ8plex(K)@15		0.00240573	2027.1	676.708	2027.1	676.707	3	13
103					2	99	EVPSDIAVLQVK	iTRAQ8plex@N-term; iTRAQ8plex(K)@12		0.00107443	1905.14	636.054	1905.14	636.054	3	12
103					2	99	LGSIQGGFAQVTSLYQATGK	iTRAQ8plex@N-term; iTRAQ8plex(K)@20		0.00323193	2633.47	659.374	2633.46	659.373	4	17
103					2	99	LPTAFYQR	iTRAQ8plex@N-term		-0.00162379	1298.73	650.371	1298.73	650.372	2	11
103					2	99	NGCGGFAGLLAGTADAVAAYDR	iTRAQ8plex@N-term; Deamidated(N)@1; Methylthio(C)@3		0.00124217	2420.14	807.721	2420.14	807.721	3	24
103					2	99	QTITVLAVDNAVMAR	iTRAQ8plex@N-term		-0.00233707	1905.06	636.029	1905.07	636.029	3	19
103					2	99	SAGAAAGLTVFCPADK	iTRAQ8plex@N-term; Methylthio(C)@12; iTRAQ8plex(K)@16		0.00346963	2132.13	534.039	2132.12	534.038	4	12
103					2	99	VAAFTPSTGPSNR	iTRAQ8plex@N-term		0.00148984	1607.86	536.96	1607.86	536.96	3	11
103					1.25181	97.11	TLLDK	iTRAQ8plex@N-term; iTRAQ8plex(K)@5		-0.00675544	1196.75	599.383	1196.76	599.387	2	8
104	38.97	tr|C5XI24|C5XI24_SORBI	Peroxidase OS=Sorghum bicolor OX=4558 GN=SORBI_3003G140700 PE=3 SV=1	12	2	99	ADEAQAELPDSTHDVQQLIDNFAR	iTRAQ8plex@N-term; iTRAQ8plex(S)@11		-0.00155826	3290.66	659.139	3290.66	659.14	5	14
104					2	99	EAPVNIGLAAFDVLEEIK	iTRAQ8plex@N-term; iTRAQ8plex(K)@18		-0.00736115	2535.43	846.152	2535.44	846.154	3	18
104					2	99	IVTFHSDWTLLTHK	iTRAQ8plex@N-term; iTRAQ8plex(K)@14		-0.00413938	2305.3	577.332	2305.3	577.333	4	8
104					2	99	LDGFVSK	iTRAQ8plex@N-term; iTRAQ8plex(K)@7		0.0283132	1372.85	458.623	1372.82	458.613	3	7
104					2	99	LSEPSSQITPAYR	iTRAQ8plex@N-term		0.00336182	1751.94	876.977	1751.94	876.975	2	12
104					2	99	TGAALVR	iTRAQ8plex@N-term		-0.00835725	990.604	496.31	990.613	496.314	2	10
104					1.74473	99	LPMPAGSK	iTRAQ8plex@N-term; iTRAQ8plex(K)@8		-0.0077866	1407.83	470.284	1407.84	470.286	3	7
104					1.38722	97.66	FVAGFTSR	iTRAQ8plex@N-term		-0.00258171	1187.66	594.836	1187.66	594.838	2	7
104					1.20066	96.76	WHVIK	iTRAQ8plex@N-term; iTRAQ8plex(K)@5		-0.0126288	1289.79	430.939	1289.81	430.943	3	5
104					1.18709	97.01	DLLNYK	iTRAQ8plex@N-term; iTRAQ8plex(K)@6		0.00242735	1372.82	458.614	1372.82	458.613	3	6
104					1.18046	96.58	GVENVVK	iTRAQ8plex@N-term; iTRAQ8plex(K)@7		-0.00835694	1351.82	676.917	1351.83	676.922	2	7
104					0.528708	99	DAASALSNGHVHFAVPAGR	iTRAQ8plex@N-term; iTRAQ8plex(S)@7; Deamidated(N)@8		-0.0182143	2485.31	498.069	2485.33	498.073	5	12
105	25.65	tr|A0A1B6QA33|A0A1B6QA33_SORBI	Uncharacterized protein OS=Sorghum bicolor OX=4558 GN=SORBI_3002G090500 PE=3 SV=1	11	2	99	AAFDAAEK	iTRAQ8plex@N-term; iTRAQ8plex(K)@8		-0.0082515	1429.79	477.605	1429.8	477.608	3	10
105					2	99	FEDGWESR	iTRAQ8plex@N-term		-0.00844847	1328.62	443.881	1328.63	443.884	3	11
105					2	99	FYAISAEYPEFSSK	iTRAQ8plex@N-term; iTRAQ8plex(K)@14		0.00378405	2246.18	749.732	2246.17	749.731	3	16
105					2	99	GIQTSEDYR	iTRAQ8plex@N-term		0.00284053	1371.7	686.856	1371.69	686.854	2	11
105					2	99	SGTLFDNFIITDDPALAK	iTRAQ8plex@N-term; iTRAQ8plex(K)@18		-0.00580075	2545.38	637.353	2545.39	637.354	4	15
105					2	99	TFAEETWGK	iTRAQ8plex@N-term; iTRAQ8plex(K)@9		-0.0056027	1675.9	559.64	1675.9	559.642	3	9
105					2	99	YIGIELWQVK	iTRAQ8plex@N-term; iTRAQ8plex(K)@10		-0.00376335	1856.1	619.707	1856.1	619.708	3	11
105					1.85387	99	LLGGDVDQK	iTRAQ8plex@N-term; iTRAQ8plex(K)@9		-0.00491194	1551.9	518.308	1551.91	518.31	3	7
105					1.45593	98.74	EIPDPDAK	iTRAQ8plex@N-term; iTRAQ8plex(K)@8		-0.0167424	1491.82	498.281	1491.84	498.287	3	8
105					0.896196	96.34	QIKDPEAK	Gln->pyro-Glu@N-term; iTRAQ8plex(K)@3; iTRAQ8plex(K)@8	missed K-D@3	-0.00840818	1518.88	507.3	1518.89	507.303	3	8
105					0.00217692	96.39	EVFFQEK	iTRAQ8plex@N-term; iTRAQ8plex(K)@7	cleaved G-E@N-term	-0.00118251	1533.86	512.295	1533.87	512.296	3	9
106	33.12	tr|C5XYN4|C5XYN4_SORBI	Annexin OS=Sorghum bicolor OX=4558 GN=SORBI_3004G232300 PE=3 SV=1	10	2	99	AYSDEEIIR	iTRAQ8plex@N-term		-0.0023042	1398.73	467.25	1398.73	467.251	3	11
106					2	99	DAVLANEEAKK	iTRAQ8plex@N-term; iTRAQ8plex(K)@10; iTRAQ8plex(K)@11	missed K-K@10	-0.012171	2099.22	525.813	2099.24	525.816	4	9
106					2	99	KLLVPLVSAYR	iTRAQ8plex@N-term; iTRAQ8plex(K)@1	missed K-L@1	-0.0107864	1866.18	467.553	1866.19	467.555	4	7
106					2	99	LIGEAYQK	iTRAQ8plex@N-term; iTRAQ8plex(K)@8		-0.00560747	1528.9	510.641	1528.91	510.643	3	9
106					2	99	TPAQLFAAK	iTRAQ8plex@N-term; iTRAQ8plex(K)@9		-0.00679205	1553.93	518.985	1553.94	518.987	3	10
106					2	99	TVILWTLDPAER	iTRAQ8plex@N-term		-0.00187224	1716.97	573.331	1716.97	573.331	3	11
106					1.88606	99	AYAEAYGK	iTRAQ8plex@N-term; iTRAQ8plex(K)@8		-0.0139934	1479.8	494.275	1479.82	494.28	3	9
106					1.82391	99	LALGGVGTDEDALTR	iTRAQ8plex@N-term		-0.00265515	1790.97	597.996	1790.97	597.997	3	10
106					1.09691	95.4	AEVDLK	iTRAQ8plex@N-term; iTRAQ8plex(K)@6		-0.0126051	1281.76	641.889	1281.78	641.895	2	9
106					0.0381045	96.53	SLEEDVAAHVTGDFR	iTRAQ8plex@N-term; iTRAQ8plex(H)@9		0.00477747	2253.19	564.305	2253.19	564.304	4	10
107	36.84	tr|A0A194YR04|A0A194YR04_SORBI	Uncharacterized protein OS=Sorghum bicolor OX=4558 GN=SORBI_3004G220000 PE=4 SV=1	9	2	99	GWETENIEEIALK	iTRAQ8plex@N-term; iTRAQ8plex(K)@13		-0.00673425	2139.16	714.061	2139.17	714.063	3	15
107					2	99	IAVITQGADPVVVAEDGK	iTRAQ8plex@N-term; iTRAQ8plex(K)@18		-0.00516892	2389.36	598.348	2389.37	598.349	4	13
107					2	99	ISQLPLASGK	iTRAQ8plex@N-term; iTRAQ8plex(K)@10		-0.00635313	1621	541.339	1621	541.341	3	12
107					2	99	LNNAILAEEK	iTRAQ8plex@N-term; Deamidated(N)@2; iTRAQ8plex(K)@10		-0.00656104	1722.99	575.338	1723	575.34	3	11
107					2	99	LVDTNGAGDAFVGGFLSQLAQGK	iTRAQ8plex@N-term; Deamidated(N)@5; iTRAQ8plex(K)@23		-0.0112009	2873.53	719.389	2873.54	719.392	4	18
107					2	99	SIEDSVR	iTRAQ8plex@N-term		0.00278522	1108.61	555.31	1108.6	555.309	2	9
107					2	99	SLIANLSAANCYK	iTRAQ8plex@N-term; Methylthio(C)@11; iTRAQ8plex(K)@13		-0.00402761	2021.09	674.703	2021.09	674.704	3	10
107					2	99	SNVEYIAGGATQNSIR	iTRAQ8plex@N-term		0.00120607	1983.03	662.019	1983.03	662.018	3	16
107					2	99	VLPYADYIFGNETEAK	iTRAQ8plex@N-term; iTRAQ8plex(K)@16		-0.00342711	2437.3	813.439	2437.3	813.44	3	16
108	55.6	tr|C5X6H6|C5X6H6_SORBI	Uncharacterized protein OS=Sorghum bicolor OX=4558 GN=SORBI_3002G431100 PE=3 SV=1	10	2	99	ALLSDPSFRPLVDK	iTRAQ8plex@N-term; iTRAQ8plex(K)@14		0.00336293	2165.27	542.325	2165.27	542.324	4	8
108					2	99	AYPTVSEDYLK	iTRAQ8plex@N-term; iTRAQ8plex(K)@11		0.00396118	1893.04	632.02	1893.03	632.019	3	12
108					2	99	EGLLQLPSDK	iTRAQ8plex@N-term; iTRAQ8plex(K)@10		-0.00635639	1707	570.006	1707	570.008	3	11
108					2	99	LAWHSAGTFDVATK	iTRAQ8plex@N-term; iTRAQ8plex(K)@14		-0.00852426	2111.15	704.725	2111.16	704.728	3	12
108					2	99	LPDATQGSDHLR	iTRAQ8plex@N-term		-0.00285914	1612.84	538.622	1612.85	538.623	3	9
108					2	99	NPAEQAHGANAGLEIAVR	iTRAQ8plex@N-term		0.0050271	2121.13	531.289	2121.12	531.288	4	14
108					2	99	QVFSTQMGLSDQDIVALSGGHTLGR	iTRAQ8plex@N-term		0.00371294	2920.51	731.134	2920.5	731.133	4	17
108					2	99	YAADEDAFFADYAEAHLK	iTRAQ8plex@N-term; iTRAQ8plex(K)@18		-0.00313763	2654.31	664.584	2654.31	664.585	4	13
108					1.3098	97.21	GLIAEK	iTRAQ8plex@N-term; iTRAQ8plex(K)@6		-0.0141308	1237.77	413.598	1237.79	413.602	3	7
108					1.27572	96.65	QDKPEPPPEGR	iTRAQ8plex@N-term; iTRAQ8plex(K)@3		-0.00702052	1857.01	620.012	1857.02	620.014	3	8
109	27	tr|C5XIK1|C5XIK1_SORBI	Uncharacterized protein OS=Sorghum bicolor OX=4558 GN=SORBI_3003G432700 PE=4 SV=1	9	2	99	DGNLVLLDAR	iTRAQ8plex@N-term		-0.00208942	1388.79	463.938	1388.79	463.938	3	9
109					2	99	GCVPTAPVACGGPPAR	iTRAQ8plex@N-term; Methylthio(C)@2; Methylthio(C)@10		0.00283872	1847.88	616.969	1847.88	616.968	3	16
109					2	99	GQPVGEGASAELTAAGDLVLR	iTRAQ8plex@N-term		-0.000722478	2314.24	579.568	2314.24	579.568	4	15
109					2	99	LEHDGHLR	iTRAQ8plex@N-term		0.00441105	1279.7	427.573	1279.69	427.572	3	12
109					2	99	LVSLPGLAYFNDPATSLK	iTRAQ8plex@N-term; iTRAQ8plex(K)@18		0.0017317	2513.44	629.367	2513.44	629.366	4	14
109					2	99	LYLTVADDSLSAYVDAKPPQR	iTRAQ8plex@N-term; iTRAQ8plex(K)@17		-0.01195	2929.59	733.404	2929.6	733.408	4	12
109					2	99	SATGAVVWSSGTAGR	iTRAQ8plex@N-term		0.00700726	1709.91	570.976	1709.9	570.974	3	17
109					2	99	SVAAMAVTR	iTRAQ8plex@N-term		0.000311644	1208.69	605.35	1208.69	605.35	2	14
109					2	99	VSDAACR	iTRAQ8plex@N-term; Methylthio(C)@6		0.000137469	1070.52	536.265	1070.52	536.265	2	10
110	29.52	tr|C5WYF2|C5WYF2_SORBI	Malate dehydrogenase OS=Sorghum bicolor OX=4558 GN=SORBI_3001G219300 PE=3 SV=1	9	2	99	ALGQISER	iTRAQ8plex@N-term		-0.00111045	1176.68	589.345	1176.68	589.346	2	12
110					2	99	EFAPSIPEK	iTRAQ8plex@N-term; iTRAQ8plex(K)@9		0.0141552	1624.94	813.479	1624.93	813.472	2	10
110					2	99	ELVADDEWLNGEFITTVQQR	iTRAQ8plex@N-term; Deamidated(N)@10		0.00896879	2667.34	667.843	2667.33	667.841	4	18
110					2	99	IVQGLPIDEFSR	iTRAQ8plex@N-term		0.00182795	1676.94	559.988	1676.94	559.987	3	11
110					2	99	LDATAQELSEEK	iTRAQ8plex@N-term; iTRAQ8plex(K)@12		-0.0044331	1941.05	648.023	1941.05	648.024	3	10
110					2	99	LSVQVSDVK	iTRAQ8plex@N-term; iTRAQ8plex(K)@9		-0.00855454	1581.95	528.323	1581.96	528.326	3	13
110					2	99	NVSIYK	iTRAQ8plex@N-term; iTRAQ8plex(K)@6		-0.00732284	1330.8	666.407	1330.81	666.411	2	9
110					2	99	VLVVANPANTNALILK	iTRAQ8plex@N-term; iTRAQ8plex(K)@16		0.000678173	2257.4	565.357	2257.4	565.357	4	13
110					1.67778	98.83	GAAIIK	iTRAQ8plex@N-term; iTRAQ8plex(K)@6		-0.0117363	1179.77	590.891	1179.78	590.897	2	9
111	30.87	tr|O82430|O82430_SORBI	Putative alcohol dehydrogenase 1 OS=Sorghum bicolor OX=4558 GN=Adh1 PE=3 SV=1	9	2	99	AAVAWEAGKPLSIEEVEVAPPQAMEVR	iTRAQ8plex@N-term; iTRAQ8plex(K)@9		-0.00257405	3484.88	872.228	3484.89	872.229	4	19
111					2	99	AFDLMAK	iTRAQ8plex@N-term; iTRAQ8plex(K)@7		-0.00618267	1402.8	468.609	1402.81	468.611	3	8
111					2	99	GQTPVFPR	iTRAQ8plex@N-term		-0.00575735	1204.68	402.568	1204.69	402.57	3	9
111					2	99	GSTVAIFGLGAVGLAAAEGAR	iTRAQ8plex@N-term		-0.0116241	2191.22	731.412	2191.23	731.416	3	22
111					2	99	GVMIGDGK	iTRAQ8plex@N-term; iTRAQ8plex(K)@8		-0.0133295	1383.79	462.27	1383.8	462.274	3	9
111					2	99	IIGVDLNPSR	iTRAQ8plex@N-term		-0.00223513	1386.81	463.278	1386.81	463.279	3	10
111					2	99	SAESNMCDLLR	iTRAQ8plex@N-term; Methylthio(C)@7		0.00173278	1587.74	794.876	1587.74	794.875	2	13
111					2	99	TDLPNVVELYMK	iTRAQ8plex@N-term; iTRAQ8plex(K)@12		-0.00749964	2029.13	677.384	2029.14	677.387	3	12
111					1.48149	98.35	FITHSVPFTEINK	iTRAQ8plex@N-term; iTRAQ8plex(K)@13		-0.0020424	2140.21	714.411	2140.21	714.412	3	9
112	3.236	tr|C5XGS0|C5XGS0_SORBI	Uncharacterized protein OS=Sorghum bicolor OX=4558 GN=SORBI_3003G258800 PE=4 SV=1	6	2	99	DILSDFDNLLPK	iTRAQ8plex@N-term; iTRAQ8plex(K)@12		-0.00263638	1997.13	666.716	1997.13	666.717	3	11
112					2	99	ETVNDAIEMLER	iTRAQ8plex@N-term		-0.000108158	1722.88	575.299	1722.88	575.299	3	11
112					2	99	EVAIESTPGPLLNTQSAR	iTRAQ8plex@N-term		-0.000440845	2186.18	729.736	2186.19	729.736	3	13
112					2	99	TYEVLTK	iTRAQ8plex@N-term; iTRAQ8plex(K)@7		-0.0114516	1460.86	487.96	1460.87	487.964	3	7
112					2	99	VFIETPIQNTNR	iTRAQ8plex@N-term		-0.00593667	1734.95	579.324	1734.96	579.326	3	9
112					1.82391	99	VIGDIAVTR	iTRAQ8plex@N-term		-0.00733791	1246.75	624.381	1246.76	624.385	2	9
113	13.83	tr|A0A1W0VUE2|A0A1W0VUE2_SORBI	Uncharacterized protein OS=Sorghum bicolor OX=4558 GN=SORBI_3010G227400 PE=3 SV=1	9	2	99	ASSLYGLGEHTK	iTRAQ8plex@N-term; iTRAQ8plex(K)@12		-0.0181663	1870.02	624.348	1870.04	624.354	3	10
113					2	99	ATHGALLADTGR	iTRAQ8plex@N-term		0.00218874	1485.82	496.282	1485.82	496.281	3	16
113					2	99	DAATYDVDR	iTRAQ8plex@N-term		-0.000749299	1328.65	665.333	1328.65	665.333	2	11
113					2	99	GVLVSPVLEPGATTVDAYFPAGR	iTRAQ8plex@N-term		0.0208713	2619.44	655.868	2619.42	655.863	4	16
113					2	99	NLADLEGVVAGYAK	iTRAQ8plex@N-term; iTRAQ8plex(K)@14		-0.00354486	2027.15	676.723	2027.15	676.724	3	15
113					2	99	RELYLWEVVAR	iTRAQ8plex@N-term	missed R-E@1	-0.00878519	1736.98	580	1736.99	580.003	3	13
113					2	99	VIFLGLHSPAAPQR	iTRAQ8plex@N-term		0.00824221	1809.06	453.274	1809.06	453.271	4	8
113					2	99	YLELTTALPADVR	iTRAQ8plex@N-term		0.00242938	1765	589.339	1764.99	589.338	3	15
113					1.25181	96.5	STFVGSGR	iTRAQ8plex@N-term		-0.000923467	1113.61	557.811	1113.61	557.812	2	8
114	35.14	tr|C5YUD2|C5YUD2_SORBI	Uncharacterized protein OS=Sorghum bicolor OX=4558 GN=SORBI_3009G072000 PE=3 SV=1	9	2	99	DAGVDIDAGAELVR	iTRAQ8plex@N-term		-0.0154604	1703.88	852.949	1703.9	852.957	2	15
114					2	99	GLAHITGGGFTDNIPR	iTRAQ8plex@N-term		0.00501254	1929.04	644.021	1929.04	644.02	3	14
114					2	99	LDVDLAEK	iTRAQ8plex@N-term; iTRAQ8plex(K)@8		-0.0148323	1509.87	755.943	1509.89	755.95	2	13
114					2	99	MAPGIGGFGGLFPYNDDYLVGSTDGVGTK	iTRAQ8plex@N-term; iTRAQ8plex(K)@29		-0.00241729	3512.77	879.2	3512.77	879.201	4	21
114					2	99	NDGITTTVGEALMAPTVIYVK	iTRAQ8plex@N-term; iTRAQ8plex(K)@21		0.000178754	2800.55	701.145	2800.55	701.145	4	16
114					2	99	QVLEIIK	iTRAQ8plex@N-term; iTRAQ8plex(K)@7		-0.0117439	1449.93	725.97	1449.94	725.976	2	11
114					2	99	SGLSLSDQLPR	iTRAQ8plex@N-term		-0.00391553	1475.82	492.948	1475.83	492.949	3	13
114					2	99	VFPSGLGAK	iTRAQ8plex@N-term; iTRAQ8plex(K)@9		-0.00361071	1482.9	495.307	1482.9	495.308	3	11
114					1.05061	99	GDVLIGLPSSGVHSNGFSLVR	iTRAQ8plex@N-term; iTRAQ8plex(S)@9; Deamidated(N)@15		-0.00407432	2719.51	544.909	2719.51	544.91	5	13
115	29.2	tr|C5Z0N9|C5Z0N9_SORBI	Peroxidase OS=Sorghum bicolor OX=4558 GN=SORBI_3009G055300 PE=3 SV=1	10	2	99	AALEAQCPGVVSCADVLAFAAR	iTRAQ8plex@N-term; Methylthio(C)@7; Methylthio(C)@13		0.00680303	2557.25	853.425	2557.25	853.423	3	21
115					2	99	ALVDSFVR	iTRAQ8plex@N-term		0.000452209	1209.7	605.859	1209.7	605.858	2	12
115					2	99	DAPPNNPSLR	iTRAQ8plex@N-term		-0.00197058	1383.74	462.254	1383.74	462.254	3	11
115					2	99	DSVVLSGGLGYQVPAGR	iTRAQ8plex@N-term		0.00255348	1978.08	660.368	1978.08	660.367	3	17
115					2	99	FFDVVDSAK	iTRAQ8plex@N-term; iTRAQ8plex(K)@9		0.000526497	1634.91	545.979	1634.91	545.978	3	11
115					2	99	IEVLTGTQGEIR	iTRAQ8plex@N-term	cleaved Q-I@N-term	-0.00291214	1618.92	810.466	1618.92	810.467	2	13
115					2	99	MGQIEVLTGTQGEIR	iTRAQ8plex@N-term; Oxidation(M)@1		-0.000996193	1951.03	651.352	1951.04	651.352	3	16
115					2	99	YYVGLTNNLGLFK	iTRAQ8plex@N-term; iTRAQ8plex(K)@13		-0.00662886	2109.2	704.074	2109.21	704.077	3	11
115					0.677781	96.31	SEATFR	iTRAQ8plex@N-term		0.0374538	1013.58	507.798	1013.54	507.78	2	9
115					0.0231917	98.39	VINPAN	iTRAQ8plex@N-term	cleaved N-A@C-term	-0.00573365	930.538	466.276	930.544	466.279	2	8
116	54.79	tr|A0A1B6Q818|A0A1B6Q818_SORBI	Uncharacterized protein OS=Sorghum bicolor OX=4558 GN=SORBI_3003G416300 PE=3 SV=1	10	2	99	AWWEEIAK	iTRAQ8plex@N-term; iTRAQ8plex(K)@8		0.00313423	1639.92	547.648	1639.92	547.647	3	9
116					2	99	GLEFEIIPVDLTTGAHK	iTRAQ8plex@N-term; iTRAQ8plex(K)@17		0.00643004	2447.4	612.856	2447.39	612.854	4	17
116					2	99	LYGMPLSPNVVR	iTRAQ8plex@N-term		0.0010414	1648.93	550.65	1648.93	550.65	3	10
116					2	99	QPDFLALNPFGQIPALVDGDEVLYESR	iTRAQ8plex@N-term		-0.000751246	3306.71	1103.24	3306.71	1103.24	3	19
116					2	99	TVAAIPFPPPPSSA	iTRAQ8plex@N-term		-0.000919079	1654.92	828.469	1654.92	828.469	2	14
116					2	99	VATVLNEK	iTRAQ8plex@N-term; iTRAQ8plex(K)@8		-0.0104852	1480.9	494.64	1480.91	494.643	3	9
116					2	99	VLDVYEAHLASNK	iTRAQ8plex@N-term; iTRAQ8plex(K)@13		-0.00524179	2066.16	517.547	2066.16	517.548	4	11
116					2	99	YASSGAALLPATASAK	iTRAQ8plex@N-term; iTRAQ8plex(K)@16		-0.00814814	2086.18	696.401	2086.19	696.403	3	12
116					1.12494	95.82	YIATK	iTRAQ8plex@N-term; iTRAQ8plex(K)@5		-0.0114357	1202.74	401.92	1202.75	401.923	3	7
116					0.446117	99	TVAAIPFPPPPS	iTRAQ8plex@N-term	cleaved S-S@C-term	-0.0287758	1496.83	749.42	1496.85	749.435	2	10
117	36.94	tr|C5XBP7|C5XBP7_SORBI	Uncharacterized protein OS=Sorghum bicolor OX=4558 GN=SORBI_3002G343600 PE=4 SV=1	8	2	99	DDAHDEINTVDLSHNK	iTRAQ8plex@N-term; iTRAQ8plex(K)@16		-0.00321529	2430.22	608.562	2430.22	608.563	4	12
117					2	99	GTVPLSLER	iTRAQ8plex@N-term		-0.00284078	1274.75	638.381	1274.75	638.382	2	11
117					2	99	HNQLTGTIPAGLVQGQFR	iTRAQ8plex@N-term		0.00638572	2240.24	561.067	2240.23	561.066	4	14
117					2	99	LDLSYNR	iTRAQ8plex@N-term		0.000144389	1183.65	592.832	1183.65	592.832	2	9
117					2	99	LTGDPSHLFVAGRPIGK	iTRAQ8plex@N-term; iTRAQ8plex(K)@17		-0.00545747	2372.37	594.101	2372.38	594.102	4	11
117					2	99	SLDSVDLSSNQLTGTIPASFADLPNLR	iTRAQ8plex@N-term		0.00342768	3134.65	1045.89	3134.64	1045.89	3	24
117					2	99	SLILSYNQLTGPIPR	iTRAQ8plex@N-term		-0.00495643	1975.14	988.575	1975.14	988.578	2	18
117					2	99	VDLSWNYLDFDLSK	iTRAQ8plex@N-term; iTRAQ8plex(K)@14		0.0052946	2322.24	581.567	2322.24	581.566	4	14
118	29.91	tr|C5X1Q1|C5X1Q1_SORBI	Uncharacterized protein OS=Sorghum bicolor OX=4558 GN=SORBI_3001G385900 PE=4 SV=1	8	2	99	ADDGFSVTVR	iTRAQ8plex@N-term		0.00628966	1369.72	685.868	1369.71	685.865	2	12
118					2	99	ADEGYCLTVR	iTRAQ8plex@N-term; Methylthio(C)@6		0.00267073	1475.71	738.861	1475.71	738.86	2	10
118					2	99	DGNVVLAPSNPR	iTRAQ8plex@N-term		-0.0112219	1541.84	514.952	1541.85	514.956	3	10
118					2	99	IKDEEGYPAFALVNR	iTRAQ8plex@N-term; iTRAQ8plex(K)@2	missed K-D@2	-0.00931959	2329.28	583.327	2329.29	583.33	4	10
118					2	99	LVPFNPEYQDESVLWTESGDVGK	iTRAQ8plex@N-term; iTRAQ8plex(K)@23		-0.00627675	3216.64	805.167	3216.64	805.168	4	14
118					2	99	LVPYNPNYQDESVLWTESR	iTRAQ8plex@N-term		0.00403122	2613.31	872.109	2613.3	872.108	3	16
118					1.79588	99	DGTAVVLWK	iTRAQ8plex@N-term; iTRAQ8plex(K)@9		-0.0142902	1595.94	532.986	1595.95	532.99	3	8
118					1.79588	99	VTGEAIK	iTRAQ8plex@N-term; iTRAQ8plex(K)@7		-0.00752633	1324.81	442.611	1324.82	442.613	3	8
119	21.1	tr|A0A1B6PA25|A0A1B6PA25_SORBI	Uncharacterized protein OS=Sorghum bicolor OX=4558 GN=SORBI_3009G234800 PE=3 SV=1	10	2	99	EPGLTFMVAK	iTRAQ8plex@N-term; iTRAQ8plex(K)@10		-0.000605493	1699.98	567.667	1699.98	567.667	3	12
119					2	99	FTVIFDTGSSNLWVPSSK	iTRAQ8plex@N-term; iTRAQ8plex(K)@18		-0.00391353	2592.4	865.141	2592.41	865.142	3	16
119					2	99	GDHTYVPVTQK	iTRAQ8plex@N-term; iTRAQ8plex(K)@11		-0.00451816	1852.03	618.349	1852.03	618.351	3	10
119					2	99	IGAAGVVSQECK	iTRAQ8plex@N-term; Methylthio(C)@11; iTRAQ8plex(K)@12		-0.00215371	1814.98	606.001	1814.98	606.002	3	13
119					2	99	SGQSSTYK	iTRAQ8plex@N-term; iTRAQ8plex(K)@8		-0.00147137	1464.8	489.275	1464.8	489.275	3	10
119					2	99	TVVSQYGQQILDLLLAETQPAK	iTRAQ8plex@N-term; iTRAQ8plex(K)@22		-0.00787455	3022.71	756.684	3022.72	756.686	4	18
119					1.85387	99	LKPEQYILK	iTRAQ8plex@N-term; iTRAQ8plex(K)@2; iTRAQ8plex(K)@9		-0.0100686	2043.28	511.826	2043.29	511.829	4	10
119					1.33724	98.75	DQEFIEATK	iTRAQ8plex@N-term; iTRAQ8plex(K)@9		0.022495	1687.95	563.656	1687.92	563.649	3	8
119					1.20761	96.94	NYMNAQYFGEIGVGTPEQK	iTRAQ8plex@N-term; iTRAQ8plex(K)@19		0.00970396	2753.4	689.358	2753.39	689.356	4	8
119					0.0172766	99	SGSDDCDVIALK	iTRAQ8plex@N-term; Methylthio(C)@6; iTRAQ8plex(K)@12	cleaved G-S@N-term	-0.00392387	1875.95	626.324	1875.95	626.325	3	9
120	19.41	tr|C5WSX6|C5WSX6_SORBI	Purple acid phosphatase OS=Sorghum bicolor OX=4558 GN=SORBI_3001G013800 PE=3 SV=2	9	2	99	FCWDQQPDYSAYR	iTRAQ8plex@N-term; Methylthio(C)@2		0.00455905	2027.89	676.969	2027.88	676.968	3	12
120					2	99	GHAVDLPDTDPR	iTRAQ8plex@N-term		0.00646733	1595.83	532.95	1595.82	532.948	3	11
120					2	99	LQGLEPETR	iTRAQ8plex@N-term		0.003991	1345.75	673.885	1345.75	673.883	2	12
120					2	99	MATAHADDPGHCPDPASTPDPFMGGR	iTRAQ8plex@N-term; Methylthio(C)@12		-1.76651e-06	3000.29	751.081	3000.29	751.081	4	11
120					2	99	NQDLNADVAADEVYIVR	iTRAQ8plex@N-term		0.00696538	2208.14	737.054	2208.13	737.052	3	22
120					2	99	TFASYSSR	iTRAQ8plex@N-term		0.00273457	1221.63	611.823	1221.63	611.822	2	10
120					2	99	TMPAVGPK	iTRAQ8plex@N-term; iTRAQ8plex(K)@8		-0.0126169	1407.82	704.919	1407.84	704.926	2	9
120					1.92082	99	EAECMR	iTRAQ8plex@N-term; Methylthio(C)@4		0.00443037	1087.48	544.748	1087.48	544.746	2	8
120					1.13077	95.46	SGAQYR	iTRAQ8plex@N-term		0.00287126	984.532	493.274	984.53	493.272	2	8
121	17.66	tr|A0A1B6QE65|A0A1B6QE65_SORBI	Carboxypeptidase OS=Sorghum bicolor OX=4558 GN=SORBI_3002G301200 PE=3 SV=1	7	2	99	AALEMLK	iTRAQ8plex@N-term; iTRAQ8plex(K)@7		-0.00553942	1382.84	461.953	1382.84	461.954	3	8
121					2	99	ASNLIYVDQPTGTGFSYSSDSR	iTRAQ8plex@N-term		0.00260108	2668.29	890.439	2668.29	890.438	3	16
121					2	99	AYPDYALDMGLITK	iTRAQ8plex@N-term; iTRAQ8plex(K)@14		0.00482463	2178.19	727.071	2178.19	727.069	3	14
121					2	99	GFAIGNGLTDPAIQYK	iTRAQ8plex@N-term; Deamidated(N)@6; iTRAQ8plex(K)@16		-0.00720758	2273.24	569.318	2273.25	569.32	4	12
121					2	99	IVPTCELAVK	iTRAQ8plex@N-term; Methylthio(C)@5; iTRAQ8plex(K)@10		0.00270852	1726	576.341	1726	576.34	3	8
121					2	99	LPNTHDAR	iTRAQ8plex@N-term		0.00385247	1226.67	409.898	1226.67	409.896	3	9
121					2	99	NLEVGIPELLESDIK	iTRAQ8plex@N-term; iTRAQ8plex(K)@15		-0.0172996	2276.29	759.771	2276.31	759.777	3	16
122	23.73	tr|C5WW86|C5WW86_SORBI	Uncharacterized protein OS=Sorghum bicolor OX=4558 GN=SORBI_3001G196700 PE=4 SV=1	9	2	99	AALQEITGLVDGQLQSGR	iTRAQ8plex@N-term		0.00189735	2159.19	720.736	2159.19	720.736	3	16
122					2	99	ELFGAPK	iTRAQ8plex@N-term; iTRAQ8plex(K)@7		-0.00242838	1368.82	457.281	1368.82	457.281	3	8
122					2	99	IVFANGSQDPWR	iTRAQ8plex@N-term; Deamidated(N)@5		-0.00313792	1693.87	565.631	1693.87	565.632	3	12
122					2	99	NVFGEGVYPDVFMTNLYYGGTGIAGSK	iTRAQ8plex@N-term; iTRAQ8plex(K)@27		0.00301429	3463.76	866.948	3463.76	866.947	4	18
122					2	99	QIGISAGPECK	Gln->pyro-Glu@N-term; Methylthio(C)@10; iTRAQ8plex(K)@11		0.00110229	1434.72	718.365	1434.72	718.365	2	10
122					2	99	QYYQETLNAK	iTRAQ8plex@N-term; Deamidated(N)@8; iTRAQ8plex(K)@10		-0.0136272	1865.98	623.002	1866	623.007	3	10
122					2	99	SSPFNSLTTENLQFLSSK	iTRAQ8plex@N-term; iTRAQ8plex(K)@18		-0.00439681	2607.4	870.139	2607.4	870.141	3	15
122					2	99	YHLDLCR	iTRAQ8plex@N-term; Methylthio(C)@6		-0.000839971	1268.63	423.884	1268.63	423.884	3	7
122					0.490797	99	FGAALVSPEHR	iTRAQ8plex@N-term; iTRAQ8plex(S)@7		0.00313452	1791.03	448.764	1791.03	448.764	4	10
123	29.92	tr|C5XRJ6|C5XRJ6_SORBI	L-lactate dehydrogenase OS=Sorghum bicolor OX=4558 GN=SORBI_3004G004400 PE=3 SV=1	8	2	99	AGVQGVAEMELTEEEAKR	iTRAQ8plex@N-term; iTRAQ8plex(K)@17	missed K-R@17	-0.0170926	2554.34	639.591	2554.35	639.595	4	9
123					2	99	AVVDSAYEVISLK	iTRAQ8plex@N-term; iTRAQ8plex(K)@13		-0.0117661	2001.15	668.057	2001.16	668.061	3	13
123					2	99	GEMLDLQHAAAFLPR	iTRAQ8plex@N-term		0.00190695	1972.05	658.358	1972.05	658.358	3	19
123					2	99	GFHGIPDENDVFLSLPAR	iTRAQ8plex@N-term; Deamidated(N)@9		0.00260466	2288.18	763.733	2288.17	763.732	3	15
123					2	99	GSDLAIVTAGAR	iTRAQ8plex@N-term		-0.0134357	1433.8	478.941	1433.81	478.945	3	12
123					2	99	IHPVSVLAR	iTRAQ8plex@N-term		-0.00829705	1294.79	432.605	1294.8	432.608	3	10
123					2	99	LVSDTDMSVTR	iTRAQ8plex@N-term		-0.00453448	1526.79	764.401	1526.79	764.403	2	9
123					2	99	VIGSGTNLDSSR	iTRAQ8plex@N-term		0.000410516	1508.81	755.413	1508.81	755.412	2	10
124	19.15	tr|C5Z240|C5Z240_SORBI	Uncharacterized protein OS=Sorghum bicolor OX=4558 GN=SORBI_3010G003100 PE=4 SV=1	8	2	99	AAGGFGGITVNNR	iTRAQ8plex@N-term; Deamidated(N)@11		0.0142031	1537.83	513.617	1537.82	513.612	3	16
124					2	99	DQIGSFFYFPPLGMQR	iTRAQ8plex@N-term		-0.000234363	2206.12	736.38	2206.12	736.38	3	16
124					2	99	DVYTLDFPTMPIDGPPVIR	iTRAQ8plex@N-term		0.00300456	2449.29	817.437	2449.29	817.436	3	18
124					2	99	TENLDTWYLGQETYIR	iTRAQ8plex@N-term		0.00190188	2305.16	769.392	2305.15	769.392	3	19
124					2	99	TTLSGISYSPPDTPLR	iTRAQ8plex@N-term		0.00020192	2008.08	670.367	2008.08	670.367	3	16
124					2	99	VHNVGVSTSLNLR	iTRAQ8plex@N-term		-0.0027879	1698.97	567.329	1698.97	567.33	3	12
124					2	99	VTGVAILQYSNSK	iTRAQ8plex@N-term; Deamidated(N)@11; iTRAQ8plex(K)@13		-0.000752171	1988.14	663.721	1988.14	663.721	3	14
124					1.13077	96.44	LADLYDK	iTRAQ8plex@N-term; iTRAQ8plex(K)@7		-0.00270496	1444.84	482.619	1444.84	482.62	3	7
125	9.432	tr|C5XTA6|C5XTA6_SORBI	Uncharacterized protein OS=Sorghum bicolor OX=4558 GN=SORBI_3004G160700 PE=4 SV=1	8	2	99	DLPPSAIGEASGFDAK	iTRAQ8plex@N-term; iTRAQ8plex(K)@16		0.000757179	2182.17	728.399	2182.17	728.398	3	9
125					2	99	DVEIEVEAVDR	iTRAQ8plex@N-term		0.00242245	1576.83	526.616	1576.83	526.616	3	9
125					2	99	GGEQNPYLAELLR	iTRAQ8plex@N-term		0.00687765	1762.96	588.66	1762.95	588.658	3	12
125					2	99	SLEAIVEQVR	iTRAQ8plex@N-term		-0.00114575	1446.83	483.285	1446.83	483.286	3	12
125					2	99	TALQNLEQFQEK	iTRAQ8plex@N-term; iTRAQ8plex(K)@12		0.00171817	2056.14	686.388	2056.14	686.388	3	11
125					2	99	VVVTEVLGGGK	iTRAQ8plex@N-term; iTRAQ8plex(K)@11		-0.00603156	1665.02	556.015	1665.03	556.017	3	11
125					1.74473	99	FYVQTVGDQR	iTRAQ8plex@N-term		-0.0244662	1515.77	506.265	1515.8	506.274	3	10
125					1.33724	99	VDYTAPNIGR	iTRAQ8plex@N-term; Deamidated(N)@7		0.0148666	1409.76	705.888	1409.75	705.88	2	8
126	22.27	tr|A0A1B6QG50|A0A1B6QG50_SORBI	Xylose isomerase OS=Sorghum bicolor OX=4558 GN=SORBI_3002G409800 PE=3 SV=1	8	2	99	AWPWEDGTNSLAMAK	iTRAQ8plex@N-term; iTRAQ8plex(K)@15		-0.0226929	2284.15	762.392	2284.18	762.4	3	11
126					2	99	ESTDVEDMFLAHISGMDTLAR	iTRAQ8plex@N-term; iTRAQ8plex(S)@14		0.0058964	2945.48	737.377	2945.47	737.375	4	16
126					2	99	GTGADPFGAPTK	iTRAQ8plex@N-term; iTRAQ8plex(K)@12		-0.00197599	1725.95	576.324	1725.95	576.324	3	13
126					2	99	LIEDGSLDDLVR	iTRAQ8plex@N-term		-0.00146187	1647.9	550.306	1647.9	550.307	3	13
126					2	99	TLEETNANLDEIVK	iTRAQ8plex@N-term; iTRAQ8plex(K)@14		-0.000501042	2196.21	733.077	2196.21	733.077	3	14
126					2	99	VYAYAAAQVK	iTRAQ8plex@N-term; iTRAQ8plex(K)@10		-0.00853097	1690.98	564.667	1690.99	564.67	3	9
126					2	99	YQSFDSEIGALIEAGK	iTRAQ8plex@N-term; iTRAQ8plex(K)@16		-0.00217972	2335.25	779.424	2335.25	779.425	3	14
126					1.76955	99	GDFETLEK	iTRAQ8plex@N-term; iTRAQ8plex(K)@8		-0.00329106	1545.85	516.289	1545.85	516.291	3	6
127	17.66	tr|C5XRG2|C5XRG2_SORBI	Protein disulfide-isomerase OS=Sorghum bicolor OX=4558 GN=SORBI_3004G000400 PE=3 SV=1	8	2	99	ASAIADFVSANK	iTRAQ8plex@N-term; iTRAQ8plex(K)@12		-0.00617022	1801.01	601.345	1801.02	601.347	3	9
127					2	99	LEDSINFYQTLTPDVAK	iTRAQ8plex@N-term; iTRAQ8plex(K)@17		-0.00529818	2561.38	641.352	2561.38	641.353	4	12
127					2	99	LTFYDGEFK	iTRAQ8plex@N-term; iTRAQ8plex(K)@9		-0.00157798	1726.94	576.653	1726.94	576.654	3	9
127					2	99	QILLFAIASESSK	iTRAQ8plex@N-term; iTRAQ8plex(K)@13		-0.00220067	2014.19	672.404	2014.19	672.405	3	14
127					2	99	SFEPITFEGER	iTRAQ8plex@N-term		-0.00553174	1614.81	539.279	1614.82	539.281	3	11
127					1.69897	98.95	TVVDMYK	iTRAQ8plex@N-term; iTRAQ8plex(K)@7		-0.00223176	1462.83	488.617	1462.83	488.618	3	6
127					1.63827	99	SDGYPTILFYPAGK	iTRAQ8plex@N-term; iTRAQ8plex(K)@14		0.0148694	2136.19	535.054	2136.17	535.05	4	9
127					1.52288	98.4	VDATEETDLAQR	iTRAQ8plex@N-term		0.004034	1650.84	551.288	1650.84	551.286	3	9
128	35.66	tr|C5Y9T0|C5Y9T0_SORBI	Aldose 1-epimerase OS=Sorghum bicolor OX=4558 GN=SORBI_3006G104900 PE=3 SV=1	8	2	99	AGIYGYDTNYAVDGDDAGAGAALR	iTRAQ8plex@N-term		-0.00141277	2679.27	894.097	2679.27	894.098	3	18
128					2	99	AMELWANQPGVQFYTGNFLQDVEGK	iTRAQ8plex@N-term; iTRAQ8plex(K)@25		-0.0140772	3449.74	863.442	3449.75	863.446	4	15
128					2	99	GFSQVIWTVK	iTRAQ8plex@N-term; iTRAQ8plex(K)@10		-0.0022015	1772.04	591.688	1772.04	591.689	3	10
128					2	99	GNLADVVLGYDTIGGYVSGK	iTRAQ8plex@N-term; iTRAQ8plex(K)@20		-0.00307533	2605.42	869.48	2605.42	869.481	3	19
128					2	99	SYFGALVGR	iTRAQ8plex@N-term		-0.0019602	1272.71	425.244	1272.71	425.245	3	8
128					2	99	YTPVDSALIPTGVVAPVAGTPYDFLAPTPVGAR	iTRAQ8plex@N-term		-0.0114343	3615.94	904.992	3615.95	904.995	4	17
128					1.67778	98.9	FVLDGK	iTRAQ8plex@N-term; iTRAQ8plex(K)@6		-0.00893779	1285.78	429.599	1285.79	429.602	3	6
128					1.37675	97.79	HDMVFK	iTRAQ8plex@N-term; iTRAQ8plex(K)@6		-0.00657428	1383.77	462.265	1383.78	462.267	3	7
129	44.92	tr|C5XQ07|C5XQ07_SORBI	Uncharacterized protein OS=Sorghum bicolor OX=4558 GN=SORBI_3003G072300 PE=3 SV=2	9	2	99	ALLGESNEFVGDK	iTRAQ8plex@N-term; iTRAQ8plex(K)@13		0.00119072	1986.09	663.037	1986.09	663.037	3	12
129					2	99	EAGSTMEVVAAQTK	iTRAQ8plex@N-term; iTRAQ8plex(K)@14		-0.000493231	2029.1	677.373	2029.1	677.373	3	16
129					2	99	ELGAQPDVDGFLVGGASLKPEFIDIINAATVK	iTRAQ8plex@N-term; iTRAQ8plex(K)@19; iTRAQ8plex(K)@32		-0.00908182	4196.34	840.275	4196.35	840.277	5	15
129					2	99	FFVGGNWK	iTRAQ8plex@N-term; iTRAQ8plex(K)@8		-0.00104076	1561.89	521.636	1561.89	521.636	3	9
129					2	99	INVSPEVAESTR	iTRAQ8plex@N-term		0.00721116	1604.87	803.445	1604.87	803.441	2	15
129					2	99	ISDWSNVVVAYEPVWAIGTGK	iTRAQ8plex@N-term; iTRAQ8plex(K)@21		-0.00555318	2898.57	967.197	2898.57	967.199	3	18
129					2	99	VAYALSQGLK	iTRAQ8plex@N-term; iTRAQ8plex(K)@10		-0.00694342	1657	553.339	1657	553.341	3	11
129					2	99	VIACVGETLEQR	iTRAQ8plex@N-term; Methylthio(C)@4		-0.000397908	1666.87	556.63	1666.87	556.63	3	16
129					0.213959	99	VATPAQAQEVHASLR	iTRAQ8plex@N-term; iTRAQ8plex(S)@13		0.00245646	2185.25	547.319	2185.24	547.318	4	11
130	35.93	tr|C5YV24|C5YV24_SORBI	Uncharacterized protein OS=Sorghum bicolor OX=4558 GN=SORBI_3009G223300 PE=4 SV=1	8	2	99	AHNGEVTAIATPIDNSPFIVSASR	iTRAQ8plex@N-term; Deamidated(N)@3		-0.000296455	2771.44	693.867	2771.44	693.867	4	21
130					2	99	DGVTLLWDLAEGK	iTRAQ8plex@N-term; iTRAQ8plex(K)@13		-0.00808345	2024.13	675.718	2024.14	675.721	3	13
130					2	99	DILSVAFSVDNR	iTRAQ8plex@N-term		-0.00220198	1638.89	547.303	1638.89	547.303	3	14
130					2	99	FSPNTFQPTIVSGSWDR	iTRAQ8plex@N-term		0.0019096	2242.13	748.385	2242.13	748.385	3	18
130					2	99	LWDLSTGATTR	iTRAQ8plex@N-term		-0.00742184	1523.82	762.916	1523.83	762.92	2	15
130					2	99	LWNTLGECK	iTRAQ8plex@N-term; Methylthio(C)@8; iTRAQ8plex(K)@9		3.04459e-05	1716.92	573.312	1716.92	573.312	3	9
130					1.61979	99	SVLLWDLENPVHSTPESGVTADYGVPK	iTRAQ8plex@N-term; iTRAQ8plex(Y)@23; iTRAQ8plex(K)@27		-0.0219413	3822.04	765.415	3822.06	765.419	5	11
130					1.40894	98.16	IWDLESK	iTRAQ8plex@N-term; iTRAQ8plex(K)@7		0.00212249	1497.87	500.296	1497.87	500.296	3	7
131	18.44	tr|C5Y1P6|C5Y1P6_SORBI	Uncharacterized protein OS=Sorghum bicolor OX=4558 GN=SORBI_3005G099500 PE=3 SV=1	8	2	99	ASQVGIIDGDAPNGK	iTRAQ8plex@N-term; Deamidated(N)@13; iTRAQ8plex(K)@15		0.00272179	2050.12	684.38	2050.12	684.379	3	13
131					2	99	GTAQYAVIFDGGSTGSR	iTRAQ8plex@N-term		-4.30663e-05	1990.01	664.343	1990.01	664.343	3	13
131					2	99	LGATAGLR	iTRAQ8plex@N-term		-0.00456079	1061.65	531.83	1061.65	531.832	2	11
131					2	99	LIGDEKSEEILEAVR	iTRAQ8plex@N-term; iTRAQ8plex(K)@6	missed K-S@6	0.00356146	2308.31	578.086	2308.31	578.085	4	12
131					2	99	SIAPLLEK	iTRAQ8plex@N-term; iTRAQ8plex(K)@8		-0.00745673	1477.93	493.649	1477.93	493.652	3	9
131					2	99	VCSLSIDDAK	iTRAQ8plex@N-term; Methylthio(C)@2; iTRAQ8plex(K)@10		0.0180452	1703.92	568.982	1703.9	568.976	3	10
131					1.82391	99	STPAAFADAALK	iTRAQ8plex@N-term; iTRAQ8plex(K)@12		-0.0225244	1769.99	591.004	1770.01	591.012	3	8
131					1.52288	99	LIGDEK	iTRAQ8plex@N-term; iTRAQ8plex(K)@6		-0.0264166	1281.75	428.257	1281.78	428.266	3	9
132	14.73	tr|C5WWQ2|C5WWQ2_SORBI	Uncharacterized protein OS=Sorghum bicolor OX=4558 GN=SORBI_3001G342600 PE=4 SV=1	7	2	99	AEKENQTIQSVLGTSTR	iTRAQ8plex@N-term; iTRAQ8plex(K)@3	missed K-E@3	0.00189208	2469.37	618.349	2469.36	618.349	4	10
132					2	99	AQLMIHGADAFPFTEER	iTRAQ8plex@N-term		0.000566781	2236.13	746.383	2236.13	746.382	3	12
132					2	99	GIPSLVAIGPTGQTVSR	iTRAQ8plex@N-term		-0.0067296	1956.12	653.049	1956.13	653.051	3	14
132					2	99	LEILAEK	iTRAQ8plex@N-term; iTRAQ8plex(K)@7		0.00162435	1422.89	475.305	1422.89	475.304	3	8
132					2	99	SLPTLVLIGPDGK	iTRAQ8plex@N-term; iTRAQ8plex(K)@13		0.000612867	1917.18	480.301	1917.18	480.301	4	11
132					2	99	VPVSELVGK	iTRAQ8plex@N-term; iTRAQ8plex(K)@9		-0.0116353	1534.94	512.655	1534.95	512.659	3	11
132					1.65758	98.7	AALDAR	iTRAQ8plex@N-term		-0.0033341	919.536	460.775	919.539	460.777	2	8
133	27.41	tr|A0A1Z5R9Q9|A0A1Z5R9Q9_SORBI	Malate dehydrogenase OS=Sorghum bicolor OX=4558 GN=SORBI_3007G137600 PE=3 SV=1	8	2	99	ANTFVAEK	iTRAQ8plex@N-term; iTRAQ8plex(K)@8		-0.0104585	1486.85	496.624	1486.86	496.627	3	10
133					2	99	GIAFANK	iTRAQ8plex@N-term; iTRAQ8plex(K)@7		-0.0116935	1327.8	443.606	1327.81	443.61	3	7
133					2	99	GVDVVVIPAGVPR	iTRAQ8plex@N-term		0.00218694	1580.96	527.993	1580.96	527.992	3	12
133					2	99	IQNAGTEVVEAK	iTRAQ8plex@N-term; Deamidated(N)@3; iTRAQ8plex(K)@12		-0.00211504	1867.05	623.357	1867.05	623.358	3	12
133					2	99	SGSQISPQASYK	iTRAQ8plex@N-term; Deamidated(Q)@8; iTRAQ8plex(K)@12		0.0184325	1861.02	621.348	1861	621.342	3	11
133					2	99	TDLPFFASR	iTRAQ8plex@N-term		0.00105682	1356.74	453.252	1356.73	453.252	3	7
133					2	99	VAVLGAAGGIGQPLGLLIK	iTRAQ8plex@N-term; iTRAQ8plex(K)@19		-0.0114679	2354.48	589.626	2354.49	589.629	4	15
133					1.25181	97.02	AGAGSATLSMAYAAAR	iTRAQ8plex@N-term		0.0118546	1771.93	591.651	1771.92	591.647	3	9
134	40.64	tr|C5XVQ2|C5XVQ2_SORBI	Uncharacterized protein OS=Sorghum bicolor OX=4558 GN=SORBI_3004G190600 PE=3 SV=1	8	2	99	LQEIQDELEK	iTRAQ8plex@N-term; iTRAQ8plex(K)@10		0.00017282	1852.04	618.354	1852.04	618.354	3	13
134					2	99	LQEIQDELEKVNEEASDK	iTRAQ8plex@N-term; iTRAQ8plex(K)@10; iTRAQ8plex(K)@18	missed K-V@10	0.00380195	3028.64	606.735	3028.63	606.734	5	12
134					2	99	RPLVEESFFTWFGDTELK	iTRAQ8plex@N-term; iTRAQ8plex(K)@18		-0.00466212	2808.49	703.13	2808.49	703.131	4	14
134					2	99	SLADGVQDEVAEIIKEDLWPNPLK	iTRAQ8plex@N-term; iTRAQ8plex(K)@15; iTRAQ8plex(K)@24	missed K-E@15	0.00169792	3591	719.207	3591	719.207	5	14
134					2	99	TEADGGEENEQIDGALVLSIEK	iTRAQ8plex@N-term; iTRAQ8plex(K)@22		0.0125534	2924.52	732.137	2924.51	732.134	4	12
134					2	99	VMEVEQK	iTRAQ8plex@N-term; iTRAQ8plex(K)@7		-0.00705444	1469.83	490.951	1469.84	490.953	3	8
134					1.72125	99	YLDSVDVDDSDVK	iTRAQ8plex@N-term; iTRAQ8plex(K)@13		0.00428808	2077.07	520.275	2077.07	520.274	4	9
134					0.0181814	99	ALVLSIEK	iTRAQ8plex@N-term; iTRAQ8plex(K)@8	cleaved G-A@N-term	-0.0154973	1479.93	494.318	1479.95	494.323	3	9
135	19.97	tr|C5XIT6|C5XIT6_SORBI	Pectinesterase OS=Sorghum bicolor OX=4558 GN=SORBI_3003G148400 PE=4 SV=1	9	2	99	DLTIENSAGPSK	iTRAQ8plex@N-term; Deamidated(N)@6; iTRAQ8plex(K)@12		0.00897115	1840.01	614.345	1840	614.342	3	11
135					2	99	KPLPNQSNIFTAQGR	iTRAQ8plex@N-term; iTRAQ8plex(K)@1		-0.00184412	2278.3	760.44	2278.3	760.441	3	12
135					2	99	NVVDGYTTFR	iTRAQ8plex@N-term		-0.000838866	1474.77	738.393	1474.77	738.393	2	13
135					2	99	SATVAVVGNNFLAR	iTRAQ8plex@N-term		-0.00109863	1721.97	861.993	1721.97	861.994	2	12
135					2	99	VAAAADLLQSSSSTK	iTRAQ8plex@N-term; iTRAQ8plex(K)@15		0.000235024	2056.16	686.395	2056.16	686.395	3	14
135					2	99	VGADLSAFYR	iTRAQ8plex@N-term		0.00889038	1401.76	468.262	1401.76	468.259	3	12
135					1.72125	99	AGAYMENVEVGKK	iTRAQ8plex@N-term; iTRAQ8plex(K)@12; iTRAQ8plex(K)@13	missed K-K@12	-0.00286487	2307.3	577.832	2307.3	577.833	4	8
135					1.58503	98.81	HVNLMFVGDGIGK	iTRAQ8plex@N-term; iTRAQ8plex(K)@13		-0.00348145	1994.12	499.537	1994.12	499.538	4	7
135					0.301899	99	EDPNQNTGISIHR	iTRAQ8plex@N-term; iTRAQ8plex(S)@10		-0.0039515	2088.11	523.036	2088.12	523.037	4	12
136					2	99	ASPLVLGHK	iTRAQ8plex@N-term; iTRAQ8plex(K)@9		-0.0084175	1528.95	510.656	1528.96	510.659	3	10
136	12.87	tr|A0A1B6QE87|A0A1B6QE87_SORBI	Purple acid phosphatase OS=Sorghum bicolor OX=4558 GN=SORBI_3002G303700 PE=3 SV=1	7	2	99	ASPYPGQDSLQR	iTRAQ8plex@N-term		0.00134622	1621.84	541.62	1621.84	541.62	3	11
136					2	99	DWPGTGSFYGNR	iTRAQ8plex@N-term		0.00374293	1659.8	554.273	1659.79	554.272	3	9
136					2	99	EALQELWQK	iTRAQ8plex@N-term; iTRAQ8plex(K)@9		-0.0406339	1751.96	584.995	1752	585.008	3	10
136					2	99	LLAPAGTLTFDR	iTRAQ8plex@N-term		0.00107524	1577.91	526.977	1577.91	526.977	3	12
136					2	99	VAFANPK	iTRAQ8plex@N-term; iTRAQ8plex(K)@7		0.0077868	1353.83	452.284	1353.82	452.282	3	7
136					2	99	VIIFGDMGK	iTRAQ8plex@N-term; iTRAQ8plex(K)@9		-0.00763711	1586.92	529.982	1586.93	529.984	3	10
136					1.82391	99	EDFSFALFSGGLSKPK	iTRAQ8plex@N-term; iTRAQ8plex(K)@14; iTRAQ8plex(K)@16		-0.00577813	2641.48	661.378	2641.49	661.379	4	9
137	11.44	tr|A0A1B6QIR3|A0A1B6QIR3_SORBI	Uncharacterized protein OS=Sorghum bicolor OX=4558 GN=SORBI_3001G129000 PE=3 SV=1	6	2	99	AVITVPAYFNDSQR	iTRAQ8plex@N-term; Deamidated(N)@10		0.00686434	1885	629.339	1884.99	629.337	3	10
137					2	99	IINEPTAASLAYGFEK	iTRAQ8plex@N-term; iTRAQ8plex(K)@16		-0.00338157	2331.29	778.104	2331.29	778.105	3	16
137					2	99	IPAVQELVK	iTRAQ8plex@N-term; iTRAQ8plex(K)@9		-0.00537236	1604.01	535.676	1604.01	535.678	3	8
137					2	99	NQAESVIYQTEK	iTRAQ8plex@N-term; iTRAQ8plex(K)@12		0.00710378	2017.1	673.374	2017.09	673.372	3	8
137					2	99	QAVVNPENTFFSVK	iTRAQ8plex@N-term; iTRAQ8plex(K)@14		-0.0109645	2187.2	730.075	2187.21	730.079	3	9
137					2	99	QFAAEEISAQVLR	iTRAQ8plex@N-term		-6.79549e-05	1764.97	589.33	1764.97	589.33	3	14
138	34.3	tr|C5XIA4|C5XIA4_SORBI	Uncharacterized protein OS=Sorghum bicolor OX=4558 GN=SORBI_3003G276500 PE=4 SV=1	7	2	99	AIAAGADVAYDTATR	iTRAQ8plex@N-term		0.00310083	1768.93	590.65	1768.93	590.649	3	14
138					2	99	FILTTYSSNGTVITASSTK	iTRAQ8plex@N-term; Deamidated(N)@9; iTRAQ8plex(K)@19		0.000591561	2599.42	867.481	2599.42	867.481	3	13
138					2	99	GPGLYSDIGK	iTRAQ8plex@N-term; iTRAQ8plex(K)@10	cleaved M-G@N-term	-0.0125636	1613.91	538.978	1613.92	538.982	3	10
138					2	99	SFFTLSTEVDIDASGVK	iTRAQ8plex@N-term; iTRAQ8plex(K)@17		-0.00538869	2423.3	808.774	2423.3	808.775	3	14
138					2	99	TMTIPFPHR	iTRAQ8plex@N-term		0.00473921	1402.77	468.599	1402.77	468.597	3	10
138					2	99	YSSNGMASALIQHEWRPK	iTRAQ8plex@N-term; Deamidated(N)@4; iTRAQ8plex(K)@18		-0.0046726	2683.4	671.856	2683.4	671.857	4	12
138					1.69897	99	DFHTDQK	iTRAQ8plex@N-term; iTRAQ8plex(K)@7		-0.00402953	1497.8	500.274	1497.8	500.275	3	10
139	24.26	tr|C5YUW4|C5YUW4_SORBI	Uncharacterized protein OS=Sorghum bicolor OX=4558 GN=SORBI_3009G216100 PE=3 SV=1	8	2	99	AVHFEECR	iTRAQ8plex@N-term; Methylthio(C)@7		-0.00389559	1339.63	447.55	1339.63	447.551	3	9
139					2	99	GTSATAQAISIACSDTVPCR	iTRAQ8plex@N-term; Methylthio(C)@13; Methylthio(C)@19		-0.00240353	2347.09	783.371	2347.09	783.372	3	21
139					2	99	GVSVQGVTLQNAQQFQLTFTR	iTRAQ8plex@N-term		-0.0123121	2625.41	876.143	2625.42	876.147	3	19
139					2	99	SVGTVVPPSCLAK	iTRAQ8plex@N-term; Methylthio(C)@10; iTRAQ8plex(K)@13		-0.00899364	1911.07	638.03	1911.08	638.033	3	14
139					2	99	SWQGGMGFAR	iTRAQ8plex@N-term		0.00305819	1399.7	467.574	1399.7	467.573	3	9
139					2	99	TTDMVENVR	iTRAQ8plex@N-term		0.00211058	1367.7	684.859	1367.7	684.858	2	12
139					1.88606	99	IWPVQLSGPCK	iTRAQ8plex@N-term; Methylthio(C)@10; iTRAQ8plex(K)@11		-0.00185845	1881.04	471.269	1881.05	471.269	4	8
139					1.3098	99	FENILMK	iTRAQ8plex@N-term; Oxidation(M)@6; iTRAQ8plex(K)@7		-0.00331526	1517.87	506.964	1517.87	506.965	3	8
140	13.71	tr|A0A1Z5RB58|A0A1Z5RB58_SORBI	Glutamate decarboxylase OS=Sorghum bicolor OX=4558 GN=SORBI_3007G152800 PE=3 SV=1	8	2	99	EAAYQIISDELMLDGNPR	iTRAQ8plex@N-term		0.0069913	2338.19	780.402	2338.18	780.4	3	19
140					2	99	FDVLSK	iTRAQ8plex@N-term; iTRAQ8plex(K)@6		-0.00539025	1315.79	439.604	1315.8	439.606	3	7
140					2	99	FSVFDISENLR	iTRAQ8plex@N-term		0.00316434	1629.87	544.297	1629.87	544.296	3	13
140					2	99	LLNDLLTK	iTRAQ8plex@N-term; iTRAQ8plex(K)@8		-0.00573385	1536.96	513.329	1536.97	513.331	3	10
140					2	99	NYVDMDEYPVTTELQNR	iTRAQ8plex@N-term		0.00667689	2390.14	797.722	2390.14	797.719	3	10
140					2	99	YFEVELK	iTRAQ8plex@N-term; iTRAQ8plex(K)@7		-0.0175956	1534.87	512.63	1534.89	512.636	3	9
140					1.67778	98.92	LGFEGYK	iTRAQ8plex@N-term; iTRAQ8plex(K)@7		-0.0136884	1420.8	474.609	1420.82	474.613	3	6
140					1.52288	98.49	ILHELDAR	iTRAQ8plex@N-term		-0.00467941	1269.73	424.251	1269.73	424.252	3	6
141	9.046	tr|C5YTZ0|C5YTZ0_SORBI	Alanine--tRNA ligase OS=Sorghum bicolor OX=4558 GN=SORBI_3008G082500 PE=3 SV=1	8	2	99	AFALLSEEGIAK	iTRAQ8plex@N-term; iTRAQ8plex(K)@12		0.00087247	1856.09	619.703	1856.09	619.703	3	11
141					2	99	AVFGEIYPDPVR	iTRAQ8plex@N-term		-0.00288938	1665.9	556.307	1665.9	556.308	3	11
141					2	99	EQYISFFVSK	iTRAQ8plex@N-term; iTRAQ8plex(K)@10		-0.0140716	1855.02	619.347	1855.03	619.352	3	10
141					2	99	FDFSHGKPVQPEDLR	iTRAQ8plex@N-term; iTRAQ8plex(K)@7		-0.00265531	2379.28	595.827	2379.28	595.827	4	10
141					2	99	TLSFAIADGSQPGNEGR	iTRAQ8plex@N-term		0.00172238	2023.03	675.35	2023.03	675.35	3	14
141					2	99	VLPFGSK	iTRAQ8plex@N-term; iTRAQ8plex(K)@7		-0.0104146	1354.83	452.618	1354.84	452.622	3	7
141					1.72125	99	LTSILQNK	iTRAQ8plex@N-term; iTRAQ8plex(K)@8		-0.00112935	1523.95	508.99	1523.95	508.99	3	8
141					1.37675	98.04	SGLAADVESK	iTRAQ8plex@N-term; iTRAQ8plex(K)@10		0.0022065	1583.9	528.974	1583.9	528.973	3	8
142	34.15	tr|A0A194YHU3|A0A194YHU3_SORBI	Uncharacterized protein OS=Sorghum bicolor OX=4558 GN=SORBI_3010G073700 PE=3 SV=1	7	2	99	GADGTGYIVLR	iTRAQ8plex@N-term		-0.0164757	1424.78	475.933	1424.79	475.938	3	12
142					2	99	TGAQVVYSK	iTRAQ8plex@N-term; iTRAQ8plex(K)@9		-0.0122844	1559.9	520.974	1559.91	520.978	3	10
142					2	99	TPGGLILTETAK	iTRAQ8plex@N-term; iTRAQ8plex(K)@12		-0.00839945	1808.08	603.7	1808.09	603.703	3	13
142					2	99	TVGGILLPSTAQTKPQGGEVVAVGEGR	iTRAQ8plex@N-term; iTRAQ8plex(K)@14		-0.00458051	3228.82	808.213	3228.83	808.215	4	18
142					2	99	YAGTEVEFNDSK	iTRAQ8plex@N-term; iTRAQ8plex(K)@12		0.000439972	1967.01	656.677	1967.01	656.677	3	11
142					1.95861	99	VAVDIK	iTRAQ8plex@N-term; iTRAQ8plex(K)@6		-0.00682149	1251.79	418.272	1251.8	418.274	3	8
142					1.63827	98.95	LGAAEEK	iTRAQ8plex@N-term; iTRAQ8plex(K)@7		-0.010418	1324.77	442.598	1324.78	442.601	3	7
143	22.65	tr|C5X326|C5X326_SORBI	Peroxidase OS=Sorghum bicolor OX=4558 GN=SORBI_3002G234200 PE=3 SV=1	7	2	99	AFIEGMIK	iTRAQ8plex@N-term; iTRAQ8plex(K)@8		-0.00485581	1515.89	506.304	1515.89	506.305	3	10
143					2	99	ALEALCPK	iTRAQ8plex@N-term; Methylthio(C)@6; iTRAQ8plex(K)@8		-0.00903348	1497.84	500.288	1497.85	500.291	3	8
143					2	99	DAVVLTGGPNWEVR	iTRAQ8plex@N-term		0.0025045	1815.98	606.334	1815.98	606.333	3	16
143					2	99	EALSNIDSLR	iTRAQ8plex@N-term		-0.0057102	1420.78	474.6	1420.78	474.602	3	10
143					2	99	GFLNSDQTLFSDNAR	iTRAQ8plex@N-term; Deamidated(Q)@7		0.0670171	1989.04	664.021	1988.97	663.999	3	12
143					2	99	GGNEEVTGGLDATPR	iTRAQ8plex@N-term		-0.00127747	1775.89	592.972	1775.9	592.972	3	16
143					2	99	SVASVMR	iTRAQ8plex@N-term		-0.00515659	1052.59	527.302	1052.6	527.305	2	9
144	23.68	tr|A0A1B6QB11|A0A1B6QB11_SORBI	Uncharacterized protein OS=Sorghum bicolor OX=4558 GN=SORBI_3002G133800 PE=4 SV=1	7	2	99	EAVAPYERPALSK	iTRAQ8plex@N-term; iTRAQ8plex(K)@13		-0.00239588	2038.17	680.396	2038.17	680.396	3	11
144					2	99	EIDDADKLVAAIQAK	iTRAQ8plex@N-term; iTRAQ8plex(K)@7; iTRAQ8plex(K)@15	missed K-L@7	-0.0180005	2511.45	628.87	2511.47	628.874	4	11
144					2	99	GKESGEPVPEYDYLPYFYSR	iTRAQ8plex@N-term; iTRAQ8plex(K)@2	missed K-E@2	-0.00675986	3003.5	751.884	3003.51	751.885	4	13
144					2	99	GQVAEEK	iTRAQ8plex@N-term; iTRAQ8plex(K)@7		-0.00804237	1367.78	456.934	1367.79	456.936	3	10
144					2	99	LLPEWYSEK	iTRAQ8plex@N-term; iTRAQ8plex(K)@9		-0.00548686	1771.99	591.671	1772	591.673	3	9
144					2	99	TDAFFETSVPGVYAIGDVATFPLK	iTRAQ8plex@N-term; iTRAQ8plex(K)@24		-0.00904141	3152.68	789.177	3152.69	789.18	4	12
144					2	99	VLGAFLEGGSPDENK	iTRAQ8plex@N-term; iTRAQ8plex(K)@15		-0.00367335	2140.16	714.394	2140.16	714.395	3	15
145	33.93	tr|C5Z4C7|C5Z4C7_SORBI	Proteasome subunit beta type OS=Sorghum bicolor OX=4558 GN=SORBI_3010G042800 PE=3 SV=1	8	2	99	ASMGGYISSQTVR	iTRAQ8plex@N-term		0.000745531	1659.86	554.293	1659.86	554.293	3	15
145					2	99	FSVGSGSLYAYGVLDDGYR	iTRAQ8plex@N-term		-0.00514997	2329.15	777.39	2329.15	777.392	3	20
145					2	99	GPGLYYVDSEGAR	iTRAQ8plex@N-term		0.00191095	1686.85	563.292	1686.85	563.291	3	11
145					2	99	GVIVAADSR	iTRAQ8plex@N-term		-0.00754901	1190.69	596.35	1190.69	596.354	2	14
145					2	99	TPVEQEMTDAPTASA	iTRAQ8plex@N-term		0.0021825	1850.89	926.452	1850.89	926.451	2	10
145					2	99	TTTLAFIFDK	iTRAQ8plex@N-term; iTRAQ8plex(K)@10	cleaved G-T@N-term	0.000723186	1764.03	589.017	1764.03	589.017	3	12
145					1.72125	99	ISIAGASK	iTRAQ8plex@N-term; iTRAQ8plex(K)@8		-0.0133426	1353.83	452.284	1353.84	452.289	3	8
145					1.17393	96.93	AIYGATFR	iTRAQ8plex@N-term		-0.00221398	1201.67	601.844	1201.68	601.845	2	8
146	17.21	tr|C5XAS4|C5XAS4_SORBI	Uncharacterized protein OS=Sorghum bicolor OX=4558 GN=SORBI_3002G328300 PE=3 SV=1	8	2	99	ASGTCDFAGAASVVYR	iTRAQ8plex@N-term; Methylthio(C)@5		0.000174458	1923.91	642.312	1923.91	642.311	3	18
146					2	99	DYFLGNPNPGVR	iTRAQ8plex@N-term		0.0152989	1651.88	551.633	1651.86	551.628	3	10
146					2	99	GSGPDDIEANFGLFYPNMEK	iTRAQ8plex@N-term; iTRAQ8plex(K)@20		0.0171376	2808.41	703.109	2808.39	703.105	4	15
146					2	99	IYDTDDAVLR	iTRAQ8plex@N-term		-0.00492834	1483.78	742.896	1483.78	742.899	2	12
146					2	99	VANDLPDPAAVVQLLR	iTRAQ8plex@N-term		-0.00329356	1994.14	665.722	1994.15	665.723	3	16
146					2	99	YGNCVLPSK	iTRAQ8plex@N-term; Methylthio(C)@4; iTRAQ8plex(K)@9		-0.00437138	1633.87	545.632	1633.88	545.633	3	9
146					1.52288	98.32	VAAYLPATR	iTRAQ8plex@N-term		-0.00676717	1264.74	633.376	1264.74	633.38	2	8
146					1.25181	97.15	SFANTGIK	iTRAQ8plex@N-term; iTRAQ8plex(K)@8		-0.00594522	1444.84	482.622	1444.85	482.624	3	8
147	21.11	tr|C5WT45|C5WT45_SORBI	Uncharacterized protein OS=Sorghum bicolor OX=4558 GN=SORBI_3001G168500 PE=3 SV=1	8	2	99	AAQVAGEVNSWVEK	iTRAQ8plex@N-term; iTRAQ8plex(K)@14		0.00405944	2095.16	699.393	2095.15	699.391	3	12
147					2	99	DGLWSLAEK	iTRAQ8plex@N-term; iTRAQ8plex(K)@9		-0.00724349	1625.92	542.98	1625.92	542.982	3	10
147					2	99	FNVSETR	iTRAQ8plex@N-term		0.000442294	1155.62	578.817	1155.62	578.817	2	9
147					2	99	LSSEPEFMEEHIPTR	iTRAQ8plex@N-term		0.00896147	2105.05	527.27	2105.04	527.267	4	10
147					2	99	LTAALSSTAAAAPAR	iTRAQ8plex@N-term		-0.00206605	1674.95	559.326	1674.96	559.326	3	12
147					2	99	SAFEEVAVGK	iTRAQ8plex@N-term; iTRAQ8plex(K)@10		-0.00746192	1643.93	548.983	1643.93	548.985	3	10
147					1.67778	99	VPVGQFK	iTRAQ8plex@N-term; iTRAQ8plex(K)@7		-0.0029248	1381.85	461.624	1381.85	461.625	3	7
147					1.30103	98.21	VTSGLIK	iTRAQ8plex@N-term; iTRAQ8plex(K)@7		-0.00913144	1324.84	442.622	1324.85	442.625	3	7
148	25.6	tr|C5XHP9|C5XHP9_SORBI	Uncharacterized protein OS=Sorghum bicolor OX=4558 GN=SORBI_3003G419500 PE=4 SV=1	9	2	99	DPATSLYTIPVR	iTRAQ8plex@N-term		-0.002465	1635.91	546.311	1635.91	546.312	3	12
148					2	99	GNPLYYIPVQGVAVNQAR	iTRAQ8plex@N-term		-0.00569471	2262.24	755.086	2262.24	755.088	3	17
148					2	99	LPAGAAGVAGLADAGLALPAQVAASQR	iTRAQ8plex@N-term		-0.000518166	2719.53	907.517	2719.53	907.517	3	27
148					2	99	QLGFAK	iTRAQ8plex@N-term; iTRAQ8plex(K)@6		-0.0225707	1270.76	424.595	1270.79	424.603	3	8
148					2	99	SSMLGNTR	iTRAQ8plex@N-term		-0.00495085	1168.61	585.314	1168.62	585.316	2	10
[truncated: 1,864 more rows]

## Sheet: Table S2
Supplementary Table S2. List of secreted proteins identified in white sorghum cell suspension cultures. Prot. # = protein number;
Prot. Score = protein score relating to the confidence of protein identification; A threshold of 1.3 was applied and is equivalent to p < 0.05;
%Cov = percentage of protein sequence matched by sequenced peptides; # peptides = number of peptides; Contrib. = the level with which
each peptide contributes to protein identification; Conf. = % confidence of peptide identification; Theor. z = precursor ion charge;
Theor MW = Theoretical molecular weight of each peptide; Prec MW = Experimental molecular weight of each peptide; dMass = Prec MW - Theor MW;
Theor m/z = theoretical mass to charge ratio; Prec m/z = experimental mass to charge ratio; Pep. Score = Peptide score as assigned in ProteinPilot.
Note: Protein 38, 99, 158 and 220 are contaminants that are included in the dataset to demonstrate the specific assignment of peptides to a protein.
Prot.#	%Cov	Accession	Protein Name	# Peptides	Contrib.	Conf.	Peptide sequence	Modifications	Cleavages	dMass	Prec MW	Prec m/z	Theor MW	Theor m/z	Theor z	Pep. Score
1	84	tr|C5Z475|C5Z475_SORBI	Peroxidase OS=Sorghum bicolor OX=4558 GN=SORBI_3010G162000 PE=3 SV=1	62	2	99	ANQFSADFVSAMIK	iTRAQ8plex@N-term; Deamidated(N)@2; iTRAQ8plex(K)@14	cleaved N-A@N-term	-0.00900492	2137.12	535.288	2137.13	535.291	4	8
1					2	99	ARDGVNLLGGPTWSVPLGR	iTRAQ8plex@N-term	cleaved A-A@N-term; missed R-D@2	-0.00901237	2268.26	757.092	2268.26	757.095	3	13
1					2	99	ATLAPFDVQTPDGFDNAYYQNLVAQK	iTRAQ8plex@N-term; iTRAQ8plex(K)@26	cleaved D-A@N-term	-0.0150931	3493.78	874.453	3493.8	874.457	4	11
1					2	99	ATVSCADILALAAR	iTRAQ8plex@N-term; Methylthio(C)@5		-0.00475992	1723.92	575.648	1723.93	575.65	3	19
1					2	99	DATLAPFDVQTPDGFDNAYYQNLVAQK	iTRAQ8plex@N-term; iTRAQ8plex(K)@27	cleaved G-D@N-term	-0.0198459	3608.81	903.209	3608.82	903.214	4	12
1					2	99	DGVNLLGGPTWSVPLGR	iTRAQ8plex@N-term; Dioxidation(W)@11		-0.00819096	2073.11	692.043	2073.12	692.046	3	11
1					2	99	DGVNLLGGPTWSVPLGRK	iTRAQ8plex@N-term; iTRAQ8plex(K)@18	missed R-K@17	-0.00144135	2473.43	619.364	2473.43	619.364	4	12
1					2	99	DMTALSGAHTIGR	iTRAQ8plex@N-term; Oxidation(M)@2		0.00632585	1648.86	550.626	1648.85	550.624	3	19
1					2	99	DSRTASQSLANSNLPGPGSSLATLIR	iTRAQ8plex@N-term; Deamidated(N)@11	missed R-T@3	-0.0339549	2917.51	973.51	2917.54	973.521	3	12
1					2	99	GAGPNANSVR	iTRAQ8plex@N-term		8.56614e-05	1245.67	416.232	1245.67	416.232	3	10
1					2	99	GCDGSILLDDTSTFTGEK	iTRAQ8plex@N-term; Methylthio(C)@2; iTRAQ8plex(K)@18	cleaved N-G@N-term	-0.0423682	2512.19	838.403	2512.23	838.417	3	10
1					2	99	GDATLAPFDVQTPDGFDNAYYQNLVAQK	iTRAQ8plex@N-term; iTRAQ8plex(K)@28	cleaved G-G@N-term	-0.0133704	3665.83	917.466	3665.85	917.469	4	16
1					2	99	GFEVIDAIK	iTRAQ8plex@N-term; iTRAQ8plex(K)@9		0.000171508	1598.95	533.99	1598.95	533.99	3	11
1					2	99	GLLHSDQELFNGGSQDALVR	iTRAQ8plex@N-term; Oxidation(H)@4; Deamidated(N)@11		0.00349026	2476.25	826.425	2476.25	826.424	3	11
1					2	99	GVNLLGGPTWSVPLGR	iTRAQ8plex@N-term	cleaved D-G@N-term	-0.00855842	1926.09	643.038	1926.1	643.04	3	16
1					2	99	IYTESNINASFAALR	iTRAQ8plex@N-term; Deamidated(N)@8		0.00241728	1974.04	659.02	1974.04	659.019	3	9
1					2	99	LPGPGSSLATLIR	iTRAQ8plex@N-term	cleaved N-L@N-term	-0.00088573	1584.95	529.324	1584.95	529.324	3	16
1					2	99	LSPNFYSK	iTRAQ8plex@N-term; iTRAQ8plex(K)@8		-0.0017016	1562.89	521.971	1562.89	521.971	3	11
1					2	99	MFGNQGLSAR	iTRAQ8plex@N-term; Oxidation(M)@1; Deamidated(N)@4		0.000971213	1400.7	467.908	1400.7	467.908	3	13
1					2	99	MGNLMPSSGTPTEVR	iTRAQ8plex@N-term; Oxidation(M)@5		0.00692233	1895.95	632.989	1895.94	632.987	3	14
1					2	99	QFSADFVSAMIK	iTRAQ8plex@N-term; iTRAQ8plex(K)@12	cleaved N-Q@N-term	0.00215228	1951.07	488.775	1951.07	488.775	4	11
1					2	99	QKLSPNFYSKTCPNVATIVR	Gln->pyro-Glu@N-term; iTRAQ8plex(K)@2; iTRAQ8plex(K)@10; Methylthio(C)@12	cleaved A-Q@N-term; missed K-L@2; missed K-T@10	-0.000780748	2902.57	726.649	2902.57	726.649	4	13
1					2	99	QQMASAVAAEK	Gln->pyro-Glu@N-term; Oxidation(M)@3; iTRAQ8plex(K)@11		0.00338059	1435.73	718.873	1435.73	718.871	2	13
1					2	99	QQMASAVAAEKR	Gln->pyro-Glu@N-term; Oxidation(M)@3; iTRAQ8plex(K)@11	missed K-R@11	0.00511053	1591.83	796.925	1591.83	796.922	2	12
1					2	99	QYSTNANQFSADFVSAMIK	Gln->pyro-Glu@N-term; iTRAQ8plex(Y)@2; Deamidated(N)@5; iTRAQ8plex(K)@19		0.00651168	2713.36	679.347	2713.35	679.345	4	12
1					2	99	QYSTNANQFSADFVSAMIKMGNLMPSSGTPTEVR	iTRAQ8plex@N-term; iTRAQ8plex(K)@19	missed K-M@19	-0.0111615	4287.11	858.429	4287.12	858.432	5	18
1					2	99	SGGDATLAPFDVQTPDGFDN	iTRAQ8plex@N-term	cleaved N-A@C-term	-0.0138949	2327.07	1164.54	2327.09	1164.55	2	12
1					2	99	SGGDATLAPFDVQTPDGFDNAYYQN	iTRAQ8plex@N-term	cleaved N-L@C-term	0.000269559	2966.35	989.791	2966.35	989.791	3	12
1					2	99	SGGDATLAPFDVQTPDGFDNAYYQNLVAQK	iTRAQ8plex@N-term; iTRAQ8plex(K)@30		-0.0330256	3809.87	635.985	3809.9	635.991	6	12
1					2	99	SGGDATLAPFDVQTPDGFDNAYYQNLVAQKGLLHSDQELFNGGSQDALVR	iTRAQ8plex@N-term; iTRAQ8plex(K)@30; Deamidated(N)@41	missed K-G@30	-0.0129003	5947.93	992.328	5947.94	992.33	6	21
1					2	99	SLANSNLPGPGSSLATLIR	iTRAQ8plex@N-term	cleaved Q-S@N-term	0.000782699	2171.22	724.748	2171.22	724.748	3	15
1					2	99	SNLPGPGSSLATLIR	iTRAQ8plex@N-term	cleaved N-S@N-term	0.00610669	1786.03	596.351	1786.03	596.349	3	18
1					2	99	SQCQFFR	iTRAQ8plex@N-term; Methylthio(C)@3		-0.00431237	1264.6	422.539	1264.6	422.541	3	10
1					2	99	SQSLANSNLPGPGSSLATLIR	iTRAQ8plex@N-term	cleaved A-S@N-term	-0.00542057	2386.31	796.443	2386.31	796.445	3	12
1					2	99	STNANQFSADFVSAMIK	iTRAQ8plex@N-term; iTRAQ8plex(K)@17	cleaved Y-S@N-term	0.0101677	2438.28	610.578	2438.27	610.575	4	11
1					2	99	TASQSLANSNLPGPGSSLATLIR	iTRAQ8plex@N-term		0.00684399	2558.4	512.688	2558.4	512.687	5	18
1					2	99	TASQSLANSNLPGPGSSLATLIRMFGNQGLSAR	iTRAQ8plex@N-term	missed R-M@23	0.000344505	3619.91	905.984	3619.9	905.983	4	22
1					2	99	TCPNVATIVR	iTRAQ8plex@N-term; Methylthio(C)@2		-0.00556043	1422.76	475.26	1422.76	475.262	3	9
1					2	99	TCPNVATIVRQQMASAVAAEK	iTRAQ8plex@N-term; Methylthio(C)@2; iTRAQ8plex(K)@21	missed R-Q@10	-0.0065748	2841.51	711.384	2841.51	711.385	4	8
1					2	99	TCPNVATIVRQQMASAVAAEKR	iTRAQ8plex@N-term; Methylthio(C)@2; iTRAQ8plex(K)@21	missed R-Q@10; missed K-R@21	-0.00105537	2997.61	750.41	2997.61	750.411	4	10
1					1.79588	98.68	VEASCK	iTRAQ8plex@N-term; Methylthio(C)@5; iTRAQ8plex(K)@6		-0.0181883	1289.68	430.899	1289.69	430.905	3	7
1					1.40894	96.1	MGASILR	iTRAQ8plex@N-term		-0.00284699	1050.61	526.314	1050.62	526.315	2	12
1					1.38722	99	WSVPLGR	iTRAQ8plex@N-term	cleaved T-W@N-term	-0.00790277	1117.65	559.831	1117.66	559.835	2	9
1					1.3279	99	MGNLMPSSGTPTEVRLN	iTRAQ8plex@N-term; Oxidation(M)@5	cleaved N-C@C-term; missed R-L@15	0.0127953	2123.08	708.7	2123.07	708.696	3	13
1					0.910095	99	GGSQDALVR	iTRAQ8plex@N-term	cleaved N-G@N-term	0.00181693	1205.67	603.842	1205.67	603.841	2	12
1					0.850781	96.66	MGNLMPSSGTPTEVRLNCR	iTRAQ8plex@N-term; Deamidated(N)@17; Methylthio(C)@18	missed R-L@15	0.0129253	2413.17	604.299	2413.15	604.295	4	8
1					0.701147	99	DGSILLDDTSTFTGEK	iTRAQ8plex@N-term; iTRAQ8plex(K)@16	cleaved C-D@N-term	8.85451e-05	2306.21	769.744	2306.21	769.744	3	18
1					0.628932	99	TASQSLANSN	iTRAQ8plex@N-term	cleaved N-L@C-term	1.52783e-06	1295.66	648.838	1295.66	648.839	2	9
1					0.59346	99	TASQSLAN	iTRAQ8plex@N-term	cleaved N-S@C-term	-0.0022554	1094.59	548.3	1094.59	548.301	2	9
1					0.545155	99	GPTWSVPLGR	iTRAQ8plex@N-term	cleaved G-G@N-term	-0.0127605	1372.76	458.595	1372.78	458.6	3	8
1					0.446117	99	LMPSSGTPTEVR	iTRAQ8plex@N-term; Oxidation(M)@2	cleaved N-L@N-term	-0.00148375	1593.83	532.285	1593.83	532.285	3	12
1					0.390406	99	GLLHSDQELFN	iTRAQ8plex@N-term	cleaved N-G@C-term	-0.00457702	1575.82	526.279	1575.82	526.281	3	8
1					0.221126	99	GLLHSDQELFNGGSQDALVRQ	iTRAQ8plex@N-term; Deamidated(N)@11	cleaved Q-Y@C-term; missed R-Q@20	-0.00182316	2588.31	648.085	2588.31	648.086	4	17
1					0.145087	99	DGSILLDDTSTF	iTRAQ8plex@N-term	cleaved C-D@N-term; cleaved F-T@C-term	-0.00217645	1586.8	794.405	1586.8	794.406	2	9
1					0.116339	99	SSLATLIR	iTRAQ8plex@N-term	cleaved G-S@N-term	-0.00772449	1163.71	582.862	1163.72	582.866	2	9
1					0.0877779	99	QKLSPNFYSK	Gln->pyro-Glu@N-term; iTRAQ8plex(K)@2; Deamidated(N)@6; iTRAQ8plex(K)@10	cleaved A-Q@N-term; missed K-L@2	-0.00355573	1803	602.007	1803	602.008	3	12
1					0.0376307	99	GLLHSDQELFNGG	iTRAQ8plex@N-term; Deamidated(N)@11	cleaved G-S@C-term	0.00351262	1690.85	846.433	1690.85	846.431	2	10
1					0.0181814	98.11	QYSTNANQFSADFVSA	iTRAQ8plex@N-term	cleaved A-M@C-term	-0.00360344	2052.97	1027.49	2052.97	1027.49	2	8
1					0.0136762	96.15	VATIVR	iTRAQ8plex@N-term	cleaved N-V@N-term	-0.00294502	961.62	481.817	961.623	481.819	2	9
1					0.00700489	98.68	SQDALVR	iTRAQ8plex@N-term	cleaved G-S@N-term	-0.00762508	1091.62	546.816	1091.62	546.819	2	10
1					0.00524307	97.68	GSQDALVR	iTRAQ8plex@N-term	cleaved G-G@N-term	-0.00315199	1148.64	575.328	1148.65	575.33	2	10
1					0.00130485	96.74	NSNLPGPGSSLATLIR	iTRAQ8plex@N-term	cleaved A-N@N-term	-0.0173782	1900.05	634.358	1900.07	634.363	3	10
2	75.14	tr|C5Y8G7|C5Y8G7_SORBI	Uncharacterized protein OS=Sorghum bicolor OX=4558 GN=SORBI_3005G224500 PE=3 SV=1	71	2	99	AAAGQAPAAVIGGFQLE	iTRAQ8plex@N-term	cleaved E-N@C-term	-0.00436274	1874.02	938.015	1874.02	938.018	2	11
2					2	99	AAAGQAPAAVIGGFQLEN	iTRAQ8plex@N-term	cleaved N-H@C-term	-0.0154728	1988.05	995.031	1988.06	995.039	2	12
2					2	99	AAAGQAPAAVIGGFQLENHLLVLD	iTRAQ8plex@N-term	cleaved D-V@C-term	-0.00147079	2678.47	893.83	2678.47	893.831	3	17
2					2	99	AAAGQAPAAVIGGFQLENHLLVLDVEK	iTRAQ8plex@N-term; iTRAQ8plex(K)@27		-0.00719641	3338.87	835.726	3338.88	835.728	4	15
2					2	99	AFDAAATGPNFPWMSR	iTRAQ8plex@N-term	cleaved N-A@N-term	0.00356378	2042	681.675	2042	681.674	3	12
2					2	99	ASAAAAGGKPLVTAVTK	iTRAQ8plex@N-term; iTRAQ8plex(K)@9; iTRAQ8plex(K)@17	cleaved A-A@N-term	0.0100389	2424.49	607.131	2424.48	607.128	4	16
2					2	99	ATGIAVEQSR	iTRAQ8plex@N-term	cleaved S-A@N-term	0.00353337	1334.75	445.924	1334.75	445.923	3	14
2					2	99	CYDSTKLPPTR	iTRAQ8plex@N-term; Methylthio(C)@1; iTRAQ8plex(K)@6	missed K-L@6	-0.000477065	1934.02	645.681	1934.02	645.681	3	13
2					2	99	DASTSLYTAPLK	iTRAQ8plex@N-term; iTRAQ8plex(K)@12		-0.00678122	1874.05	469.521	1874.06	469.523	4	9
2					2	99	DASTSLYTAPLKDGHPLLLDLTSPVISLTTCTSK	iTRAQ8plex@N-term; iTRAQ8plex(K)@12; Oxidation(H)@15; Pro->Pyrrolidinone(P)@16; Methylthio(C)@31; iTRAQ8plex(K)@34	missed K-D@12	-0.0100897	4502.43	751.413	4502.44	751.414	6	14
2					2	99	GFNGSPGYFVSATGIAVEQSR	iTRAQ8plex@N-term; Deamidated(N)@3	cleaved Q-G@N-term	0.00688441	2448.23	613.065	2448.22	613.063	4	16
2					2	99	IALCLPSDGK	iTRAQ8plex@N-term; No Methylthio(C)@4; iTRAQ8plex(K)@10		-0.0206119	1623.93	542.316	1623.95	542.323	3	10
2					2	99	LAGTASLQGFNGSPGYFVSATGIAVEQSR	iTRAQ8plex@N-term; Deamidated(N)@11	cleaved M-L@N-term	0.00111102	3189.63	798.414	3189.62	798.414	4	21
2					2	99	PLFPVSFSAVASCTPQAK	iTRAQ8plex@N-term; Methylthio(C)@13; iTRAQ8plex(K)@18	cleaved N-P@N-term	-0.00166814	2503.34	626.843	2503.34	626.843	4	13
2					2	99	SAGGSSLVVALSSTTPY	iTRAQ8plex@N-term	cleaved S-S@N-term; cleaved Y-T@C-term	0.00171389	1900.01	634.344	1900.01	634.344	3	10
2					2	99	SAVASCTPQAKVPAGAVGVAGLAPSTSQSFPAQVAR	iTRAQ8plex@N-term; Methylthio(C)@6; iTRAQ8plex(K)@11	cleaved F-S@N-term; missed K-V@11	0.01394	4035.16	808.04	4035.15	808.037	5	21
2					2	99	SLQGFNGSPGYFVSATGIAVEQSR	iTRAQ8plex@N-term; Deamidated(N)@6	cleaved A-S@N-term	0.0030474	2776.4	695.107	2776.4	695.107	4	12
2					2	99	SMVQVNGNTACLGFVK	iTRAQ8plex@N-term; Deamidated(N)@6; Methylthio(C)@11; iTRAQ8plex(K)@16	cleaved N-S@N-term	-0.00434324	2322.2	581.556	2322.2	581.557	4	10
2					2	99	SSTTPYTSLRPDVYVPFVNAFDAAATGPNFPWMSR	iTRAQ8plex@N-term	cleaved L-S@N-term	-0.00445119	4166.05	1042.52	4166.05	1042.52	4	23
2					2	99	STTGDSVGVAIFGGGPLVFPDR	iTRAQ8plex@N-term		0.0030516	2452.29	818.438	2452.29	818.437	3	24
2					2	99	STTGDSVGVAIFGGGPLVFPDRGDFTTM	iTRAQ8plex@N-term	cleaved M-L@C-term; missed R-G@22	0.0116822	3104.56	1035.86	3104.54	1035.85	3	21
2					2	99	STTPYTSLRPDVYVPFVNAFDAAATGPNFPWMSR	iTRAQ8plex@N-term	cleaved S-S@N-term	-0.00441944	4079.01	1020.76	4079.02	1020.76	4	22
2					2	99	TSLRPDVYVPFVNAFDAAATGPN	iTRAQ8plex@N-term	cleaved Y-T@N-term; cleaved N-F@C-term	-0.00546202	2725.4	909.473	2725.4	909.475	3	17
2					2	99	TSLRPDVYVPFVNAFDAAATGPNFPWMSR	No iTRAQ8plex@N-term; Oxidation(M)@27	cleaved Y-T@N-term	0.0040096	3241.57	811.4	3241.57	811.399	4	14
2					2	99	VAAVAPFER	iTRAQ8plex@N-term		-0.0125572	1262.72	421.913	1262.73	421.917	3	9
2					2	99	VAAVAPFERCYDSTKLPPTR	iTRAQ8plex@N-term; Methylthio(C)@10; iTRAQ8plex(K)@15	missed R-C@9; missed K-L@15	-0.0020502	2874.53	575.914	2874.53	575.914	5	9
2					2	99	VANKIALCLPSDGK	iTRAQ8plex@N-term; iTRAQ8plex(K)@4; Methylthio(C)@8; iTRAQ8plex(K)@14	missed K-I@4	0.00062362	2386.39	597.604	2386.38	597.603	4	12
2					2	99	VGTSSAGGSSLVVALSSTTPY	iTRAQ8plex@N-term; iTRAQ8plex(Y)@21	cleaved Y-T@C-term	-0.00244973	2548.38	638.103	2548.38	638.103	4	18
2					2	99	VGTSSAGGSSLVVALSSTTPYT	iTRAQ8plex@N-term	cleaved T-S@C-term	-0.00495446	2345.22	782.748	2345.23	782.75	3	11
2					2	99	VGTSSAGGSSLVVALSSTTPYTSLRPD	iTRAQ8plex@N-term; iTRAQ8plex(Y)@21	cleaved D-V@C-term	-0.00920349	3217.72	805.437	3217.73	805.44	4	12
2					2	99	VGTSSAGGSSLVVALSSTTPYTSLRPDVYVPF	iTRAQ8plex@N-term	cleaved F-V@C-term	0.00225886	3518.85	1173.96	3518.85	1173.96	3	19
2					2	99	VNAFDAAATGPNFPWMSR	iTRAQ8plex@N-term; Deamidated(N)@2	cleaved F-V@N-term	0.00409026	2256.1	565.032	2256.09	565.031	4	18
2					2	99	VPAGAVGVAGLAPSTSQSFPAQVA	iTRAQ8plex@N-term	cleaved A-R@C-term	0.00214871	2485.35	1243.68	2485.35	1243.68	2	11
2					2	99	VPAGAVGVAGLAPSTSQSFPAQVAR	Formyl@N-term		-0.0249277	2365.21	789.412	2365.24	789.42	3	14
2					2	99	VSATGIAVEQSR	No iTRAQ8plex@N-term	cleaved F-V@N-term	0.00305913	1216.64	609.329	1216.64	609.328	2	13
2					1.69897	99	AAAGQAPAAVIGGFQLENH	iTRAQ8plex@N-term	cleaved H-L@C-term	0.00269973	2125.13	709.382	2125.12	709.381	3	21
2					1.27572	99	PLVTAVTK	iTRAQ8plex@N-term; iTRAQ8plex(K)@8	cleaved K-P@N-term	-0.0074287	1435.91	479.646	1435.92	479.648	3	7
2					1.16749	99	SAVASCTPQAK	iTRAQ8plex@N-term; Methylthio(C)@6; iTRAQ8plex(K)@11	cleaved F-S@N-term	-0.00613444	1715.91	572.977	1715.92	572.979	3	11
2					1.03621	99	AGAVGVAGLAPSTSQSFPAQVAR	iTRAQ8plex@N-term	cleaved P-A@N-term	-0.0049097	2445.32	612.338	2445.33	612.339	4	17
2					0.987163	99	GAVGVAGLAPSTSQSFPAQVAR	iTRAQ8plex@N-term	cleaved A-G@N-term	-0.00620352	2374.29	792.436	2374.29	792.438	3	21
2					0.987163	99	GNTACLGFVK	iTRAQ8plex@N-term; Methylthio(C)@5; iTRAQ8plex(K)@10	cleaved N-G@N-term	-0.00479083	1662.9	555.307	1662.9	555.309	3	13
2					0.756962	99	VPAGAVGVAGLAPSTSQ	iTRAQ8plex@N-term	cleaved Q-S@C-term	0.00377893	1785	893.506	1784.99	893.504	2	13
2					0.703335	99	VPAGAVGVAGLAPST	iTRAQ8plex@N-term	cleaved T-S@C-term	-0.00573551	1569.9	524.307	1569.9	524.308	3	8
2					0.68403	99	VGTSSAGGSSLVVA	iTRAQ8plex@N-term	cleaved A-L@C-term	-0.00316829	1494.82	748.415	1494.82	748.417	2	13
2					0.647817	99	VAGLAPSTSQSFPAQVAR	iTRAQ8plex@N-term	cleaved G-V@N-term	0.000470147	2090.14	697.722	2090.14	697.721	3	14
2					0.632644	99	ATGPNFPWMSR	iTRAQ8plex@N-term	cleaved A-A@N-term	-0.00218334	1566.79	523.271	1566.79	523.271	3	10
2					0.552842	99	AVGVAGLAPSTSQSFPAQVAR	iTRAQ8plex@N-term	cleaved G-A@N-term	0.00418906	2317.27	773.432	2317.27	773.43	3	16
2					0.44855	99	SQSFPAQVAR	iTRAQ8plex@N-term	cleaved T-S@N-term	-0.00414626	1393.76	697.886	1393.76	697.888	2	14
2					0.396856	99	AKVPAGAVGVAGLAPSTSQSFPAQVAR	iTRAQ8plex@N-term; iTRAQ8plex(K)@2	cleaved Q-A@N-term; missed K-V@2	0.00288185	3144.79	787.205	3144.79	787.204	4	11
2					0.314258	99	VGTSSAGGSSLVV	iTRAQ8plex@N-term	cleaved V-A@C-term	-0.00845767	1423.77	712.894	1423.78	712.899	2	11
2					0.167491	99	STTGDSVGVAIF	iTRAQ8plex@N-term	cleaved F-G@C-term	-0.0097204	1456.76	729.388	1456.77	729.393	2	10
2					0.164309	99	GLAPSTSQSFPAQVAR	iTRAQ8plex@N-term	cleaved A-G@N-term	0.0672798	1920.1	641.042	1920.04	641.02	3	14
2					0.14813	98.74	VGTSSAGGSSLVVAL	iTRAQ8plex@N-term	cleaved L-S@C-term	-0.00288439	1607.9	536.974	1607.9	536.975	3	8
2					0.0814455	99	TGIAVEQSR	iTRAQ8plex@N-term	cleaved A-T@N-term	-0.00163776	1263.71	422.243	1263.71	422.244	3	12
2					0.078834	99	SFPAQVAR	iTRAQ8plex@N-term	cleaved Q-S@N-term	-0.00424157	1178.67	590.341	1178.67	590.343	2	12
2					0.0649968	99	GSPGYFVSATGIAVEQSR	iTRAQ8plex@N-term; iTRAQ8plex(S)@8	cleaved N-G@N-term	-0.0171165	2433.29	609.331	2433.31	609.335	4	13
2					0.0472075	99	AAVAPFER	No iTRAQ8plex@N-term	cleaved V-A@N-term	-0.00207029	859.453	430.734	859.455	430.735	2	9
2					0.0362122	99	AAAGGKPLVTAVTK	Carbamyl@N-term; iTRAQ8plex(K)@6; iTRAQ8plex(K)@14	cleaved A-A@N-term	-0.000310387	1934.18	645.733	1934.18	645.733	3	14
2					0.0362122	99	AAAGQAPAAVIG	iTRAQ8plex@N-term	cleaved G-G@C-term	-0.00158242	1299.74	650.879	1299.75	650.88	2	10
2					0.0338583	99	AAAAGGKPLVTAVTK	iTRAQ8plex@N-term; iTRAQ8plex(K)@7; iTRAQ8plex(K)@15	cleaved S-A@N-term	-0.00166756	2266.41	567.61	2266.41	567.611	4	10
2					0.0190881	99	GFNGSPGYFVS	iTRAQ8plex@N-term; Deamidated(N)@3	cleaved Q-G@N-term; cleaved S-A@C-term	0.00500794	1435.7	718.856	1435.69	718.854	2	9
2					0.0101054	99	GFNGSPGYFVSAT	iTRAQ8plex@N-term; Deamidated(N)@3	cleaved Q-G@N-term; cleaved T-G@C-term	0.00873489	1607.79	804.9	1607.78	804.896	2	13
2					0.00877392	97.68	GIAVEQSR	iTRAQ8plex@N-term	cleaved T-G@N-term	0.00193328	1162.66	582.339	1162.66	582.338	2	14
2					0.00788852	99	SAAAAGGKPLVTAVTK	No iTRAQ8plex@N-term; iTRAQ8plex(K)@8; iTRAQ8plex(K)@16	cleaved A-S@N-term	-0.00733321	2049.23	684.085	2049.24	684.088	3	12
2					0.00392635	96.24	STTGDSVGVA	iTRAQ8plex@N-term	cleaved A-I@C-term	0.00197173	1196.62	599.318	1196.62	599.317	2	9
2					0.00392635	98.15	VGTSSAGGSSLV	iTRAQ8plex@N-term	cleaved V-V@C-term	-0.00170921	1324.71	663.364	1324.71	663.364	2	11
2					0.00305076	99	QSFPAQVAR	iTRAQ8plex@N-term	cleaved S-Q@N-term	-0.00475431	1306.73	654.37	1306.73	654.372	2	10
2					0.00130485	98.15	ASAAAAGGKPLVTA	iTRAQ8plex@N-term; iTRAQ8plex(K)@9	cleaved A-A@N-term; cleaved A-V@C-term	-0.0108944	1792.06	598.359	1792.07	598.363	3	11
2					0.000869447	96.57	FDAAATGPNFPWMSR	iTRAQ8plex@N-term; Oxidation(M)@13	cleaved A-F@N-term	-0.00752989	1986.95	663.324	1986.96	663.326	3	10
2					0.000869447	99	TSQSFPAQVAR	iTRAQ8plex@N-term	cleaved S-T@N-term	0.00278166	1494.81	499.278	1494.81	499.277	3	9
2					0.000869447	95.06	VNAFDAAATGPN	iTRAQ8plex@N-term	cleaved F-V@N-term; cleaved N-F@C-term	0.0060871	1450.74	726.378	1450.74	726.375	2	8
3	40.56	tr|C5XYP5|C5XYP5_SORBI	Uncharacterized protein OS=Sorghum bicolor OX=4558 GN=SORBI_3004G233700 PE=4 SV=1	40	2	99	AATSFPQVILTAASFNPHLWYR	iTRAQ8plex@N-term		0.00551636	2793.5	699.381	2793.49	699.38	4	19
3					2	99	ADPATGYPGR	iTRAQ8plex@N-term		-0.000267986	1307.68	654.846	1307.68	654.846	2	11
3					2	99	AGMDVNCGGYVQK	iTRAQ8plex@N-term; Methylthio(C)@7; iTRAQ8plex(K)@13		-0.00282763	1994.98	666.001	1994.98	666.002	3	9
3					2	99	ALHNLFTVR	iTRAQ8plex@N-term		-0.00462475	1373.8	458.942	1373.81	458.943	3	11
3					2	99	AVYNNGQAEGLTFWAPNINVFR	iTRAQ8plex@N-term; Deamidated(N)@5		4.96117e-06	2785.41	929.478	2785.41	929.478	3	21
3					2	99	AVYNNGQAEGLTFWAPNINVFRDPR	iTRAQ8plex@N-term; Deamidated(N)@4; Deamidated(N)@5	missed R-D@22	-0.00683963	3154.57	1052.53	3154.58	1052.53	3	11
3					2	99	GIHLDGPLR	iTRAQ8plex@N-term		-0.00123867	1280.75	641.382	1280.75	641.383	2	10
3					2	99	GPTVFNFGYGLSYSK	iTRAQ8plex@N-term; iTRAQ8plex(K)@15		7.73315e-05	2244.2	562.058	2244.2	562.058	4	10
3					2	99	GQAEGLTFWAPNINVFRDPR	iTRAQ8plex@N-term	cleaved N-G@N-term; missed R-D@17	-0.00435896	2591.35	648.845	2591.36	648.846	4	9
3					2	99	GQETPGEDPTMTGK	iTRAQ8plex@N-term; Oxidation(M)@11; iTRAQ8plex(K)@14		0.005829	2071.04	691.354	2071.04	691.352	3	12
3					2	99	GQETPGEDPTMTGKYAAVFVR	iTRAQ8plex@N-term; iTRAQ8plex(K)@14	missed K-Y@14	-0.000795268	2861.48	573.304	2861.48	573.304	5	11
3					2	99	IGQVIGVEAR	iTRAQ8plex@N-term		0.00217458	1344.81	673.41	1344.8	673.409	2	16
3					2	99	ISQLGDESPAIPR	iTRAQ8plex@N-term		0.00858514	1685.93	562.985	1685.93	562.982	3	14
3					2	99	ITEQDINR	iTRAQ8plex@N-term		-0.000317044	1291.7	646.859	1291.7	646.859	2	13
3					2	99	LGLFNGDPR	iTRAQ8plex@N-term; Deamidated(N)@5		-0.0013245	1292.7	431.908	1292.7	431.908	3	9
3					2	99	LGLFNGDPRR	iTRAQ8plex@N-term; Deamidated(N)@5	missed R-R@9	-0.00789126	1448.8	483.939	1448.8	483.942	3	11
3					2	99	LGVPAYK	iTRAQ8plex@N-term; iTRAQ8plex(K)@7		-0.01315	1354.83	452.617	1354.84	452.622	3	8
3					2	99	LGVPAYKWWSEALHGVANAGR	iTRAQ8plex@N-term; iTRAQ8plex(K)@7	missed K-W@7	0.00675086	2889.59	578.926	2889.59	578.925	5	13
3					2	99	LPVTWYPQDFTKVPMTDMR	iTRAQ8plex@N-term; iTRAQ8plex(K)@12	missed K-V@12	-0.012244	2932.53	734.14	2932.54	734.143	4	9
3					2	99	LTVAEK	iTRAQ8plex@N-term; iTRAQ8plex(K)@6		-0.00104598	1267.8	634.905	1267.8	634.905	2	10
3					2	99	LTVAEKISQLGDESPAIPR	iTRAQ8plex@N-term; iTRAQ8plex(K)@6	missed K-I@6	0.0144768	2631.52	658.887	2631.51	658.884	4	12
3					2	99	RVDDLVSR	iTRAQ8plex@N-term	missed R-V@1	7.10509e-05	1262.72	421.916	1262.72	421.916	3	9
3					2	99	TSEDAVADVLK	iTRAQ8plex@N-term; iTRAQ8plex(K)@11		0.00429477	1754.99	586.005	1754.99	586.003	3	11
3					2	99	TSEDAVADVLKAGMDVNCGGYVQK	iTRAQ8plex@N-term; iTRAQ8plex(K)@11; Methylthio(C)@18; iTRAQ8plex(K)@24	missed K-A@11	-0.00641079	3427.75	686.557	3427.76	686.558	5	12
3					2	99	VDDLVSR	iTRAQ8plex@N-term		0.00118188	1106.63	554.32	1106.62	554.319	2	12
3					2	99	VDDLVSRLTVAEK	iTRAQ8plex@N-term; iTRAQ8plex(K)@13	missed R-L@7	-0.00414236	2052.2	514.057	2052.2	514.058	4	10
3					2	99	VDDLVSRLTVAEKISQLGDESPAIPR	No iTRAQ8plex@N-term; iTRAQ8plex(K)@13	missed R-L@7; missed K-I@13	0.00578984	3111.71	623.35	3111.71	623.349	5	12
3					2	99	VNGVPTCADYNLLSK	iTRAQ8plex@N-term; Deamidated(N)@2; Methylthio(C)@7; iTRAQ8plex(K)@15		-0.00386622	2248.17	750.396	2248.17	750.397	3	11
3					2	99	VTAQDLEDTYNPPFK	iTRAQ8plex@N-term; iTRAQ8plex(K)@15		0.000484307	2345.24	782.753	2345.24	782.753	3	13
3					2	99	WWSEALHGVANAGR	iTRAQ8plex@N-term		-0.00324605	1856.96	619.992	1856.96	619.994	3	15
3					2	99	YGASALQQGK	iTRAQ8plex@N-term; iTRAQ8plex(K)@10		-0.0104305	1629.92	815.967	1629.93	815.972	2	12
3					2	99	YGNIGPDQVCTQEHQDLALEAAQDGIVLLK	iTRAQ8plex@N-term; Methylthio(C)@10; iTRAQ8plex(K)@30		-0.00397992	3891.99	974.005	3892	974.006	4	15
3					1.95861	99	YGASALQQGKITEQDINR	iTRAQ8plex@N-term; iTRAQ8plex(K)@10	missed K-I@10	-0.00842032	2599.41	867.477	2599.42	867.48	3	9
3					1.85387	99	NDGGALPLSK	iTRAQ8plex@N-term; Deamidated(N)@1; iTRAQ8plex(K)@10		-0.00683032	1579.9	527.639	1579.9	527.642	3	9
3					1.72125	98.51	YVYDAK	iTRAQ8plex@N-term; iTRAQ8plex(K)@6		-0.00141844	1365.77	456.265	1365.78	456.266	3	9
3					1.24413	98.88	MRADPATGYPGR	iTRAQ8plex@N-term; Oxidation(M)@1	missed R-A@2	0.00138261	1610.82	537.946	1610.81	537.945	3	12
3					1.06048	99	ASFNPHLWYR	iTRAQ8plex@N-term	cleaved A-A@N-term	-0.0174586	1593.82	532.28	1593.84	532.286	3	11
3					1.00877	99	VTAQDLEDTYN	iTRAQ8plex@N-term	cleaved N-P@C-term	0.0149421	1571.78	786.896	1571.76	786.888	2	10
3					0.102923	99	TSEDAVADVL	iTRAQ8plex@N-term	cleaved L-K@C-term	-0.00139838	1322.69	662.35	1322.69	662.351	2	8
3					0.0958256	96.58	NLLSK	iTRAQ8plex@N-term; iTRAQ8plex(K)@5	cleaved Y-N@N-term	-0.00139125	1181.76	591.886	1181.76	591.887	2	8
4	70.22	tr|A0A1W0W7T8|A0A1W0W7T8_SORBI	Peroxidase OS=Sorghum bicolor OX=4558 GN=SORBI_3002G416600 PE=3 SV=1	34	2	99	DASVLLADNAATGFTGEQGALPNAGSLR	iTRAQ8plex@N-term	cleaved C-D@N-term	-0.00761089	3019.54	1007.52	3019.55	1007.52	3	17
4					2	99	DSTTASLSLANSDLPPPSFNLEQLIK	iTRAQ8plex@N-term; iTRAQ8plex(K)@26		0.00222145	3365.82	561.977	3365.82	561.977	6	12
4					2	99	DSVVALGGPSWTVPLGR	iTRAQ8plex@N-term		0.00906118	2014.12	672.382	2014.12	672.379	3	17
4					2	99	DSVVALGGPSWTVPLGRR	iTRAQ8plex@N-term	missed R-R@17	-0.00929488	2170.21	724.41	2170.22	724.413	3	20
4					2	99	FAAAMVK	iTRAQ8plex@N-term; iTRAQ8plex(K)@7	cleaved A-F@N-term	-0.00938234	1344.8	449.272	1344.8	449.276	3	8
4					2	99	FASNSAAFSSAFAAAMVK	iTRAQ8plex@N-term; iTRAQ8plex(K)@18	cleaved N-F@N-term	-0.00287391	2385.26	597.322	2385.26	597.323	4	11
4					2	99	FDNAYYSNLLNQK	iTRAQ8plex@N-term; iTRAQ8plex(K)@13		-0.00532509	2197.16	733.393	2197.16	733.395	3	11
4					2	99	GFDVIANIK	iTRAQ8plex@N-term; iTRAQ8plex(K)@9		-0.0117634	1583.94	528.987	1583.95	528.99	3	9
4					2	99	GLLHSDQELFNGGSTDNTVR	iTRAQ8plex@N-term; Deamidated(N)@17		0.00496398	2464.22	822.413	2464.21	822.412	3	13
4					2	99	LAPLDTTTPYKFDNAYYSNLLNQK	iTRAQ8plex@N-term; iTRAQ8plex(K)@11; iTRAQ8plex(K)@24	cleaved N-L@N-term; missed K-F@11	-0.0093946	3702	926.507	3702.01	926.509	4	10
4					2	99	LHFHDCFVQGCDASVLLADNAATGFTGEQGALPNAGSLR	iTRAQ8plex@N-term; Oxidation(H)@4; Dehydrated(D)@5; No Methylthio(C)@6; No Methylthio(C)@11		-0.00143825	4304.07	1077.02	4304.07	1077.02	4	19
4					2	99	MGNLSPLTGSQGQIR	iTRAQ8plex@N-term; Oxidation(M)@1; Deamidated(N)@3		-8.48628e-06	1878.98	627.333	1878.98	627.333	3	16
4					2	99	NFASNSAAFSSAFAAAMVK	iTRAQ8plex@N-term; iTRAQ8plex(K)@19		-0.00276296	2499.3	625.833	2499.3	625.833	4	11
4					2	99	NFASNSAAFSSAFAAAMVKMGNLSPLTGSQGQIR	No iTRAQ8plex@N-term; iTRAQ8plex(K)@19	missed K-M@19	5.08376e-05	3734.88	934.728	3734.88	934.728	4	19
4					2	99	QLSPTFYDTSCPNALSTIK	Gln->pyro-Glu@N-term; Methylthio(C)@11; iTRAQ8plex(K)@19	cleaved A-Q@N-term	-0.0100017	2418.17	1210.09	2418.18	1210.09	2	12
4					2	99	QLSPTFYDTSCPNALSTIKSAVNAAVQK	Gln->pyro-Glu@N-term; Methylthio(C)@11; iTRAQ8plex(K)@19; iTRAQ8plex(K)@28	cleaved A-Q@N-term; missed K-S@19	-0.0128148	3590.84	898.718	3590.86	898.722	4	12
4					2	99	QLSPTFYDTSCPNALSTIKSAVNAAVQKENR	Gln->pyro-Glu@N-term; Methylthio(C)@11; iTRAQ8plex(K)@19; iTRAQ8plex(K)@28	cleaved A-Q@N-term; missed K-S@19; missed K-E@28	0.0141628	3990.06	998.522	3990.04	998.518	4	19
4					2	99	SAAFSSAFAAAMVK	iTRAQ8plex@N-term; iTRAQ8plex(K)@14	cleaved N-S@N-term	-0.00277984	1966.08	492.527	1966.08	492.527	4	9
4					2	99	SAVNAAVQK	iTRAQ8plex@N-term; Deamidated(N)@4; iTRAQ8plex(K)@9		-0.00574104	1495.88	499.633	1495.88	499.635	3	13
4					2	99	SAVNAAVQKENR	iTRAQ8plex@N-term; iTRAQ8plex(K)@9	missed K-E@9	0.00496812	1894.09	632.37	1894.08	632.369	3	15
4					2	99	SDLPPPSFNLEQLIK	iTRAQ8plex@N-term; iTRAQ8plex(K)@15	cleaved N-S@N-term	-0.00159012	2305.31	769.445	2305.31	769.445	3	15
4					2	99	SSAFAAAMVK	iTRAQ8plex@N-term; iTRAQ8plex(K)@10	cleaved F-S@N-term	-0.00813692	1589.9	530.973	1589.91	530.976	3	11
4					2	99	STGSGDGNLAPLDTTTPYK	iTRAQ8plex@N-term; iTRAQ8plex(K)@19		-0.0101396	2502.3	626.581	2502.31	626.584	4	12
4					2	99	STGSGDGNLAPLDTTTPYKFDNAYYSNLLNQK	iTRAQ8plex@N-term; iTRAQ8plex(K)@19; Deamidated(N)@22; iTRAQ8plex(K)@32	missed K-F@19	-0.0191208	4378.22	730.71	4378.24	730.714	6	12
4					2	99	TGSQGQIR	iTRAQ8plex@N-term	cleaved L-T@N-term	0.00148446	1149.64	575.828	1149.64	575.828	2	12
4					1.3279	99	AATGFTGEQGALPNAGSLR	iTRAQ8plex@N-term	cleaved N-A@N-term	0.00426922	2121.12	708.046	2121.11	708.045	3	14
4					0.966576	99	LSPLTGSQGQIR	iTRAQ8plex@N-term	cleaved N-L@N-term	-0.00445752	1559.89	520.97	1559.89	520.972	3	13
4					0.512862	99	DSTTASLSLAN	iTRAQ8plex@N-term	cleaved N-S@C-term	0.0142274	1382.73	692.374	1382.72	692.367	2	10
4					0.489455	99	TGEQGALPNAGSLR	iTRAQ8plex@N-term	cleaved F-T@N-term	0.00648641	1673.91	558.976	1673.9	558.974	3	10
4					0.440093	98.46	AAMVK	iTRAQ8plex@N-term; iTRAQ8plex(K)@5	cleaved A-A@N-term	-0.000541343	1126.7	564.357	1126.7	564.357	2	8
4					0.262807	99	SAFATSLK	iTRAQ8plex@N-term; iTRAQ8plex(K)@8	cleaved N-S@N-term	-0.00756245	1431.85	478.29	1431.85	478.292	3	10
4					0.233587	99	LADNAATGFTGEQGALPNAGSLR	iTRAQ8plex@N-term; Deamidated(Q)@13	cleaved L-L@N-term	-0.0138796	2535.27	846.098	2535.29	846.103	3	13
4					0.0338583	98.74	NFASNSAAFSSAF	iTRAQ8plex@N-term; Deamidated(N)@5	cleaved F-A@C-term	0.0206051	1624.79	813.401	1624.77	813.391	2	9
4					0.032452	97.37	STGSGDGNLAPLDTTTPYKFDN	iTRAQ8plex@N-term; iTRAQ8plex(K)@19	cleaved N-A@C-term; missed K-F@19	0.0104362	2878.46	960.492	2878.44	960.489	3	8
5	56.55	tr|C5X5K6|C5X5K6_SORBI	Peroxidase OS=Sorghum bicolor OX=4558 GN=SORBI_3002G416700 PE=3 SV=1	34	2	99	ALSTIKSGVDAAVMQEAR	iTRAQ8plex@N-term; iTRAQ8plex(K)@6	cleaved N-A@N-term; missed K-S@6	0.00286801	2454.38	614.601	2454.37	614.6	4	16
5					2	99	DSTASFPSETTDLPAPTSSLQQL	iTRAQ8plex@N-term	cleaved L-L@C-term	0.010473	2696.34	899.789	2696.33	899.785	3	13
5					2	99	DSTASFPSETTDLPAPTSSLQQLL	iTRAQ8plex@N-term	cleaved L-S@C-term	-0.00129376	2809.42	937.479	2809.42	937.48	3	12
5					2	99	DSTASFPSETTDLPAPTSSLQQLLSLFSN	iTRAQ8plex@N-term	cleaved N-K@C-term	-0.0213547	3357.66	1120.23	3357.68	1120.23	3	14
5					2	99	DSTASFPSETTDLPAPTSSLQQLLSLFSNK	iTRAQ8plex@N-term; iTRAQ8plex(K)@30		-0.00242068	3789.98	632.67	3789.98	632.67	6	12
5					2	99	DSTASFPSETTDLPAPTSSLQQLLSLFSNKN	iTRAQ8plex@N-term; iTRAQ8plex(K)@30	cleaved N-L@C-term; missed K-N@30	-0.0155987	3904	977.009	3904.02	977.012	4	11
5					2	99	DSVVALGGPSWTVLLGR	No iTRAQ8plex@N-term		0.000379035	1725.94	863.978	1725.94	863.978	2	17
5					2	99	DSVVALGGPSWTVLLGRR	iTRAQ8plex@N-term	missed R-R@17	0.00956191	2186.26	547.572	2186.25	547.569	4	18
5					2	99	FASSASAFTSAFTAAMVK	iTRAQ8plex@N-term; iTRAQ8plex(K)@18	cleaved N-F@N-term	0.00400196	2402.28	601.577	2402.28	601.576	4	14
5					2	99	FTSAFTAAMVK	iTRAQ8plex@N-term; iTRAQ8plex(K)@11	cleaved A-F@N-term	-0.00278693	1781	594.673	1781	594.674	3	10
5					2	99	LACGIVNSS	iTRAQ8plex@N-term; Methylthio(C)@3; Deamidated(N)@7		0.00157097	1213.6	607.808	1213.6	607.807	2	10
5					2	99	LSSTFYDTSCPNALSTIK	iTRAQ8plex@N-term; Methylthio(C)@10; iTRAQ8plex(K)@18	cleaved Q-L@N-term	0.00941538	2601.34	868.12	2601.33	868.117	3	13
5					2	99	MGNLSPLTGTDGEIR	iTRAQ8plex@N-term		-0.00826417	1863.96	466.997	1863.97	466.999	4	9
5					2	99	MGNLSPLTGTDGEIRLACGIVNSS	iTRAQ8plex@N-term; Methylthio(C)@18; Deamidated(N)@22	missed R-L@15	0.00334672	2755.35	919.458	2755.35	919.457	3	14
5					2	99	QLSSTFYDTSCPNALSTIK	Gln->pyro-Glu@N-term; Methylthio(C)@11; iTRAQ8plex(K)@19	cleaved A-Q@N-term	0.00104804	2408.16	803.726	2408.15	803.725	3	11
5					2	99	QLSSTFYDTSCPNALSTIKSGVDAAVMQEAR	Gln->pyro-Glu@N-term; Methylthio(C)@11; iTRAQ8plex(K)@19	cleaved A-Q@N-term; missed K-S@19	0.014251	3622.74	906.692	3622.73	906.689	4	22
5					2	99	RFDVIDSIK	iTRAQ8plex@N-term; iTRAQ8plex(K)@9	missed R-F@1	-0.013012	1700	567.672	1700.01	567.677	3	11
5					2	99	SAFTSAFTAAMVK	iTRAQ8plex@N-term; iTRAQ8plex(K)@13	cleaved A-S@N-term	-0.00509904	1939.06	647.362	1939.07	647.364	3	9
5					2	99	SASAFTSAFTAAMVK	iTRAQ8plex@N-term; iTRAQ8plex(K)@15	cleaved S-S@N-term	0.000360905	2097.14	525.292	2097.14	525.292	4	12
5					2	99	SGVDAAVMQEAR	iTRAQ8plex@N-term; Oxidation(M)@8		0.00753884	1552.79	518.604	1552.78	518.601	3	15
5					2	99	SSTFYDTSCPNALSTIKSGVDAAVMQEAR	iTRAQ8plex@N-term; Methylthio(C)@9; Deamidated(N)@11; iTRAQ8plex(K)@17; Dethiomethyl(M)@25	cleaved L-S@N-term; missed K-S@17	-0.0523222	3655.74	914.943	3655.8	914.956	4	15
5					2	99	STFYDTSCPNALSTIK	iTRAQ8plex@N-term; Methylthio(C)@8; Deamidated(N)@10; iTRAQ8plex(K)@16	cleaved S-S@N-term	0.00869568	2402.2	801.742	2402.2	801.739	3	12
5					2	99	STSLAPLDTMTPTTFDNDYYTNLMSQK	iTRAQ8plex@N-term; iTRAQ8plex(K)@27	cleaved G-S@N-term	0.00545423	3662.8	916.707	3662.79	916.706	4	13
5					2	99	TGASLLR	iTRAQ8plex@N-term		0.00122408	1020.62	511.32	1020.62	511.319	2	12
5					1.88606	99	FDVIDSIK	iTRAQ8plex@N-term; iTRAQ8plex(K)@8		-0.00889191	1543.9	515.64	1543.91	515.643	3	7
5					1.37675	99	SSTFYDTSCPNALSTIK	iTRAQ8plex@N-term; Methylthio(C)@9; iTRAQ8plex(K)@17	cleaved L-S@N-term	-0.000203758	2488.24	830.422	2488.24	830.422	3	13
5					1.01773	99	LSPLTGTDGEIR	iTRAQ8plex@N-term	cleaved N-L@N-term	0.00377917	1561.87	521.629	1561.86	521.628	3	10
5					0.665546	99	DSTASFPSETTDLPAPT	iTRAQ8plex@N-term	cleaved T-S@C-term	0.00128865	2039.99	1021	2039.98	1021	2	11
5					0.421361	99	NLSPLTGTDGEIR	iTRAQ8plex@N-term	cleaved G-N@N-term	-0.00978781	1675.89	559.639	1675.9	559.642	3	14
5					0.348722	99	SAFTAAMVK	iTRAQ8plex@N-term; iTRAQ8plex(K)@9	cleaved T-S@N-term	-0.00492098	1532.88	511.967	1532.88	511.969	3	8
5					0.326979	99	DSTASFPSETTDLPAPTS	iTRAQ8plex@N-term	cleaved S-S@C-term	0.00291198	2127.02	1064.52	2127.02	1064.52	2	10
5					0.244125	99	TSAFTAAMVK	iTRAQ8plex@N-term; iTRAQ8plex(K)@10	cleaved F-T@N-term	-0.0336322	1633.9	545.64	1633.93	545.651	3	10
5					0.111821	99	DYYTNLMSQK	iTRAQ8plex@N-term; iTRAQ8plex(K)@10	cleaved N-D@N-term	0.00326536	1869.98	624.334	1869.98	624.332	3	10
5					0.000869447	97.31	VDAAVMQEAR	iTRAQ8plex@N-term; Oxidation(M)@6	cleaved G-V@N-term	0.000141826	1408.73	705.372	1408.73	705.372	2	9
6	65.96	tr|C5WYQ4|C5WYQ4_SORBI	Peroxidase OS=Sorghum bicolor OX=4558 GN=SORBI_3001G360400 PE=3 SV=1	31	2	99	CPPAEAIVK	iTRAQ8plex@N-term; Methylthio(C)@1; iTRAQ8plex(K)@9		-0.00949895	1580.88	527.967	1580.89	527.97	3	12
6					2	99	DASFFLGGR	iTRAQ8plex@N-term		-0.00529965	1272.67	425.231	1272.68	425.233	3	9
6					2	99	DASFFLGGRGVDFDMPAGR	iTRAQ8plex@N-term	missed R-G@9	0.0043323	2318.15	580.544	2318.14	580.543	4	9
6					2	99	GFEVIDAAK	iTRAQ8plex@N-term; iTRAQ8plex(K)@9		-0.000599389	1556.9	519.975	1556.9	519.975	3	9
6					2	99	GFEVIDAAKAAVER	iTRAQ8plex@N-term; iTRAQ8plex(K)@9	missed K-A@9	0.000840226	2083.19	695.404	2083.19	695.404	3	12
6					2	99	GLGVDDMVVLSGAHTVGR	iTRAQ8plex@N-term; Oxidation(M)@7; iTRAQ8plex(S)@11		-0.0110848	2406.3	803.109	2406.31	803.112	3	18
6					2	99	GQCPASPSSSNDPTVVQDVVTPDKLDSQYYK	iTRAQ8plex@N-term; Methylthio(C)@3; iTRAQ8plex(K)@24; iTRAQ8plex(K)@31	missed K-L@24	0.00685916	4283.16	857.639	4283.15	857.637	5	13
6					2	99	GVDFDMPAGR	iTRAQ8plex@N-term		0.00342067	1367.68	456.902	1367.68	456.901	3	11
6					2	99	GVDFDMPAGRLDGR	iTRAQ8plex@N-term	missed R-L@10	-0.00340908	1808.91	603.978	1808.91	603.979	3	12
6					2	99	LAVPSDISPSFAASLR	iTRAQ8plex@N-term		0.0114287	1934.09	645.704	1934.08	645.7	3	14
6					2	99	LGSPNNPSLR	iTRAQ8plex@N-term; Deamidated(N)@5		-0.00612681	1358.74	680.377	1358.75	680.38	2	13
6					2	99	LGSPNNPSLRGFEVIDAAK	iTRAQ8plex@N-term; iTRAQ8plex(K)@19	missed R-G@10	0.0049842	2592.45	649.121	2592.45	649.119	4	12
6					2	99	MASVEVKTGNSGEIR	iTRAQ8plex@N-term; Oxidation(M)@1; iTRAQ8plex(K)@7	missed K-T@7	0.00697998	2201.2	551.307	2201.19	551.306	4	15
6					2	99	MASVEVKTGNSGEIRR	iTRAQ8plex@N-term; iTRAQ8plex(K)@7	missed K-T@7; missed R-R@15	-0.00984625	2341.29	586.33	2341.3	586.332	4	15
6					2	99	MVSDNANIPGWWEDRFK	iTRAQ8plex@N-term; Deamidated(N)@5; iTRAQ8plex(K)@17	missed R-F@15	0.00849841	2673.36	535.678	2673.35	535.677	5	10
6					2	99	MVSDNANIPGWWEDRFKAAMVK	iTRAQ8plex@N-term; iTRAQ8plex(K)@17; iTRAQ8plex(K)@22	missed R-F@15; missed K-A@17	0.000794189	3476.85	870.219	3476.85	870.219	4	11
6					2	99	QNPGVGAGLIR	iTRAQ8plex@N-term		0.00271438	1384.81	462.611	1384.81	462.61	3	16
6					2	99	SHCSSFVPDRLAVPSDISPSFAASLR	No iTRAQ8plex@N-term; Methylthio(C)@3	missed R-L@10	0.0116967	2791.35	698.846	2791.34	698.843	4	19
6					2	99	SVVGAAVR	iTRAQ8plex@N-term		0.00297081	1061.65	531.834	1061.65	531.832	2	14
6					2	99	SVVGAAVRQNPGVGAGLIR	iTRAQ8plex@N-term	missed R-Q@8	-0.0090819	2124.23	709.085	2124.24	709.088	3	10
6					2	99	TGNSGEIR	iTRAQ8plex@N-term		0.00164924	1136.61	569.313	1136.61	569.312	2	12
6					2	99	VLFTSDASLLSSPATAK	iTRAQ8plex@N-term; iTRAQ8plex(K)@17		-0.0105529	2315.31	579.835	2315.32	579.837	4	10
6					1.95861	99	TGNSGEIRR	iTRAQ8plex@N-term	missed R-R@8	0.00390247	1292.71	431.912	1292.71	431.911	3	12
6					1.74473	99	TSDASLLSSPATAK	iTRAQ8plex@N-term; iTRAQ8plex(K)@14	cleaved F-T@N-term	0.000560803	1956.1	653.04	1956.1	653.04	3	12
6					0.790485	99	MASVEVK	iTRAQ8plex@N-term; Oxidation(M)@1; iTRAQ8plex(K)@7		-0.0237365	1386.78	463.266	1386.8	463.274	3	9
6					0.490797	97.39	SHCSSFVPDR	No iTRAQ8plex@N-term; Methylthio(C)@3		0.00302988	1179.48	590.749	1179.48	590.747	2	9
6					0.09691	99	ADIVAFAAR	iTRAQ8plex@N-term	cleaved C-A@N-term	-0.0123922	1236.7	413.241	1236.71	413.245	3	7
6					0.0462403	99	SLLSSPATAK	iTRAQ8plex@N-term; iTRAQ8plex(K)@10	cleaved A-S@N-term	-0.00532847	1581.95	528.324	1581.96	528.326	3	10
6					0.00921732	98.58	SSFVPDR	iTRAQ8plex@N-term	cleaved C-S@N-term	0.00587662	1110.6	556.309	1110.6	556.306	2	10
6					0.00700489	95.04	PQPEKLGSPNNPSLR	iTRAQ8plex@N-term; iTRAQ8plex(K)@5	cleaved N-P@N-term; missed K-L@5	-0.00505467	2241.26	561.323	2241.27	561.325	4	9
6					0.000434506	97.68	GQCPASPSSSN	iTRAQ8plex@N-term; Methylthio(C)@3	cleaved N-D@C-term	-0.00155072	1383.61	692.81	1383.61	692.811	2	8
7	31.32	tr|C5XRC3|C5XRC3_SORBI	Uncharacterized protein OS=Sorghum bicolor OX=4558 GN=SORBI_3003G374100 PE=3 SV=1	26	2	99	DLCPGVTK	iTRAQ8plex@N-term; Methylthio(C)@3; iTRAQ8plex(K)@8		-0.0113651	1485.8	496.275	1485.81	496.279	3	6
7					2	99	FASLGTPSGTCR	iTRAQ8plex@N-term; Methylthio(C)@11		-0.0047671	1545.75	516.259	1545.76	516.26	3	9
7					2	99	GGSVQNYYVYHGGTNFGR	iTRAQ8plex@N-term		0.00716923	2279.11	760.711	2279.1	760.708	3	14
7					2	99	GLVWLNGNAIGR	iTRAQ8plex@N-term; Deamidated(N)@6		-0.000191485	1573.89	525.637	1573.89	525.637	3	10
7					2	99	GLVWLNGNAIGRYWPR	iTRAQ8plex@N-term; Deamidated(N)@6; Deamidated(N)@8	missed R-Y@12	0.0155538	2177.18	545.303	2177.17	545.299	4	9
7					2	99	GSHVVLNIDSK	iTRAQ8plex@N-term; iTRAQ8plex(K)@11		-0.0100073	1776.03	593.016	1776.04	593.019	3	11
7					2	99	IGLEGEYYSLFKPDQR	iTRAQ8plex@N-term; iTRAQ8plex(K)@12		-0.00773976	2522.36	631.596	2522.36	631.598	4	13
7					2	99	LIISTSIHYPR	iTRAQ8plex@N-term		-0.00416078	1602.94	535.319	1602.94	535.321	3	9
7					2	99	NRQYDLPAWSVSILPDCR	iTRAQ8plex@N-term; Methylthio(C)@17	missed R-Q@2	0.00536373	2482.25	621.569	2482.24	621.567	4	15
7					2	99	NVVFNTAK	iTRAQ8plex@N-term; iTRAQ8plex(K)@8		-0.0104014	1499.88	500.968	1499.89	500.971	3	9
7					2	99	QYDLPAWSVSILPDCR	iTRAQ8plex@N-term; Methylthio(C)@15		-0.00976482	2212.09	738.369	2212.1	738.373	3	18
7					2	99	SVPEMWPK	iTRAQ8plex@N-term; iTRAQ8plex(K)@8		-0.00484637	1580.88	527.967	1580.88	527.969	3	10
7					2	99	TGCGQPTQR	iTRAQ8plex@N-term; Methylthio(C)@3		-0.00049436	1296.62	649.318	1296.62	649.318	2	12
7					2	99	TGIWGKNDFVR	iTRAQ8plex@N-term; iTRAQ8plex(K)@6; Deamidated(N)@7	missed K-N@6	0.0048066	1901.07	476.274	1901.06	476.273	4	8
7					2	99	TSSIDDR	iTRAQ8plex@N-term		0.00128275	1096.57	549.291	1096.57	549.291	2	12
7					2	99	TTGGPFITTSYDYDAPIDEYGLR	iTRAQ8plex@N-term		-0.00022189	2855.38	714.852	2855.38	714.852	4	17
7					2	99	VNVDVPQGDDPVGIDMQSMGK	iTRAQ8plex@N-term; Oxidation(M)@16; iTRAQ8plex(K)@21		-0.00223158	2824.42	707.112	2824.42	707.112	4	11
7					2	99	VQSQTSMVAMVPESLQASKPER	iTRAQ8plex@N-term; iTRAQ8plex(K)@19		-0.00483434	3010.6	753.657	3010.6	753.658	4	12
7					2	99	VQSQTSMVAMVPESLQASKPERWNIFR	iTRAQ8plex@N-term; iTRAQ8plex(K)@19	missed R-W@22	-0.0103413	3726.97	746.401	3726.98	746.403	5	11
7					2	99	WIPQSEPPK	iTRAQ8plex@N-term; iTRAQ8plex(K)@9		-0.0114885	1688.96	563.994	1688.97	563.998	3	9
7					1.76955	98.71	TLAIEADCS	iTRAQ8plex@N-term; Methylthio(C)@8		0.0035544	1271.61	636.811	1271.6	636.81	2	7
7					1.49485	97.58	SLIISGR	iTRAQ8plex@N-term		-0.00399661	1048.65	525.333	1048.65	525.335	2	11
7					1.38722	97.49	AQLSCPIGK	iTRAQ8plex@N-term; Methylthio(C)@5; iTRAQ8plex(K)@9		-0.0112868	1569.87	524.298	1569.88	524.302	3	7
7					1.284	97.81	LVAEAK	iTRAQ8plex@N-term; iTRAQ8plex(K)@6		-0.00440173	1237.78	413.601	1237.79	413.602	3	8
7					1.20066	95.71	NDFVR	iTRAQ8plex@N-term		-0.00222991	953.521	477.768	953.524	477.769	2	8
7					0.377786	99	TTGGPFITT	iTRAQ8plex@N-term	cleaved T-S@C-term	-0.013484	1197.64	599.828	1197.65	599.835	2	9
8	38.5	tr|A0A1B6QJE8|A0A1B6QJE8_SORBI	Uncharacterized protein OS=Sorghum bicolor OX=4558 GN=SORBI_3001G170700 PE=4 SV=2	24	2	99	AGPTGLEADTR	iTRAQ8plex@N-term		0.00609166	1390.74	464.588	1390.74	464.586	3	9
8					2	99	DAGGAGMVLSNTAANGQELVADAHLLPAAGVGER	iTRAQ8plex@N-term; Deamidated(N)@15		0.0183881	3536.8	885.208	3536.78	885.203	4	18
8					2	99	GPNMVTPEILKPDMIAPGVNILAAWTGK	iTRAQ8plex@N-term; iTRAQ8plex(K)@11; iTRAQ8plex(K)@28		0.00429465	3845.18	770.042	3845.17	770.042	5	14
8					2	99	GVAVDVEPAELEFTK	iTRAQ8plex@N-term; iTRAQ8plex(K)@15		0.00190071	2211.23	738.083	2211.22	738.082	3	15
8					2	99	GVAVDVEPAELEFTKVGEK	iTRAQ8plex@N-term; iTRAQ8plex(K)@15; iTRAQ8plex(K)@19	missed K-V@15	0.00543014	2928.66	733.173	2928.66	733.172	4	13
8					2	99	GVAVDVEPAELEFTKVGEKK	iTRAQ8plex@N-term; iTRAQ8plex(K)@15; iTRAQ8plex(K)@19; iTRAQ8plex(K)@20	missed K-V@15; missed K-K@19	-0.0190332	3360.94	561.164	3360.96	561.167	6	9
8					2	99	LTPQEASDLASADGVLAVNPEAR	iTRAQ8plex@N-term		0.000563019	2627.37	657.85	2627.37	657.85	4	12
8					2	99	SQPSGTTGFGR	iTRAQ8plex@N-term		0.00125296	1397.72	466.915	1397.72	466.914	3	12
8					2	99	SYDDAGLPEVPSWWK	iTRAQ8plex@N-term; iTRAQ8plex(K)@15		-0.00329816	2357.21	786.745	2357.22	786.746	3	10
8					2	99	SYVASDPNPTATIVVAGTQVGVRPSPVVAAF	iTRAQ8plex@N-term	cleaved F-S@C-term	-0.00816463	3373.81	1125.61	3373.82	1125.61	3	15
8					2	99	SYVASDPNPTATIVVAGTQVGVRPSPVVAAFSSR	iTRAQ8plex@N-term		-0.000541404	3703.98	927.003	3703.98	927.003	4	24
8					2	99	TLTSVGGAGTYK	iTRAQ8plex@N-term; iTRAQ8plex(K)@12		-9.90392e-05	1762.01	588.343	1762.01	588.344	3	15
8					2	99	TLTSVGGAGTYKVSTALAAAK	iTRAQ8plex@N-term; iTRAQ8plex(K)@12; iTRAQ8plex(K)@21	missed K-V@12	-0.00490783	2878.69	720.678	2878.69	720.68	4	13
8					2	99	TPEFLGIAGGQEGLFPQSGTAADVVVGVLDTGAWPESK	iTRAQ8plex@N-term; iTRAQ8plex(K)@38		0.00823183	4408.31	1103.09	4408.31	1103.08	4	19
8					2	99	VSTALAAAK	iTRAQ8plex@N-term; iTRAQ8plex(K)@9		-0.00328233	1438.89	480.639	1438.9	480.64	3	12
8					1.85387	99	AGPTGLEADTRR	iTRAQ8plex@N-term	missed R-R@11	0.000839872	1546.84	516.62	1546.84	516.62	3	11
8					1.85387	99	SAHPEWSPAAVR	No iTRAQ8plex@N-term		0.00286883	1306.64	436.555	1306.64	436.555	3	10
8					1.72125	98.76	FTSKSQPSGTTGFGR	iTRAQ8plex@N-term; iTRAQ8plex(K)@4	missed K-S@4	-0.0129605	2165.16	542.296	2165.17	542.3	4	8
8					1.50864	97.96	SVSTSTPAAK	iTRAQ8plex@N-term; iTRAQ8plex(K)@10		-0.00455885	1555.9	519.64	1555.9	519.642	3	10
8					1.38722	97.29	LVWSDGK	iTRAQ8plex@N-term; iTRAQ8plex(K)@7		-0.00245929	1411.83	471.616	1411.83	471.617	3	7
8					1.34679	96.68	HSVASPIAFTWT	iTRAQ8plex@N-term		-0.0159041	1619.85	540.956	1619.86	540.961	3	6
8					1.284	96.89	VQKGLVVR	iTRAQ8plex@N-term; iTRAQ8plex(K)@3	missed K-G@3	-0.00929438	1505.98	753.996	1505.99	754.001	2	7
8					1.18709	95.61	FFSK	iTRAQ8plex@N-term; iTRAQ8plex(K)@4		-0.00786475	1135.68	568.846	1135.69	568.85	2	6
8					0.465974	98.39	AALLR	iTRAQ8plex@N-term	cleaved L-A@N-term	-0.0054863	846.554	424.284	846.559	424.287	2	8
9	45.07	tr|C5WXC7|C5WXC7_SORBI	Alpha-galactosidase OS=Sorghum bicolor OX=4558 GN=SORBI_3001G208100 PE=3 SV=1	27	2	99	ALADYVHAK	iTRAQ8plex@N-term; iTRAQ8plex(K)@9		-0.0129567	1594.92	532.646	1594.93	532.65	3	10
9					2	99	DILSNSEVIAVNQDSLGVQGK	iTRAQ8plex@N-term; iTRAQ8plex(K)@21		0.00454807	2793.54	699.392	2793.53	699.391	4	20
9					2	99	ENPATWAGSMGNSWR	iTRAQ8plex@N-term; Oxidation(M)@10		-0.010442	1982.91	661.977	1982.92	661.981	3	11
9					2	99	GLKLGIYSDAGTR	iTRAQ8plex@N-term; iTRAQ8plex(K)@3	missed K-L@3	-0.00205895	1958.14	653.72	1958.14	653.721	3	9
9					2	99	KAVVLWNR	iTRAQ8plex@N-term; iTRAQ8plex(K)@1	missed K-A@1	-0.00352261	1592.99	532.005	1593	532.006	3	12
9					2	99	KVQSNNGLEVWAGPLSNNR	iTRAQ8plex@N-term; iTRAQ8plex(K)@1; Deamidated(N)@6	missed K-V@1	-0.00233084	2691.45	673.87	2691.46	673.871	4	14
9					2	99	LGIYSDAGTR	iTRAQ8plex@N-term		-0.00553051	1355.73	678.872	1355.74	678.875	2	12
9					2	99	QGYQATITAQWSSIGLASSTAVTAR	Gln->pyro-Glu@N-term		-0.0131994	2550.26	851.093	2550.27	851.098	3	15
9					2	99	QTADALVNTGLAK	Gln->pyro-Glu@N-term; iTRAQ8plex(K)@13		-0.00579683	1587.87	794.943	1587.88	794.946	2	11
9					2	99	SSIGLASSTAVTAR	iTRAQ8plex@N-term	cleaved W-S@N-term	-0.00129116	1623.91	812.962	1623.91	812.962	2	16
9					2	99	TFENGLGR	iTRAQ8plex@N-term; Deamidated(N)@4		0.00266596	1197.63	599.823	1197.63	599.822	2	13
9					2	99	TFSSWGIDYLK	iTRAQ8plex@N-term; iTRAQ8plex(K)@11		-0.004171	1924.05	642.358	1924.06	642.359	3	13
9					2	99	TFSSWGIDYLKYDNCNDAGR	iTRAQ8plex@N-term; iTRAQ8plex(K)@11; Methylthio(C)@15	missed K-Y@11	-0.00850495	2978.41	745.609	2978.42	745.611	4	10
9					2	99	TTDDIADNWGSMTSR	iTRAQ8plex@N-term; Oxidation(M)@12		0.0107286	1988.92	663.979	1988.91	663.976	3	13
9					2	99	VQSNNGLEVWAGPLSNNR	iTRAQ8plex@N-term; Deamidated(N)@5		0.000840103	2259.16	754.059	2259.16	754.059	3	17
9					2	99	YDNCNDAGR	iTRAQ8plex@N-term; Methylthio(C)@4		-0.010436	1376.57	689.29	1376.58	689.295	2	10
9					1.92082	99	QNFPSGIK	Gln->pyro-Glu@N-term; iTRAQ8plex(K)@8		-0.00300316	1176.64	589.328	1176.64	589.33	2	7
9					1.82391	99	SEVIAVNQDSLGVQGK	iTRAQ8plex@N-term; iTRAQ8plex(K)@16	cleaved N-S@N-term	-0.00222775	2251.26	563.823	2251.26	563.823	4	9
9					1.60206	99	SHFSIWALAK	No iTRAQ8plex@N-term; iTRAQ8plex(K)@10		-0.00158949	1462.82	488.615	1462.82	488.615	3	9
9					1.25964	97.72	DILSNSEVIAVNQDSLGVQGKK	iTRAQ8plex@N-term; iTRAQ8plex(K)@21; iTRAQ8plex(K)@22	missed K-K@21	-0.0188508	3225.81	807.461	3225.83	807.466	4	8
9					1.04576	95.86	SMSQQTK	iTRAQ8plex@N-term; iTRAQ8plex(K)@7		-0.00465052	1416.78	473.268	1416.79	473.269	3	8
9					0.946922	97.85	RTFENGLGR	iTRAQ8plex@N-term; Deamidated(N)@5	missed R-T@1	0.0115266	1353.74	452.255	1353.73	452.251	3	10
9					0.860121	99	GLEVWAGPLSNNR	iTRAQ8plex@N-term	cleaved N-G@N-term	-0.00986447	1715.92	572.979	1715.93	572.983	3	11
9					0.172631	99	TADALVNTGLAK	iTRAQ8plex@N-term; iTRAQ8plex(K)@12	cleaved Q-T@N-term	-0.00935635	1781.04	446.268	1781.05	446.27	4	9
9					0.0347983	99	NGLEVWAGPLSNNR	iTRAQ8plex@N-term; Deamidated(N)@1	cleaved N-N@N-term	-0.00870887	1830.94	611.322	1830.95	611.325	3	10
9					0.00174067	97.58	DILSNSEVIAVN	iTRAQ8plex@N-term	cleaved N-Q@C-term	-0.00333192	1576.86	789.436	1576.86	789.438	2	8
9					0.000434506	98.22	FENGLGR	iTRAQ8plex@N-term; Deamidated(N)@3	cleaved T-F@N-term	0.00177521	1096.58	549.299	1096.58	549.298	2	11
10	31.58	tr|A0A1B6QHZ6|A0A1B6QHZ6_SORBI	Uncharacterized protein OS=Sorghum bicolor OX=4558 GN=SORBI_3001G089000 PE=4 SV=1	24	2	99	AAVDPSTTVVFAENPDADFVK	iTRAQ8plex@N-term; iTRAQ8plex(K)@21		0.00423303	2800.48	934.5	2800.47	934.499	3	17
10					2	99	DYYIGSLLSGGGSVPR	iTRAQ8plex@N-term		0.000947708	1944.03	649.016	1944.03	649.016	3	11
10					2	99	FTMGLFENPMPDPSLADQLGKQEHR	iTRAQ8plex@N-term; iTRAQ8plex(K)@21	missed K-Q@21	-0.00430502	3465.76	694.159	3465.76	694.16	5	11
10					2	99	IDDAVTR	iTRAQ8plex@N-term		0.000801285	1092.61	547.312	1092.61	547.311	2	12
10					2	99	IGAATALEVR	No iTRAQ8plex@N-term		0.00208199	999.573	500.794	999.571	500.793	2	13
10					2	99	IGQMTQIER	iTRAQ8plex@N-term		-0.00457227	1378.75	460.591	1378.75	460.592	3	10
10					2	99	ITVGTTILDAVK	iTRAQ8plex@N-term; iTRAQ8plex(K)@12		-0.00214523	1838.13	613.718	1838.13	613.719	3	13
10					2	99	KQATAAEWMAMISDFQK	iTRAQ8plex@N-term; iTRAQ8plex(K)@1; iTRAQ8plex(K)@17	missed K-Q@1	-0.00320325	2867.54	717.893	2867.54	717.893	4	9
10					2	99	KYDPLFPLGFGLTTQ	iTRAQ8plex@N-term; iTRAQ8plex(K)@1	cleaved Q-G@C-term; missed K-Y@1	-0.00382541	2304.29	769.105	2304.3	769.107	3	8
10					2	99	LVASPQVLKDYYIGSLLSGGGSVPR	No iTRAQ8plex@N-term; iTRAQ8plex(K)@9	missed K-D@9	0.00345637	2879.61	720.91	2879.61	720.909	4	15
10					2	99	MTLAEK	iTRAQ8plex@N-term; iTRAQ8plex(K)@6		-0.00517469	1299.76	434.262	1299.77	434.263	3	8
10					2	99	MTLAEKIGQMTQIER	iTRAQ8plex@N-term; iTRAQ8plex(K)@6	missed K-I@6	0.00433267	2356.31	590.085	2356.31	590.084	4	14
10					2	99	RIGAATALEVR	iTRAQ8plex@N-term	missed R-I@1	0.000644558	1459.88	487.633	1459.88	487.633	3	15
10					2	99	SVDQLPMNYGDK	iTRAQ8plex@N-term; iTRAQ8plex(K)@12		-0.000146405	1974.03	494.516	1974.03	494.516	4	12
10					2	99	VLKDYYIGSLLSGGGSVPR	iTRAQ8plex@N-term; iTRAQ8plex(K)@3	cleaved Q-V@N-term; missed K-D@3	-0.00172036	2588.48	648.126	2588.48	648.127	4	14
10					1.88606	99	ATIFPHNVGLGATR	iTRAQ8plex@N-term	cleaved G-A@N-term	-0.00103248	1756.99	586.67	1756.99	586.67	3	11
10					1.69897	98.72	ACLSTR	iTRAQ8plex@N-term; Methylthio(C)@2		0.000511992	999.516	500.765	999.515	500.765	2	9
10					1.46852	98.01	VAACAK	iTRAQ8plex@N-term; Methylthio(C)@4; iTRAQ8plex(K)@6		-0.00811975	1215.68	406.236	1215.69	406.238	3	7
10					1.45593	97.73	NDVEVR	iTRAQ8plex@N-term		0.00403165	1034.57	518.293	1034.57	518.29	2	9
10					1.30103	99	SLVLLKNGK	iTRAQ8plex@N-term; iTRAQ8plex(K)@6; Deamidated(N)@7; iTRAQ8plex(K)@9	cleaved K-P@C-term; missed K-N@6	-0.00764794	1884.21	472.06	1884.22	472.062	4	7
10					0.826814	97.88	SVDQLPMNYGDKK	iTRAQ8plex@N-term; Oxidation(M)@7; iTRAQ8plex(K)@12; iTRAQ8plex(K)@13	missed K-K@12	0.00133399	2422.33	606.59	2422.33	606.59	4	9
10					0.686133	99	SVDQLPMNYGDKKYDPLFPLGFGLTTQ	iTRAQ8plex@N-term; iTRAQ8plex(K)@12; iTRAQ8plex(K)@13	cleaved Q-G@C-term; missed K-K@12; missed K-Y@13	-0.0027848	3956.11	792.23	3956.12	792.231	5	10
10					0.617983	96.31	SLVLLKNGKPGDAPLLPLPK	iTRAQ8plex@N-term; iTRAQ8plex(K)@6; Deamidated(N)@7; iTRAQ8plex(K)@9; iTRAQ8plex(K)@20	missed K-N@6	0.00026445	3287.07	548.852	3287.07	548.852	6	10
10					0.00261361	98.25	QGVPPYKDPKNDVEVR	Gln->pyro-Glu@N-term; iTRAQ8plex(K)@7; iTRAQ8plex(K)@10	cleaved A-Q@N-term; missed K-D@7; missed K-N@10	0.000323063	2431.33	608.84	2431.33	608.84	4	12
11	51.92	tr|C5Y1P4|C5Y1P4_SORBI	Uncharacterized protein OS=Sorghum bicolor OX=4558 GN=SORBI_3005G099000 PE=4 SV=1	27	2	99	AEVYLGLAAAESGVPDGAQ	iTRAQ8plex@N-term	cleaved Q-G@C-term	-0.000283632	2121.09	708.037	2121.09	708.037	3	11
11					2	99	AEVYLGLAAAESGVPDGAQGTIAV	iTRAQ8plex@N-term	cleaved V-Y@C-term	-0.00377215	2562.34	855.122	2562.35	855.123	3	12
11					2	99	ALQTGLFER	iTRAQ8plex@N-term		-0.00215944	1337.76	446.927	1337.76	446.928	3	12
11					2	99	ALQTGLFERIHVR	iTRAQ8plex@N-term	missed R-I@9	-0.00787228	1843.07	461.774	1843.07	461.776	4	7
11					2	99	APNYGGVMVWDR	iTRAQ8plex@N-term		-0.00493868	1667.83	556.952	1667.84	556.954	3	13
11					2	99	GVYRPFGDAAVDGIDFYIDN	iTRAQ8plex@N-term	cleaved N-G@C-term	-0.0025976	2507.22	627.813	2507.23	627.814	4	10
11					2	99	GVYRPFGDAAVDGIDFYIDNGAPDHYDEL	iTRAQ8plex@N-term; Deamidated(N)@20	cleaved L-A@C-term	-0.00648591	3505.62	877.412	3505.63	877.414	4	15
11					2	99	GVYRPFGDAAVDGIDFYIDNGAPDHYDELAR	iTRAQ8plex@N-term; iTRAQ8plex(Y)@17; Deamidated(N)@20		0.0138128	4036.98	673.838	4036.97	673.836	6	19
11					2	99	QTNQVTVFWGR	iTRAQ8plex@N-term; Deamidated(N)@3		-0.00812806	1639.85	547.625	1639.86	547.628	3	11
11					2	99	RLDGYNRFYR	iTRAQ8plex@N-term	missed R-L@1; missed R-F@7	-0.000875146	1662.89	416.729	1662.89	416.73	4	14
11					2	99	SLPSSQSAADVADNLWNAHLGGR	Delta:H(2)C(2)@N-term	cleaved Y-S@N-term	-0.0321871	2391.12	798.049	2391.16	798.06	3	11
11					2	99	TGYSGVVQGWA	iTRAQ8plex@N-term		-0.000598623	1427.73	714.875	1427.74	714.875	2	9
11					2	99	VDGIDFYIDNGAPDHYDELAR	iTRAQ8plex@N-term; Deamidated(N)@10	cleaved A-V@N-term	0.00230061	2699.27	675.824	2699.27	675.824	4	11
11					1.76955	98.8	RLDGYNR	iTRAQ8plex@N-term	missed R-L@1	0.00428815	1196.66	599.338	1196.66	599.336	2	11
11					1.72125	98.72	NKDEGSLR	iTRAQ8plex@N-term; iTRAQ8plex(K)@2	missed K-D@2	-0.00137638	1525.87	509.629	1525.87	509.63	3	11
11					1.58503	98.17	LDGYNR	iTRAQ8plex@N-term		-0.00135162	1040.55	521.284	1040.56	521.285	2	10
11					1.3279	96.97	YWGDLSGHQLGGVGADIK	iTRAQ8plex@N-term; iTRAQ8plex(K)@18		-0.00080893	2480.33	621.089	2480.33	621.089	4	9
11					1.30103	99	DVADNLWNAHLGGR	iTRAQ8plex@N-term	cleaved A-D@N-term	-0.00269527	1840.95	614.656	1840.95	614.657	3	11
11					1.25181	99	ADVADNLWNAHLGGR	iTRAQ8plex@N-term	cleaved A-A@N-term	0.0037818	1911.99	638.337	1911.99	638.336	3	20
11					1.25181	99	LWNAHLGGR	iTRAQ8plex@N-term	cleaved N-L@N-term	-0.0019251	1326.74	443.255	1326.75	443.256	3	9
11					0.707744	99	GVGADIK	iTRAQ8plex@N-term; iTRAQ8plex(K)@7	cleaved G-G@N-term	-0.0111704	1266.76	423.262	1266.78	423.266	3	10
11					0.705534	99	SAADVADNLWNAHLGGR	iTRAQ8plex@N-term	cleaved Q-S@N-term	0.0046726	2070.06	691.027	2070.05	691.026	3	17
11					0.340084	99	VADNLWNAHLGGR	iTRAQ8plex@N-term	cleaved D-V@N-term	-0.00888599	1725.91	576.312	1725.92	576.315	3	14
11					0.328827	99	SQSAADVADNLWNAHLGGR	iTRAQ8plex@N-term	cleaved S-S@N-term	0.000820411	2285.15	762.723	2285.15	762.722	3	18
11					0.246417	99	KQTNQVTVFWGR	iTRAQ8plex@N-term; iTRAQ8plex(K)@1; Deamidated(N)@4	cleaved A-K@N-term; missed K-Q@1	0.00608738	2072.17	691.73	2072.16	691.728	3	16
11					0.19382	99	GAPDHYDELAR	iTRAQ8plex@N-term	cleaved N-G@N-term	-0.00237282	1546.77	516.596	1546.77	516.597	3	10
11					0.0150229	99	NLWNAHLGGR	iTRAQ8plex@N-term	cleaved D-N@N-term	-0.00236081	1440.79	481.27	1440.79	481.27	3	13
12	58.84	tr|C5Y360|C5Y360_SORBI	Peroxidase OS=Sorghum bicolor OX=4558 GN=SORBI_3005G011300 PE=3 SV=1	24	2	99	AQLSTGFYSYSCPGVYGAVK	iTRAQ8plex@N-term; Methylthio(C)@12; iTRAQ8plex(K)@20	cleaved S-A@N-term	0.0222152	2751.41	688.859	2751.39	688.854	4	9
12					2	99	DASLLLDDTATFQGEK	Formyl@N-term; iTRAQ8plex(K)@16	cleaved C-D@N-term	-0.00522242	2055.03	1028.52	2055.03	1028.52	2	12
12					2	99	DMVALSGAHTIGQAR	iTRAQ8plex@N-term		0.00422146	1829.98	611	1829.97	610.998	3	19
12					2	99	DSVVILGGPSWDVK	Delta:H(2)C(2)@N-term; iTRAQ8plex(K)@14		0.00307611	1801	601.339	1800.99	601.338	3	9
12					2	99	DSVVILGGPSWDVKVGR	iTRAQ8plex@N-term; iTRAQ8plex(K)@14	missed K-V@14	-0.000309457	2391.37	598.851	2391.37	598.851	4	11
12					2	99	DSVVILGGPSWDVKVGRR	iTRAQ8plex@N-term; iTRAQ8plex(K)@14	missed K-V@14; missed R-R@17	-0.00482781	2547.47	637.875	2547.47	637.876	4	10
12					2	99	GFEVIDAVK	iTRAQ8plex@N-term; iTRAQ8plex(K)@9		-0.0175026	1584.92	529.313	1584.93	529.318	3	7
12					2	99	LAPLDLQTPTVFENNYYK	iTRAQ8plex@N-term; Deamidated(N)@14; iTRAQ8plex(K)@18	cleaved N-L@N-term	-0.0143272	2734.45	684.621	2734.47	684.624	4	9
12					2	99	LFFHDCFVQGCDASLLLDDTATFQGEK	iTRAQ8plex@N-term; No Methylthio(C)@6; Methylthio(C)@11; iTRAQ8plex(K)@27		-0.0283094	3673.74	919.443	3673.77	919.45	4	15
12					2	99	MATPNNGSVR	iTRAQ8plex@N-term; Oxidation(M)@1; Deamidated(N)@6		0.00275824	1366.68	456.569	1366.68	456.568	3	11
12					2	99	MGDITPLTGSNGQIR	iTRAQ8plex@N-term; Deamidated(N)@11		0.00111521	1863.97	622.33	1863.97	622.33	3	17
12					2	99	MGDITPLTGSNGQIRK	iTRAQ8plex@N-term; Deamidated(N)@11; iTRAQ8plex(K)@16	missed R-K@15	0.000282912	2296.27	766.43	2296.27	766.43	3	11
12					2	99	QLSTGFYSYSCPGVYGAVK	Gln->pyro-Glu@N-term; iTRAQ8plex(Y)@7; Methylthio(C)@11; iTRAQ8plex(K)@19	cleaved A-Q@N-term	0.00913498	2663.33	888.784	2663.32	888.781	3	17
12					2	99	QSGCPSTSGAGDNNLAPLDLQTPTVFENNYYK	iTRAQ8plex@N-term; Methylthio(C)@4; Deamidated(N)@29; iTRAQ8plex(K)@32		0.0044322	4055.94	1014.99	4055.93	1014.99	4	15
12					2	99	QSGCPSTSGAGDNNLAPLDLQTPTVFENNYYKNLLSK	iTRAQ8plex@N-term; Methylthio(C)@4; iTRAQ8plex(K)@32; iTRAQ8plex(K)@37	missed K-N@32	0.00255438	4914.5	983.907	4914.49	983.906	5	13
12					2	99	SAIANEK	iTRAQ8plex@N-term; iTRAQ8plex(K)@7		-0.00249602	1339.79	670.902	1339.79	670.903	2	10
12					2	99	SAIANEKR	iTRAQ8plex@N-term; iTRAQ8plex(K)@7	missed K-R@7	0.00104085	1495.89	748.954	1495.89	748.954	2	12
12					1.85387	99	MGASIVR	iTRAQ8plex@N-term		-0.000176257	1036.6	519.308	1036.6	519.308	2	12
12					1.07058	95.12	NLLSKK	iTRAQ8plex@N-term; iTRAQ8plex(K)@5; iTRAQ8plex(K)@6	missed K-K@5	-0.00522211	1614.05	808.034	1614.06	808.037	2	7
12					0.844664	99	SCPGVYGAVK	iTRAQ8plex@N-term; Methylthio(C)@2; iTRAQ8plex(K)@10	cleaved Y-S@N-term	-0.00682699	1633.87	545.631	1633.88	545.633	3	12
12					0.423659	99	DSTTASFSGAN	iTRAQ8plex@N-term	cleaved N-N@C-term	0.0027844	1360.64	681.329	1360.64	681.328	2	11
12					0.293282	98.86	DSTTASF	iTRAQ8plex@N-term	cleaved F-S@C-term	0.00237403	1031.51	516.762	1031.51	516.761	2	8
12					0.021363	98.76	DSTTASFSGANN	iTRAQ8plex@N-term	cleaved N-N@C-term	0.00166693	1474.69	738.35	1474.68	738.349	2	10
12					0.00348834	97.01	MGDITPLTGSN	iTRAQ8plex@N-term; Oxidation(M)@1	cleaved N-G@C-term	0.00271848	1424.72	713.365	1424.71	713.363	2	9
13	41.01	tr|C5Z8N0|C5Z8N0_SORBI	Uncharacterized protein OS=Sorghum bicolor OX=4558 GN=SORBI_3010G118900 PE=4 SV=1	28	2	99	AINGDVGTLATDGSK	iTRAQ8plex@N-term; Deamidated(N)@3; iTRAQ8plex(K)@15		-0.00395589	2027.1	676.706	2027.1	676.707	3	15
13					2	99	EVPSDIAVLQVK	iTRAQ8plex@N-term; iTRAQ8plex(K)@12		0.00200251	1905.14	636.054	1905.14	636.054	3	10
13					2	99	GGFAGLLAGTADAVAAYDR	iTRAQ8plex@N-term	cleaved C-G@N-term	-0.00263989	2099.09	700.705	2099.1	700.706	3	18
13					2	99	LGSIQGGFAQVTSLYQATGK	iTRAQ8plex@N-term; iTRAQ8plex(K)@20		0.00531293	2633.47	659.375	2633.46	659.373	4	22
13					2	99	LPTAFYQR	iTRAQ8plex@N-term		-0.0033941	1298.73	433.916	1298.73	433.917	3	8
13					2	99	NGCGGFAGLLAGTADAVAAYDR	iTRAQ8plex@N-term; Deamidated(N)@1; Methylthio(C)@3		0.00413771	2420.15	807.722	2420.14	807.721	3	25
13					2	99	QTITVLAVDNAVMAR	iTRAQ8plex@N-term		0.00124024	1905.07	477.274	1905.07	477.274	4	12
13					2	99	SAGAAAGLTVFCPADK	iTRAQ8plex@N-term; Methylthio(C)@12; iTRAQ8plex(K)@16		-0.00364587	2132.12	534.037	2132.12	534.038	4	12
13					2	99	SIKEVPSDIAVLQVK	iTRAQ8plex@N-term; iTRAQ8plex(K)@3; iTRAQ8plex(K)@15	missed K-E@3	0.00790778	2537.56	846.862	2537.56	846.859	3	15
13					2	99	SIKEVPSDIAVLQVKDLIWSPA	iTRAQ8plex@N-term; iTRAQ8plex(K)@3; iTRAQ8plex(K)@15	cleaved A-T@C-term; missed K-E@3; missed K-D@15	0.00298706	3319.96	830.996	3319.95	830.995	4	9
13					2	99	TLLDKAR	iTRAQ8plex@N-term; iTRAQ8plex(K)@5	missed K-A@5	-0.00259675	1423.89	712.955	1423.9	712.956	2	11
13					2	99	VAAFTPSTGPSNR	iTRAQ8plex@N-term		-0.000640153	1607.86	536.96	1607.86	536.96	3	14
13					2	99	VAAFTPSTGPSNRLPTAFY	iTRAQ8plex@N-term	cleaved Y-Q@C-term; missed R-L@13	0.00428427	2300.22	767.746	2300.21	767.744	3	16
13					2	99	VAAFTPSTGPSNRLPTAFYQR	No iTRAQ8plex@N-term	missed R-L@13	0.00874972	2280.17	761.065	2280.17	761.062	3	13
13					2	99	VLLDYFDAAK	iTRAQ8plex@N-term; iTRAQ8plex(K)@10	cleaved H-V@N-term	0.00115503	1762.01	441.511	1762.01	441.51	4	9
13					1.3279	99	AGTADAVAAYDR	iTRAQ8plex@N-term	cleaved L-A@N-term	-0.00071794	1483.76	742.886	1483.76	742.886	2	15
13					1.3098	99	AVDNAVMAR	iTRAQ8plex@N-term	cleaved L-A@N-term	-0.0014782	1249.67	625.844	1249.68	625.845	2	12
13					1.20761	96.16	ADGDTVK	iTRAQ8plex@N-term; iTRAQ8plex(K)@7		-0.00305701	1312.74	438.588	1312.74	438.589	3	7
13					0.632644	99	AINGDVGTL	iTRAQ8plex@N-term; Deamidated(N)@3	cleaved L-A@C-term	-0.00148062	1163.63	582.823	1163.63	582.824	2	9
13					0.576754	99	GTADAVAAYDR	iTRAQ8plex@N-term	cleaved A-G@N-term	-0.00370068	1412.72	707.365	1412.72	707.367	2	12
13					0.289037	99	VAAFTPSTGPSNRLPT	iTRAQ8plex@N-term	cleaved T-A@C-term; missed R-L@13	-0.0051057	1919.04	640.686	1919.04	640.688	3	13
13					0.142065	99	AVLLPTELSK	iTRAQ8plex@N-term; iTRAQ8plex(K)@10	cleaved D-A@N-term	-0.00239631	1678.05	560.356	1678.05	560.357	3	11
13					0.126679	99	VLLPTELSK	iTRAQ8plex@N-term; iTRAQ8plex(K)@9	cleaved A-V@N-term	-0.00538702	1607.01	536.676	1607.01	536.678	3	8
13					0.0888424	99	VIYLH	iTRAQ8plex@N-term	cleaved H-V@C-term	-0.00631814	947.568	474.791	947.575	474.795	2	6
13					0.0877779	99	VSTGAAAEIDSR	iTRAQ8plex@N-term	cleaved L-V@N-term	-0.0271944	1479.76	494.259	1479.78	494.268	3	12
13					0.0310503	99	LAVLLYHGVAAH	iTRAQ8plex@N-term; iTRAQ8plex(Y)@6	cleaved H-Y@C-term	-0.00522053	1871.12	468.787	1871.12	468.788	4	9
13					0.0305841	99	VAAFTPSTGPSN	iTRAQ8plex@N-term	cleaved N-R@C-term	0.00485694	1451.76	726.888	1451.76	726.885	2	14
13					0.0150229	98.97	VAAFTPSTGPSNRLPTA	iTRAQ8plex@N-term	cleaved A-F@C-term; missed R-L@13	0.00156632	1990.08	664.367	1990.08	664.367	3	9
14	78.15	tr|A0A1Z5R5E6|A0A1Z5R5E6_SORBI	Non-specific lipid-transfer protein OS=Sorghum bicolor OX=4558 GN=SORBI_3008G030900 PE=3 SV=1	27	2	99	AACNCLK	iTRAQ8plex@N-term; Methylthio(C)@3; Methylthio(C)@5; iTRAQ8plex(K)@7		-0.00386673	1421.71	474.91	1421.71	474.911	3	10
14					2	99	AACNCLKNAAR	iTRAQ8plex@N-term; Methylthio(C)@3; Methylthio(C)@5; iTRAQ8plex(K)@7; Deamidated(N)@8	missed K-N@7	-0.00511894	1834.91	459.734	1834.91	459.736	4	10
14					2	99	AAISCGQVSSAIAPCLSYAR	iTRAQ8plex@N-term; No Methylthio(C)@5; Methylthio(C)@15	cleaved E-A@N-term	-0.0074815	2317.15	773.389	2317.15	773.392	3	14
14					2	99	AISCGQVSSAIAPCLSYAR	iTRAQ8plex@N-term; Methylthio(C)@4; Methylthio(C)@14; iTRAQ8plex(Y)@17	cleaved A-A@N-term	-0.00169083	2596.31	650.084	2596.31	650.085	4	11
14					2	99	CGVSVPYTISTSTDCSR	iTRAQ8plex@N-term; Methylthio(C)@1; Methylthio(C)@15		0.00427711	2170.97	1086.49	2170.97	1086.49	2	15
14					2	99	GISGLNAGNAASIPSK	iTRAQ8plex@N-term; iTRAQ8plex(K)@16		-0.0076425	2064.17	517.05	2064.18	517.052	4	10
14					2	99	GISGLNAGNAASIPSKCGVSVPY	iTRAQ8plex@N-term; Deamidated(N)@6; iTRAQ8plex(K)@16; Methylthio(C)@17	cleaved Y-T@C-term; missed K-C@16	-0.000538763	2816.47	939.829	2816.47	939.829	3	14
14					2	99	GISGLNAGNAASIPSKCGVSVPYT	iTRAQ8plex@N-term; iTRAQ8plex(K)@16; Methylthio(C)@17	cleaved T-I@C-term; missed K-C@16	-0.00607593	2916.52	730.138	2916.53	730.14	4	13
14					2	99	GISGLNAGNAASIPSKCGVSVPYTI	iTRAQ8plex@N-term; Deamidated(N)@6; iTRAQ8plex(K)@16; Methylthio(C)@17	cleaved I-S@C-term; missed K-C@16	-0.010905	3030.59	758.654	3030.6	758.657	4	13
14					2	99	GISGLNAGNAASIPSKCGVSVPYTIS	iTRAQ8plex@N-term; iTRAQ8plex(K)@16; Methylthio(C)@17	cleaved S-T@C-term; missed K-C@16	0.000231538	3116.65	780.169	3116.65	780.169	4	12
14					2	99	GISGLNAGNAASIPSKCGVSVPYTISTSTDCSR	iTRAQ8plex@N-term; iTRAQ8plex(K)@16; Methylthio(C)@17; Methylthio(C)@31	missed K-C@16	0.00306818	3912.93	979.241	3912.93	979.24	4	22
14					2	99	GISGLNAGNAASIPSKCGVSVPYTISTSTDCSRVS	iTRAQ8plex@N-term; Deamidated(N)@6; iTRAQ8plex(K)@16; Methylthio(C)@17; Methylthio(C)@31	missed K-C@16; missed R-V@33	0.001497	4100.02	821.011	4100.01	821.01	5	11
14					2	99	GQGSAPSAG	iTRAQ8plex@N-term	cleaved G-C@C-term	-0.00340639	1034.53	518.271	1034.53	518.272	2	11
14					2	99	GQGSAPSAGCCSGVR	iTRAQ8plex@N-term; Methylthio(C)@10; Methylthio(C)@11		0.00489321	1731.75	578.258	1731.75	578.256	3	16
14					2	99	GQVSSAIAPCLSYAR	iTRAQ8plex@N-term; Methylthio(C)@10	cleaved C-G@N-term	0.00375372	1871.96	624.993	1871.95	624.992	3	18
14					2	99	QVSSAIAPCLSYAR	iTRAQ8plex@N-term; Methylthio(C)@9	cleaved G-Q@N-term	-0.0047237	1814.93	605.983	1814.93	605.985	3	11
14					1.63827	98.46	SLNSAAR	iTRAQ8plex@N-term		0.00327355	1021.59	511.8	1021.58	511.798	2	11
14					1.27572	96.45	TTADR	iTRAQ8plex@N-term		-0.00394219	866.472	434.243	866.476	434.246	2	8
14					0.917215	99	TISTSTDCSR	iTRAQ8plex@N-term; Methylthio(C)@8	cleaved Y-T@N-term	0.00383926	1419.67	710.841	1419.66	710.839	2	15
14					0.171985	99	GISGLNAGN	iTRAQ8plex@N-term; Deamidated(N)@6	cleaved N-A@C-term	0.00954955	1106.6	554.306	1106.59	554.301	2	11
14					0.0888424	99	AGNAASIPSK	iTRAQ8plex@N-term; iTRAQ8plex(K)@10	cleaved N-A@N-term	-0.0202421	1522.87	508.632	1522.89	508.638	3	9
14					0.0851282	99	AACNCLKN	iTRAQ8plex@N-term; Methylthio(C)@3; Methylthio(C)@5; iTRAQ8plex(K)@7	cleaved N-A@C-term; missed K-N@7	-0.00505625	1535.75	512.924	1535.75	512.925	3	7
14					0.0655015	99	TISTSTDCSRVS	iTRAQ8plex@N-term; Methylthio(C)@8	cleaved Y-T@N-term; missed R-V@10	0.00208091	1605.77	536.263	1605.76	536.262	3	11
14					0.0594835	99	GISGLN	iTRAQ8plex@N-term	cleaved N-A@C-term	-0.00671155	863.495	432.755	863.502	432.758	2	7
14					0.0291884	99	GVSVPYTISTSTDCSR	iTRAQ8plex@N-term; Methylthio(C)@14	cleaved C-G@N-term	0.00129251	2021.97	674.998	2021.97	674.997	3	15
14					0.0268721	99	SAIAPCLSYAR	iTRAQ8plex@N-term; Methylthio(C)@6	cleaved S-S@N-term	0.00341858	1500.78	501.266	1500.77	501.265	3	8
14					0.00217692	99	GISGLNAGNAASIPS	iTRAQ8plex@N-term	cleaved S-K@C-term	0.00146853	1631.88	816.947	1631.88	816.947	2	10
15	27.63	tr|C5Z240|C5Z240_SORBI	Uncharacterized protein OS=Sorghum bicolor OX=4558 GN=SORBI_3010G003100 PE=4 SV=1	19	2	99	AAGGFGGITVNNR	iTRAQ8plex@N-term		0.00324182	1536.83	513.285	1536.83	513.284	3	14
15					2	99	ASGPLPDPPNDEYDKTFSMNQAR	iTRAQ8plex@N-term; iTRAQ8plex(K)@15	missed K-T@15	-0.000521048	3157.56	790.397	3157.56	790.397	4	10
15					2	99	DLYDKKDVYTLDFPTMPIDGPPVIR	iTRAQ8plex@N-term; iTRAQ8plex(K)@5; iTRAQ8plex(K)@6	cleaved A-D@N-term; missed K-K@5; missed K-D@6	-0.00519279	3820.08	765.024	3820.09	765.025	5	13
15					2	99	DVYTLDFPTMPIDGPPVIR	iTRAQ8plex@N-term		-0.010282	2449.28	817.433	2449.29	817.436	3	18
15					2	99	FRVHNVGVSTSLNLR	iTRAQ8plex@N-term	missed R-V@2	0.00590947	2002.14	501.543	2002.14	501.542	4	7
15					2	99	GTYNKWDGVSR	iTRAQ8plex@N-term; iTRAQ8plex(K)@5	missed K-W@5	-0.00378595	1890.02	473.512	1890.02	473.513	4	10
15					2	99	LADLYDKKDVYTLDFPTMPIDGPPVIR	iTRAQ8plex@N-term; iTRAQ8plex(K)@7; iTRAQ8plex(K)@8	missed K-K@7; missed K-D@8	0.00121378	4004.21	668.376	4004.21	668.376	6	11
15					2	99	LRNEPPVIIDGK	iTRAQ8plex@N-term; iTRAQ8plex(K)@12	missed R-N@2	-0.00747698	1958.17	490.55	1958.18	490.552	4	10
15					2	99	NEPPVIIDGK	iTRAQ8plex@N-term; iTRAQ8plex(K)@10		-0.00616873	1688.99	564.003	1688.99	564.005	3	13
15					2	99	NSLDEPLLITWDGIQQR	iTRAQ8plex@N-term	cleaved L-N@N-term	-0.0200307	2301.21	768.076	2301.23	768.083	3	16
15					2	99	SLDEPLLITWDGIQQR	iTRAQ8plex@N-term	cleaved N-S@N-term	0.00298272	2187.19	730.07	2187.18	730.069	3	21
15					2	99	TENLDTWYLGQETYIR	No iTRAQ8plex@N-term		-0.00457599	2000.94	1001.48	2000.95	1001.48	2	13
15					2	99	TLDFPTMPIDGPPVIR	iTRAQ8plex@N-term; Oxidation(M)@7	cleaved Y-T@N-term	0.00486398	2088.13	697.05	2088.12	697.048	3	11
15					2	99	TTLSGISYSPPDTPLR	iTRAQ8plex@N-term		0.00566229	2008.08	670.369	2008.08	670.367	3	14
15					2	99	VHNVGVSTSLNLR	iTRAQ8plex@N-term		-0.016543	1698.95	425.745	1698.97	425.749	4	8
15					2	99	VTGVAILQYSNSK	iTRAQ8plex@N-term; iTRAQ8plex(K)@13		-0.0174851	1987.14	497.792	1987.16	497.796	4	9
15					0.242604	99	TTLSGISYSPPDTPL	iTRAQ8plex@N-term	cleaved L-R@C-term	0.000516125	1851.98	926.996	1851.98	926.996	2	12
15					0.0550241	97.58	VTGVAILQYSN	iTRAQ8plex@N-term	cleaved N-S@C-term	-0.00832795	1467.82	734.915	1467.82	734.919	2	8
15					0.000434506	99	YLGQETYIR	iTRAQ8plex@N-term	cleaved W-Y@N-term	-0.00553459	1445.78	482.933	1445.78	482.935	3	7
16	29.97	tr|C5XKE9|C5XKE9_SORBI	Endoglucanase OS=Sorghum bicolor OX=4558 GN=SORBI_3003G015700 PE=3 SV=1	20	2	99	ANGVDLVGGYYDAGDNVK	iTRAQ8plex@N-term; Deamidated(N)@2; iTRAQ8plex(K)@18		-0.00246775	2435.24	812.754	2435.24	812.755	3	16
16					2	99	ATSYMVGYGATYPR	iTRAQ8plex@N-term		-0.00263364	1839.91	614.311	1839.91	614.312	3	19
16					2	99	GASIVSVK	iTRAQ8plex@N-term; iTRAQ8plex(K)@8		-0.0106727	1367.85	456.957	1367.86	456.961	3	9
16					2	99	GGNAGAHADVLR	iTRAQ8plex@N-term		0.00207526	1440.78	481.266	1440.77	481.265	3	15
16					2	99	GGNAGAHADVLRR	iTRAQ8plex@N-term	missed R-R@12	-0.00572712	1596.87	400.225	1596.88	400.226	4	13
16					2	99	GRYDSSITVAR	iTRAQ8plex@N-term	missed R-Y@2	0.00126781	1527.83	510.285	1527.83	510.284	3	15
16					2	99	LDPQNPGSELAGETAAAMAAASLVFR	No iTRAQ8plex@N-term		-0.00291945	2586.27	863.098	2586.27	863.099	3	19
16					2	99	QAYRLDPQNPGSELAGETAAAMAAASLVFR	iTRAQ8plex@N-term	missed R-L@4	-0.00147141	3408.74	853.192	3408.74	853.192	4	25
16					2	99	QLFDFADKYR	iTRAQ8plex@N-term; iTRAQ8plex(K)@8	missed K-Y@8	-0.00666267	1910.04	637.689	1910.05	637.691	3	12
16					2	99	SASFVYVQAAPPADVWVT	iTRAQ8plex@N-term	cleaved T-G@C-term	0.0012411	2211.15	738.058	2211.15	738.058	3	12
16					2	99	SILYFEAQR	iTRAQ8plex@N-term		-0.00764891	1429.78	477.601	1429.79	477.603	3	7
16					2	99	SQVDYILGSNPR	iTRAQ8plex@N-term		0.00150694	1651.89	551.636	1651.88	551.635	3	14
16					2	99	WGTDYLVK	iTRAQ8plex@N-term; iTRAQ8plex(K)@8		-0.0105498	1588.9	530.64	1588.91	530.643	3	7
16					2	99	YAVTVTNR	iTRAQ8plex@N-term		-0.00122019	1226.69	614.353	1226.69	614.354	2	11
16					2	99	YDSSITVAR	iTRAQ8plex@N-term		-0.00403544	1314.7	439.242	1314.71	439.243	3	8
16					0.546682	99	QAYRLDPQNPGSELA	Gln->pyro-Glu@N-term	cleaved A-G@C-term; missed R-L@4	0.00404575	1640.78	821.399	1640.78	821.397	2	9
16					0.522879	99	SQVDYILGSN	iTRAQ8plex@N-term	cleaved N-P@C-term	-0.0138299	1398.72	700.365	1398.73	700.372	2	9
16					0.114074	99	SANPNLLDGATVGGPD	iTRAQ8plex@N-term	cleaved D-E@C-term	0.000616327	1800.92	901.466	1800.92	901.465	2	12
16					0.0644927	99	LAAGHGGGRF	iTRAQ8plex@N-term	cleaved F-G@C-term; missed R-F@9	-0.00475778	1245.68	416.235	1245.69	416.237	3	8
16					0.00174067	97.11	ANPSFVSCQAG	iTRAQ8plex@N-term; Methylthio(C)@8	cleaved G-Y@C-term	-0.00182927	1429.66	715.838	1429.66	715.839	2	8
17	37.64	tr|C5XQ74|C5XQ74_SORBI	Uncharacterized protein OS=Sorghum bicolor OX=4558 GN=SORBI_3003G208800 PE=3 SV=2	18	2	99	ACLYQVAYGDGSVTAGDFATETLTFAGGAR	iTRAQ8plex@N-term; Methylthio(C)@2		0.00714356	3361.6	841.407	3361.59	841.405	4	18
17					2	99	GGAVAAPVVSGLAQGSGEYFTK	iTRAQ8plex@N-term; iTRAQ8plex(K)@22		0.00635303	2673.46	669.374	2673.46	669.372	4	16
17					2	99	GGVIVDSGTSVTR	iTRAQ8plex@N-term		0.000738944	1550.86	517.96	1550.86	517.96	3	13
17					2	99	GSLSFPTQISR	iTRAQ8plex@N-term		0.002348	1495.83	499.618	1495.83	499.617	3	11
17					2	99	LDSGGCDLR	iTRAQ8plex@N-term; Methylthio(C)@6		-0.00450282	1284.61	643.311	1284.61	643.313	2	8
17					2	99	LSPGGFSLFDTCYDLGGR	iTRAQ8plex@N-term; Methylthio(C)@12		-0.0030703	2254.07	752.363	2254.07	752.364	3	18
17					2	99	SFSYCLVDR	iTRAQ8plex@N-term; Methylthio(C)@5		0.0150458	1438.7	720.359	1438.69	720.352	2	12
17					2	99	SSTVTFGPPSASAASFTPMVR	iTRAQ8plex@N-term		0.00265474	2401.23	801.417	2401.23	801.416	3	16
17					2	99	SSTVTFGPPSASAASFTPMVRNPR	iTRAQ8plex@N-term	missed R-N@21	-0.000611949	2768.42	693.113	2768.42	693.113	4	13
17					2	99	VALGCGHDNEGLFVA	iTRAQ8plex@N-term; Methylthio(C)@5	cleaved A-A@C-term	0.00542262	1850.9	617.975	1850.9	617.973	3	9
17					2	99	VPGVAESDLR	No iTRAQ8plex@N-term		0.00139892	1041.55	521.781	1041.55	521.78	2	11
17					2	99	VPGVAESDLRLDPSTGR	iTRAQ8plex@N-term	missed R-L@10	0.00973552	2072.13	691.716	2072.12	691.713	3	12
17					2	99	VVFDGDGQR	iTRAQ8plex@N-term		-0.000686329	1295.68	432.9	1295.68	432.9	3	7
17					1.35655	97.18	RLDSGGCDLR	iTRAQ8plex@N-term; Methylthio(C)@7	missed R-L@1	0.0155497	1440.73	481.25	1440.71	481.245	3	10
17					1.27572	96.6	LDPSTGR	iTRAQ8plex@N-term		-0.00175138	1048.58	525.297	1048.58	525.298	2	11
17					1.11351	95.06	AAAAGLR	iTRAQ8plex@N-term		-0.00803422	932.563	467.289	932.571	467.293	2	11
17					0.567031	99	LVGISVGGAR	iTRAQ8plex@N-term	cleaved Q-L@N-term	-0.00448857	1231.75	411.591	1231.76	411.592	3	11
17					0.0109954	97.79	GVAESDLR	iTRAQ8plex@N-term	cleaved P-G@N-term	-0.000954111	1149.63	575.822	1149.63	575.822	2	9
18	41.04	tr|C5XIK1|C5XIK1_SORBI	Uncharacterized protein OS=Sorghum bicolor OX=4558 GN=SORBI_3003G432700 PE=4 SV=1	21	2	99	ACLDECR	iTRAQ8plex@N-term; Methylthio(C)@2; Methylthio(C)@6		-0.00980227	1204.49	603.253	1204.5	603.258	2	8
18					2	99	DGNLVLLDAR	iTRAQ8plex@N-term		-0.00423856	1388.79	463.937	1388.79	463.938	3	11
18					2	99	GCVPTAPVACGGPPAR	iTRAQ8plex@N-term; Methylthio(C)@2; Methylthio(C)@10		-0.00813083	1847.87	462.976	1847.88	462.978	4	11
18					2	99	GQPVGEGASAELTAAGDLVLR	iTRAQ8plex@N-term		0.0080742	2314.25	579.57	2314.24	579.568	4	14
18					2	99	LEHDGHLR	iTRAQ8plex@N-term		-0.00301146	1279.69	640.853	1279.69	640.854	2	11
18					2	99	LVANSSAANWSASR	iTRAQ8plex@N-term; Deamidated(N)@4		-0.00519681	1737.89	580.304	1737.9	580.306	3	11
18					2	99	LVSLPGLAYFNDPATSLK	iTRAQ8plex@N-term; iTRAQ8plex(K)@18		0.0152968	2513.45	629.37	2513.44	629.366	4	17
18					2	99	LVSLPGLAYFNDPATSLKALER	iTRAQ8plex@N-term; iTRAQ8plex(K)@18	missed K-A@18	0.0076072	2982.71	498.125	2982.7	498.124	6	12
18					2	99	LYLTVADDSLSAYVDAKPPQR	iTRAQ8plex@N-term; iTRAQ8plex(K)@17		0.00353486	2929.6	733.408	2929.6	733.408	4	20
18					2	99	SATGAVVWSSGTAGR	iTRAQ8plex@N-term		-0.00450697	1709.9	428.481	1709.9	428.482	4	13
18					2	99	SVAAMAVTR	iTRAQ8plex@N-term		0.00596509	1208.69	605.353	1208.69	605.35	2	15
18					2	99	VSDAACR	iTRAQ8plex@N-term; Methylthio(C)@6		0.0027097	1070.52	536.266	1070.52	536.265	2	12
18					2	99	WANTDASLPHHVTYADGSVAR	iTRAQ8plex@N-term		-0.00740876	2571.27	515.261	2571.28	515.263	5	16
18					1.14267	95.42	AVDFR	iTRAQ8plex@N-term		0.000248122	910.518	456.266	910.518	456.266	2	8
18					0.823909	99	SSAANWSASR	iTRAQ8plex@N-term	cleaved N-S@N-term	0.000630202	1339.68	670.847	1339.68	670.847	2	14
18					0.497573	99	VADDSLSAYVDAKPPQR	iTRAQ8plex@N-term; iTRAQ8plex(K)@13	cleaved T-V@N-term	0.00809905	2439.33	610.84	2439.32	610.838	4	17
18					0.299296	97.9	VLLDAR	iTRAQ8plex@N-term	cleaved L-V@N-term	-0.00530158	989.612	495.813	989.618	495.816	2	9
18					0.276544	99	GQPVGEGASAELT	iTRAQ8plex@N-term	cleaved T-A@C-term	0.000529161	1518.78	760.399	1518.78	760.399	2	12
18					0.266001	99	ASAELTAAGDLVLR	iTRAQ8plex@N-term	cleaved G-A@N-term	0.00217562	1689.96	564.327	1689.96	564.326	3	11
18					0.0043648	99	AAGDLVLR	iTRAQ8plex@N-term	cleaved T-A@N-term	-0.00145268	1117.67	559.845	1117.68	559.845	2	11
18					0.000434506	97.96	QPFDYPTAK	Gln->pyro-Glu@N-term; iTRAQ8plex(K)@9	cleaved A-Q@N-term; cleaved K-P@C-term	0.00410487	1352.7	677.355	1352.69	677.353	2	7
19	56.78	tr|C5YBE9|C5YBE9_SORBI	Uncharacterized protein OS=Sorghum bicolor OX=4558 GN=SORBI_3006G132400 PE=4 SV=1	22	2	99	AIGFNGLANPNK	iTRAQ8plex@N-term; Deamidated(N)@5; iTRAQ8plex(K)@12		-0.00383117	1824.03	457.015	1824.04	457.016	4	9
19					2	99	AIGFNGLANPNKVAQDAVIAF	iTRAQ8plex@N-term; Deamidated(N)@5; iTRAQ8plex(K)@12	cleaved F-K@C-term; missed K-V@12	0.000502091	2738.52	685.638	2738.52	685.638	4	11
19					2	99	AIGFNGLANPNKVAQDAVIAFK	iTRAQ8plex@N-term; Deamidated(N)@5; iTRAQ8plex(K)@12; iTRAQ8plex(K)@22	missed K-V@12	0.000274219	3170.82	529.478	3170.82	529.478	6	9
19					2	99	AIGFNGLANPNKVAQDAVIAFKT	iTRAQ8plex@N-term; Deamidated(N)@5; iTRAQ8plex(K)@12; iTRAQ8plex(K)@22	cleaved T-A@C-term; missed K-V@12; missed K-T@22	-0.0088302	3271.86	546.317	3271.87	546.319	6	11
19					2	99	AINGALECNGKNTAQMNAR	iTRAQ8plex@N-term; Deamidated(N)@3; Methylthio(C)@8; Deamidated(N)@9; iTRAQ8plex(K)@11	missed K-N@11	-0.0119218	2631.29	658.83	2631.3	658.833	4	16
19					2	99	GPLQISWNYNYGPAGK	iTRAQ8plex@N-term; iTRAQ8plex(K)@16		0.00386066	2372.28	594.077	2372.27	594.076	4	15
19					2	99	NQAASGCEGK	iTRAQ8plex@N-term; Methylthio(C)@7; iTRAQ8plex(K)@10		-0.0015025	1617.8	540.276	1617.81	540.276	3	13
19					2	99	SAFLSAANSYK	iTRAQ8plex@N-term; iTRAQ8plex(K)@11		-0.0148609	1765.97	442.499	1765.98	442.503	4	9
19					2	99	SSGSSSSGGGNVGSVVTDAFFNGIK	iTRAQ8plex@N-term; Deamidated(N)@22; iTRAQ8plex(K)@25		-0.00107481	2926.48	976.499	2926.48	976.5	3	12
19					2	99	VAQDAVIAFK	iTRAQ8plex@N-term; iTRAQ8plex(K)@10		-0.00452615	1669	557.34	1669	557.341	3	9
19					1.85387	99	SAFLSAANSYKSFGGGSVAGKR	iTRAQ8plex@N-term; iTRAQ8plex(K)@11; iTRAQ8plex(K)@21	missed K-S@11; missed K-R@21	-0.0220128	3073.69	769.429	3073.71	769.434	4	9
19					1.50864	98.5	YYGRGPLQISWNYNYGPAGK	iTRAQ8plex@N-term; iTRAQ8plex(K)@20	missed R-G@4	-0.00585606	2911.52	728.887	2911.52	728.888	4	10
19					1.10237	95.13	VGYYKQYCR	iTRAQ8plex@N-term; iTRAQ8plex(K)@5; Methylthio(C)@8	missed K-Q@5	-0.0143262	1832.94	459.242	1832.95	459.245	4	7
19					1.06048	95.39	SFGGGSVAGKR	iTRAQ8plex@N-term; iTRAQ8plex(K)@10	missed K-R@10	-0.00600305	1629.94	544.319	1629.94	544.321	3	11
19					0.67162	95.92	QLGVDPGPNLTC	iTRAQ8plex@N-term; Deamidated(N)@9; Methylthio(C)@12		-0.00117505	1563.76	782.886	1563.76	782.886	2	8
19					0.340084	99	NVHGVMSQGFGATIR	iTRAQ8plex@N-term; Oxidation(M)@6	cleaved N-N@N-term	0.00524462	1892.99	632.004	1892.98	632.002	3	15
19					0.183096	99	SAFLSAAN	iTRAQ8plex@N-term	cleaved N-S@C-term	-0.00498648	1083.58	542.798	1083.59	542.801	2	7
19					0.034328	99	YNYGPAGK	iTRAQ8plex@N-term; iTRAQ8plex(K)@8	cleaved N-Y@N-term	-0.00861089	1476.81	493.277	1476.82	493.28	3	9
19					0.0195421	99	AIGFNGLAN	iTRAQ8plex@N-term; Deamidated(N)@5	cleaved N-P@C-term	-0.0109345	1180.63	591.322	1180.64	591.327	2	10
19					0.0154727	99	SQGFGATIR	Carbamyl@N-term	cleaved M-S@N-term	-0.00180447	978.486	490.25	978.488	490.251	2	9
19					0.00612308	99	AIGFNGLANPN	iTRAQ8plex@N-term; Deamidated(N)@5	cleaved N-K@C-term	-0.00160169	1391.73	696.874	1391.74	696.875	2	12
19					0.00217692	98.53	VAQDAVIAFKT	iTRAQ8plex@N-term; iTRAQ8plex(K)@10	cleaved T-A@C-term; missed K-T@10	-0.00995021	1770.04	591.021	1770.05	591.024	3	8
20	15.6	tr|C5Y397|C5Y397_SORBI	Alpha-mannosidase OS=Sorghum bicolor OX=4558 GN=SORBI_3005G132400 PE=3 SV=1	14	2	99	GGPVDPSKLVVELGPMEIR	iTRAQ8plex@N-term; iTRAQ8plex(K)@8	missed K-L@8	-0.00670271	2600.48	521.102	2600.48	521.104	5	12
20					2	99	IDPQGEGAR	iTRAQ8plex@N-term		-0.00213928	1245.66	416.227	1245.66	416.228	3	11
20					2	99	IIETSLSANQER	iTRAQ8plex@N-term		0.00278148	1663.91	555.643	1663.9	555.642	3	13
20					2	99	QLEFFK	iTRAQ8plex@N-term; iTRAQ8plex(K)@6		-0.0193136	1418.82	473.947	1418.84	473.953	3	7
20					2	99	SIGGSSIKDGQIELMLHR	iTRAQ8plex@N-term; iTRAQ8plex(K)@8	missed K-D@8	-0.00391764	2548.42	638.113	2548.43	638.114	4	14
20					2	99	TFIVSFDHNIR	iTRAQ8plex@N-term		-0.00221595	1651.9	551.639	1651.9	551.64	3	11
20					2	99	TLGSSADIFAGIFPK	No iTRAQ8plex@N-term; iTRAQ8plex(K)@15		0.00594153	1827.01	610.012	1827.01	610.01	3	11
20					2	99	VQGSAADEKVVR	iTRAQ8plex@N-term; iTRAQ8plex(K)@9	missed K-V@9	0.000523576	1866.08	623.034	1866.08	623.033	3	12
20					2	99	YAANELWPLK	iTRAQ8plex@N-term; iTRAQ8plex(K)@10		-0.0123822	1812.03	605.016	1812.04	605.02	3	9
20					2	99	YIKEEFGQIPR	iTRAQ8plex@N-term; iTRAQ8plex(K)@3	missed K-E@3	-0.00844076	1987.13	497.789	1987.14	497.791	4	10
20					2	99	YYVKIDPQGEGAR	iTRAQ8plex@N-term; iTRAQ8plex(K)@4	missed K-I@4	-0.0180181	2103.14	702.054	2103.16	702.06	3	10
20					1.88606	99	TQVQANFEQK	iTRAQ8plex@N-term; iTRAQ8plex(K)@10		-0.0139305	1799.99	601.002	1800	601.007	3	8
20					1.85387	99	ELEVVWR	iTRAQ8plex@N-term		0.00203352	1233.7	412.242	1233.7	412.241	3	7
20					0.879426	99	GSESSNLQVGQGNLK	iTRAQ8plex@N-term; iTRAQ8plex(K)@15	cleaved Q-G@N-term	0.00958598	2125.17	709.397	2125.16	709.394	3	13
21	22.72	tr|A0A194YQ33|A0A194YQ33_SORBI	Uncharacterized protein OS=Sorghum bicolor OX=4558 GN=SORBI_3004G166700 PE=3 SV=1	12	2	99	EAEAAAAPPSVPASIVSPLLR	iTRAQ8plex@N-term	cleaved L-E@N-term	0.00755122	2349.33	784.117	2349.32	784.114	3	14
21					2	99	GWAGIHAIPR	iTRAQ8plex@N-term		0.000838936	1380.79	461.272	1380.79	461.272	3	12
21					2	99	LRYDYGNFYASK	iTRAQ8plex@N-term; iTRAQ8plex(K)@12	missed R-Y@2	0.00109887	2104.12	527.038	2104.12	527.037	4	10
21					2	99	NSLDLTR	iTRAQ8plex@N-term		-0.00601317	1121.63	561.822	1121.63	561.825	2	10
21					2	99	QLLQWPIEEVEK	iTRAQ8plex@N-term; iTRAQ8plex(K)@12		-0.0176036	2119.2	707.406	2119.21	707.412	3	10
21					2	99	SSLSPDLYKPTFAGFVDTDISSGK	iTRAQ8plex@N-term; iTRAQ8plex(K)@9; iTRAQ8plex(K)@24		0.013973	3443.87	689.782	3443.86	689.779	5	9
21					2	99	SVVESFGEK	iTRAQ8plex@N-term; iTRAQ8plex(K)@9		-0.00907286	1588.88	530.635	1588.89	530.638	3	10
21					2	99	SVVESFGEKGR	iTRAQ8plex@N-term; iTRAQ8plex(K)@9	missed K-G@9	-0.0121547	1802	601.675	1802.01	601.679	3	11
21					2	99	VLMCTDPTK	iTRAQ8plex@N-term; Methylthio(C)@4; iTRAQ8plex(K)@9		-0.0148564	1660.87	554.629	1660.88	554.634	3	9
21					2	99	VYPSIAIGK	iTRAQ8plex@N-term; iTRAQ8plex(K)@9		-0.0098199	1554.95	519.324	1554.96	519.327	3	10
21					1.82391	99	AVTVGGK	iTRAQ8plex@N-term; iTRAQ8plex(K)@7		-0.00957163	1238.77	413.931	1238.78	413.934	3	10
21					1.82391	99	VSSLTAWEMK	iTRAQ8plex@N-term; iTRAQ8plex(K)@10		-0.00987817	1758.97	587.331	1758.98	587.334	3	9
22	51.39	tr|C5Z8T4|C5Z8T4_SORBI	Xyloglucan endotransglucosylase/hydrolase OS=Sorghum bicolor OX=4558 GN=SORBI_3010G246600 PE=3 SV=1	15	2	99	ASVWDAEEWATQGGR	iTRAQ8plex@N-term	cleaved Y-A@N-term	0.00193351	1965.95	656.324	1965.95	656.324	3	16
22					2	99	FDMQLK	iTRAQ8plex@N-term; iTRAQ8plex(K)@6		-0.00657898	1388.79	695.401	1388.79	695.405	2	8
22					2	99	GGGNFYQDVDITWGDGR	Carbamyl@N-term	cleaved A-G@N-term	0.00591546	1898.82	950.419	1898.82	950.416	2	13
22					2	99	GGREQQFR	iTRAQ8plex@N-term	missed R-E@3	0.00517629	1280.69	427.905	1280.69	427.904	3	10
22					2	99	ILNNGQLLTLSMDR	iTRAQ8plex@N-term; Deamidated(N)@3; Deamidated(N)@4		0.00288334	1893.02	632.014	1893.02	632.013	3	10
22					2	99	NDGAVPFPTSQPMR	No iTRAQ8plex@N-term		0.00492586	1515.72	758.867	1515.71	758.864	2	13
22					2	99	RNDGAVPFPTSQPMR	iTRAQ8plex@N-term; Oxidation(M)@14	missed R-N@1	-0.000231867	1992.02	665.012	1992.02	665.012	3	13
22					2	99	SNGAWMSQELDSAAQGQLR	iTRAQ8plex@N-term; Deamidated(N)@2; Oxidation(M)@6		0.00407195	2369.13	790.716	2369.12	790.715	3	17
22					2	99	SQYLYGR	iTRAQ8plex@N-term		0.00440052	1189.64	595.829	1189.64	595.827	2	12
22					2	99	SSGSGFQSK	iTRAQ8plex@N-term; iTRAQ8plex(K)@9		0.0026506	1491.82	498.28	1491.81	498.279	3	11
22					2	99	VYASVWDAEEWATQGGR	iTRAQ8plex@N-term; iTRAQ8plex(Y)@2		0.00864089	2532.29	634.081	2532.29	634.079	4	10
22					1.92082	99	SNGAWMSQELDSAAQGQLRR	iTRAQ8plex@N-term; Deamidated(N)@2	missed R-R@19	0.0021098	2509.23	837.418	2509.23	837.417	3	9
22					1.03621	98.64	GKILNNGQLLTLSMDR	iTRAQ8plex@N-term; iTRAQ8plex(K)@2; Deamidated(N)@6	missed K-I@2	-0.0020324	2381.35	596.346	2381.36	596.346	4	10
22					0.774691	99	FPQGPPPECSSPA	iTRAQ8plex@N-term; Methylthio(C)@9	cleaved A-K@C-term	-0.0149796	1662.75	832.384	1662.77	832.392	2	8
22					0.0287242	96.09	TNVYSQGK	iTRAQ8plex@N-term; iTRAQ8plex(K)@8	cleaved H-T@N-term	-0.00874696	1503.84	502.288	1503.85	502.291	3	8
23	66.22	tr|C5WNY4|C5WNY4_SORBI	Uncharacterized protein OS=Sorghum bicolor OX=4558 GN=SORBI_3001G129700 PE=3 SV=1	16	2	99	AGETFVIPR	iTRAQ8plex@N-term		0.00450637	1292.74	431.922	1292.74	431.92	3	11
23					2	99	ALRVDASVVDLLK	Delta:H(2)C(2)@N-term; iTRAQ8plex(K)@13	missed R-V@3	-0.0128729	1728.03	577.018	1728.05	577.022	3	9
23					2	99	ATEVGLVTR	iTRAQ8plex@N-term		0.00246847	1248.74	625.376	1248.73	625.375	2	16
23					2	99	GELLVGIIGSLDSGNR	iTRAQ8plex@N-term		-0.00169426	1903.07	635.363	1903.07	635.363	3	18
23					2	99	LSVNGFPCQPTSSAGDEFLFSTK	iTRAQ8plex@N-term; Deamidated(N)@4; Methylthio(C)@8; iTRAQ8plex(K)@23		-0.00558662	3086.51	772.636	3086.52	772.637	4	15
23					2	99	SQNPGIIFVPLTLFGSSPPIPTPVLSK	iTRAQ8plex@N-term; iTRAQ8plex(K)@27	cleaved N-S@N-term	-0.00339177	3413.98	854.501	3413.98	854.502	4	17
23					2	99	TDPDPLQDFCVADLSGK	iTRAQ8plex@N-term; Methylthio(C)@10; iTRAQ8plex(K)@17	cleaved A-T@N-term	-0.00130382	2474.23	619.564	2474.23	619.564	4	15
23					2	99	VDASVVDLLK	iTRAQ8plex@N-term; iTRAQ8plex(K)@10		0.00196745	1666.01	556.346	1666.01	556.345	3	13
23					2	99	VDASVVDLLKSKFAGGY	No iTRAQ8plex@N-term; iTRAQ8plex(K)@10; iTRAQ8plex(K)@12	missed K-S@10; missed K-F@12	0.00215881	2376.35	595.096	2376.35	595.095	4	14
23					2	99	VDFAPGGTNPPHVHPR	iTRAQ8plex@N-term		0.000740338	2001.05	501.27	2001.05	501.269	4	14
23					1.85387	99	VDASVVDLLKSK	iTRAQ8plex@N-term; iTRAQ8plex(K)@10; iTRAQ8plex(K)@12	missed K-S@10	0.00536699	2185.35	547.345	2185.34	547.344	4	10
23					0.899629	99	IATGGDPLANPN	iTRAQ8plex@N-term	cleaved N-G@C-term	-0.00743686	1442.76	722.387	1442.77	722.391	2	10
23					0.761954	99	IATGGDPLAN	iTRAQ8plex@N-term	cleaved N-P@C-term	-0.00205393	1231.67	616.842	1231.67	616.843	2	9
23					0.459671	99	GFPCQPTSSAGDEFLFSTK	iTRAQ8plex@N-term; Methylthio(C)@4; iTRAQ8plex(K)@19	cleaved N-G@N-term	0.0110351	2672.32	891.78	2672.31	891.776	3	10
23					0.371611	97.56	SKFAGGY	No iTRAQ8plex@N-term; iTRAQ8plex(K)@2	missed K-F@2	4.61897e-05	1032.55	517.285	1032.55	517.285	2	8
23					0.00612308	97.18	VDFAPGGTN	iTRAQ8plex@N-term	cleaved N-P@C-term	-0.00604592	1180.6	591.306	1180.6	591.309	2	7
24	18.25	tr|C5Y8Y2|C5Y8Y2_SORBI	Uncharacterized protein OS=Sorghum bicolor OX=4558 GN=SORBI_3006G235600 PE=4 SV=1	12	2	99	AAASADVTVLVVGADQSIER	iTRAQ8plex@N-term		-0.00519337	2275.23	759.416	2275.23	759.418	3	14
24					2	99	AADLVSR	iTRAQ8plex@N-term		-0.00229839	1034.6	518.308	1034.6	518.309	2	10
24					2	99	AIGEVVSNEAR	iTRAQ8plex@N-term		0.00750719	1447.8	483.608	1447.79	483.605	3	14
24					2	99	LSESDVDR	iTRAQ8plex@N-term		-0.000298062	1223.63	612.822	1223.63	612.822	2	10
24					2	99	MRPDASTGYPGR	iTRAQ8plex@N-term		0.00303058	1610.82	537.946	1610.81	537.945	3	17
24					2	99	QGIVLLK	iTRAQ8plex@N-term; iTRAQ8plex(K)@7		-0.0135991	1377.9	460.308	1377.92	460.313	3	7
24					2	99	TPEDAAAISIK	iTRAQ8plex@N-term; iTRAQ8plex(K)@11		-0.00574612	1722.99	575.338	1723	575.34	3	11
24					2	99	VGFLVDK	iTRAQ8plex@N-term; iTRAQ8plex(K)@7		-0.0157327	1384.84	462.62	1384.85	462.625	3	7
24					2	99	VGFLVDKQAALPR	iTRAQ8plex@N-term; iTRAQ8plex(K)@7	missed K-Q@7	-0.00261185	2021.22	506.313	2021.22	506.313	4	8
24					1.79588	99	KLPFGNLGPSDVCTSSNQELAR	iTRAQ8plex@N-term; iTRAQ8plex(K)@1; Methylthio(C)@13	missed K-L@1	-0.00704761	2986.54	747.642	2986.55	747.644	4	9
24					1.50864	98.57	YAVGYVTGLQDAGSGSGSLK	iTRAQ8plex@N-term; iTRAQ8plex(K)@20		-0.00255693	2537.36	846.793	2537.36	846.794	3	9
24					1.17393	96.12	LGFFDGDPR	iTRAQ8plex@N-term		-0.00299134	1326.68	443.235	1326.69	443.236	3	6
25	30.94	tr|C5XB38|C5XB38_SORBI	Uncharacterized protein OS=Sorghum bicolor OX=4558 GN=SORBI_3002G055600 PE=4 SV=1	14	2	99	ADNYGGFMIWER	iTRAQ8plex@N-term; Oxidation(M)@8		0.00240226	1777.84	593.621	1777.84	593.621	3	10
25					2	99	ALDTGIFER	iTRAQ8plex@N-term		0.00445053	1324.73	663.374	1324.73	663.372	2	15
25					2	99	ALDTGIFERVHVR	iTRAQ8plex@N-term	missed R-V@9	-0.0116436	1816.01	455.011	1816.03	455.014	4	9
25					2	99	CEFPPAGYLK	iTRAQ8plex@N-term; Methylthio(C)@1; iTRAQ8plex(K)@10		0.0335372	1777.97	593.664	1777.94	593.652	3	9
25					2	99	CEFPPAGYLKR	iTRAQ8plex@N-term; Methylthio(C)@1; iTRAQ8plex(K)@10	missed K-R@10	-0.00514676	1934.03	645.684	1934.04	645.686	3	11
25					2	99	GGPGKPLHLTATPR	iTRAQ8plex@N-term; iTRAQ8plex(K)@5		-0.00713303	2009.19	670.738	2009.2	670.74	3	11
25					2	99	NVYYDVAPSVQK	iTRAQ8plex@N-term; Deamidated(N)@1; iTRAQ8plex(K)@12		0.00793919	1991.09	664.704	1991.08	664.701	3	13
25					2	99	NVYYDVAPSVQKADNYGGFMIWER	No iTRAQ8plex@N-term; iTRAQ8plex(K)@12	missed K-A@12	-0.000694991	3125.52	782.388	3125.52	782.388	4	16
25					2	99	TGQVTVFWGR	iTRAQ8plex@N-term		-0.00605232	1453.79	727.904	1453.8	727.906	2	10
25					2	99	VYYDVAPSVQKADNYGGFMIWER	iTRAQ8plex@N-term; iTRAQ8plex(K)@11	cleaved N-V@N-term; missed K-A@11	-0.0158314	3315.67	829.924	3315.68	829.928	4	13
25					1.3098	97.21	WTAAYPATR	iTRAQ8plex@N-term		-0.00189768	1339.72	670.866	1339.72	670.867	2	8
25					0.335358	98.12	ALELAK	iTRAQ8plex@N-term; iTRAQ8plex(K)@6	cleaved L-A@N-term	-0.0141766	1251.79	418.27	1251.8	418.274	3	8
25					0.235077	99	NVYYDVAPSVQKADN	iTRAQ8plex@N-term; iTRAQ8plex(K)@12	cleaved N-Y@C-term; missed K-A@12	-0.0103417	2290.2	764.406	2290.21	764.409	3	9
25					0.210419	95.47	NKAEGTLR	No iTRAQ8plex@N-term; iTRAQ8plex(K)@2	missed K-A@2	-0.00217933	1191.69	596.85	1191.69	596.851	2	9
26	42.92	tr|C5XCE2|C5XCE2_SORBI	Uncharacterized protein OS=Sorghum bicolor OX=4558 GN=SORBI_3002G351400 PE=4 SV=1	14	2	99	APNTLAEYALK	iTRAQ8plex@N-term; iTRAQ8plex(K)@11		-0.0128313	1798.03	450.515	1798.05	450.519	4	7
26					2	99	AVFTVVNRCPYTVWAASVPVGGGR	iTRAQ8plex@N-term; Methylthio(C)@9; Dioxidation(W)@14	cleaved A-A@N-term; missed R-C@8	0.00826095	2887.49	722.879	2887.48	722.877	4	11
26					2	99	AVFTVVNRCPYTVWAASVPVGGGRR	iTRAQ8plex@N-term; Methylthio(C)@9	cleaved A-A@N-term; missed R-C@8; missed R-R@24	0.00879589	3011.6	753.907	3011.59	753.905	4	10
26					2	99	CPYTVWAASVPVGGGR	iTRAQ8plex@N-term; Methylthio(C)@1		-0.00179461	1968.98	985.499	1968.99	985.5	2	14
26					2	99	ITAPPGTTAAR	iTRAQ8plex@N-term		0.00497339	1358.79	680.401	1358.78	680.398	2	11
26					2	99	RITAPPGTTAAR	iTRAQ8plex@N-term	cleaved W-R@N-term; missed R-I@1	-0.00544907	1514.88	505.967	1514.88	505.968	3	20
26					2	99	SFLPDGGSGCSR	iTRAQ8plex@N-term; Methylthio(C)@10	cleaved M-S@N-term	-0.000535943	1531.71	511.576	1531.71	511.576	3	10
26					2	99	TGCQFDASGR	iTRAQ8plex@N-term; Methylthio(C)@3		0.0030882	1390.63	696.323	1390.63	696.321	2	15
26					2	99	TGDCGGVLQCTGYGR	iTRAQ8plex@N-term; Methylthio(C)@4; Methylthio(C)@10		-0.00534611	1881.81	628.277	1881.81	628.279	3	12
26					1.69897	98.88	CAVDVNAR	iTRAQ8plex@N-term; Methylthio(C)@1		7.48889e-05	1196.59	599.305	1196.59	599.305	2	9
26					1.09691	99	AVFTVVNR	iTRAQ8plex@N-term	cleaved A-A@N-term	-0.00325499	1208.71	403.912	1208.72	403.913	3	9
26					0.276544	95.94	LNRGETWR	No iTRAQ8plex@N-term	missed R-G@3	0.00202713	1030.53	516.274	1030.53	516.273	2	9
26					0.114074	98.41	AASVPVGGGR	iTRAQ8plex@N-term	cleaved W-A@N-term	0.00202324	1173.68	587.847	1173.68	587.846	2	13
26					0.0700704	97.32	AASVPVGGGRR	iTRAQ8plex@N-term	cleaved W-A@N-term; missed R-R@10	-0.00249738	1329.78	444.266	1329.78	444.267	3	10
27	29.27	tr|C5X3C1|C5X3C1_SORBI	Peroxidase OS=Sorghum bicolor OX=4558 GN=SORBI_3002G391300 PE=3 SV=1	11	2	99	AYADFVPFLWQNK	iTRAQ8plex@N-term; iTRAQ8plex(K)@13		0.00179853	2206.21	736.409	2206.2	736.409	3	15
27					2	99	AYADFVPFLWQNKFGK	Delta:H(2)C(2)@N-term; iTRAQ8plex(K)@13; iTRAQ8plex(K)@16	missed K-F@13	-0.00616051	2564.4	642.107	2564.4	642.108	4	9
27					2	99	DASYFLSGGGINFAMPAGR	No iTRAQ8plex@N-term		0.00323348	1929.91	965.961	1929.9	965.959	2	19
27					2	99	FSVPNFPSLR	iTRAQ8plex@N-term		0.00113061	1466.82	489.947	1466.82	489.947	3	13
27					2	99	FSVPNFPSLRGYEVIDAAK	iTRAQ8plex@N-term; iTRAQ8plex(K)@19	missed R-G@10	-0.0160825	2717.48	680.378	2717.5	680.382	4	8
27					2	99	GLDYVDMITLSGAHSIGR	iTRAQ8plex@N-term		-0.00428962	2208.15	553.044	2208.15	553.045	4	8
27					2	99	GYEVIDAAK	iTRAQ8plex@N-term; iTRAQ8plex(K)@9		-0.0070613	1572.89	787.452	1572.9	787.456	2	11
27					2	99	MGGIEIK	iTRAQ8plex@N-term; iTRAQ8plex(K)@7		-0.00252548	1354.81	678.411	1354.81	678.412	2	12
27					2	99	MGGIEIKTAANGEIR	iTRAQ8plex@N-term; iTRAQ8plex(K)@7; Deamidated(N)@11	missed K-T@7	-0.00615433	2168.2	543.058	2168.21	543.059	4	11
27					1.88606	99	SVPNFPSLR	iTRAQ8plex@N-term	cleaved F-S@N-term	-0.0102788	1319.74	440.921	1319.75	440.924	3	9
27					0.665546	99	ATDAGMQAGLVR	iTRAQ8plex@N-term	cleaved N-A@N-term	-0.00679522	1492.79	747.403	1492.8	747.406	2	9
28	41.63	tr|C5XL59|C5XL59_SORBI	Peroxidase OS=Sorghum bicolor OX=4558 GN=SORBI_3003G024700 PE=3 SV=2	11	2	99	AVQMEPR	iTRAQ8plex@N-term		-0.00378175	1133.61	567.814	1133.62	567.816	2	11
28					2	99	AYAANGTAFAADFAAAMVR	iTRAQ8plex@N-term; Deamidated(N)@5		-0.00744571	2193.08	732.033	2193.08	732.035	3	20
28					2	99	DAVNLLGGPR	iTRAQ8plex@N-term		-0.0029096	1314.75	439.258	1314.76	439.259	3	8
28					2	99	DLTALSGAHTVGR	iTRAQ8plex@N-term		0.00140347	1600.89	534.636	1600.88	534.635	3	13
28					2	99	LFFHDCFVNGCDASVLLDDVPGSFVGEK	iTRAQ8plex@N-term; No Methylthio(C)@6; No Methylthio(C)@11; iTRAQ8plex(K)@28		-0.0331611	3637.77	910.45	3637.8	910.458	4	13
28					2	99	LQAPDVFDNGYFR	iTRAQ8plex@N-term; Deamidated(N)@9		-0.00255842	1845.92	616.313	1845.92	616.314	3	10
28					2	99	MGNLGPPAGSAAAAATEVR	iTRAQ8plex@N-term; Oxidation(M)@1; Deamidated(N)@3		-0.00114838	2061.05	688.023	2061.05	688.023	3	15
28					2	99	SLSPGFYDATCPGLQPIVR	iTRAQ8plex@N-term; Methylthio(C)@11	cleaved A-S@N-term	0.0145031	2370.22	593.561	2370.2	593.558	4	13
28					2	99	STVCPYTGGDANLAPLK	iTRAQ8plex@N-term; Methylthio(C)@4; iTRAQ8plex(K)@17		-0.00584398	2360.23	787.75	2360.23	787.752	3	10
28					2	99	STVCPYTGGDANLAPLKLQAPDVFDNGYFR	iTRAQ8plex@N-term; Methylthio(C)@4; iTRAQ8plex(K)@17; Deamidated(N)@26	missed K-L@17	-0.0174035	3883.92	971.987	3883.94	971.992	4	15
28					1.01773	95.76	WSVPLGRR	iTRAQ8plex@N-term	missed R-R@7	-8.79142e-05	1273.76	425.593	1273.76	425.593	3	10
29	62.88	tr|C5XN52|C5XN52_SORBI	Uncharacterized protein OS=Sorghum bicolor OX=4558 GN=SORBI_3003G331700 PE=4 SV=1	15	2	99	ADVNAKCPAK	iTRAQ8plex@N-term; iTRAQ8plex(K)@6; Methylthio(C)@7; iTRAQ8plex(K)@10	missed K-C@6	-0.00942938	1974.11	494.534	1974.12	494.536	4	9
29					2	99	DTLWPAALPGGGAR	iTRAQ8plex@N-term		-0.00522468	1684.92	562.646	1684.92	562.647	3	12
29					2	99	GGALACTVSGR	iTRAQ8plex@N-term; Methylthio(C)@6	cleaved C-G@N-term	-0.00412761	1340.68	447.901	1340.68	447.902	3	12
29					2	99	GLCLDAYSYAK	iTRAQ8plex@N-term; Methylthio(C)@3; iTRAQ8plex(K)@11		-0.00757941	1856.96	619.992	1856.96	619.995	3	14
29					2	99	GLCLDAYSYAKDDQTSTFTCPK	iTRAQ8plex@N-term; Methylthio(C)@3; iTRAQ8plex(K)@11; Methylthio(C)@20; iTRAQ8plex(K)@22	missed K-D@11	-0.00593426	3430.66	858.673	3430.67	858.674	4	11
29					2	99	GTCQTGDCGGALACTVSGR	iTRAQ8plex@N-term; Methylthio(C)@3; Methylthio(C)@8; Methylthio(C)@14		0.0145481	2197.92	733.646	2197.9	733.641	3	10
29					2	99	LDPGKTWTVQVPAGTAHAR	iTRAQ8plex@N-term; iTRAQ8plex(K)@5	missed K-T@5	-0.00296556	2612.46	436.418	2612.46	436.418	6	12
29					2	99	NNGPDYIDISLVDGFNVPMSFR	Carbamyl@N-term; Deamidated(N)@2	cleaved N-N@N-term	0.00401223	2513.16	838.726	2513.15	838.725	3	11
29					1.72125	99	TWTVQVPAGTAHAR	iTRAQ8plex@N-term		-0.00187118	1797.98	450.502	1797.98	450.502	4	12
29					1.25181	96.97	GQYTDKCPPTDYSR	iTRAQ8plex@N-term; iTRAQ8plex(K)@6; Methylthio(C)@7	missed K-C@6	0.0059074	2284.11	572.036	2284.11	572.034	4	9
29					0.241845	99	VDAATFNVINR	iTRAQ8plex@N-term	cleaved S-V@N-term	-0.00452189	1522.84	508.619	1522.84	508.621	3	10
29					0.182435	99	CKDTLWPAALPGGGAR	iTRAQ8plex@N-term; Methylthio(C)@1; No iTRAQ8plex(K)@2	missed K-D@2	0.0072241	1962.02	491.512	1962.01	491.51	4	12
29					0.0195421	99	ATFNVINR	iTRAQ8plex@N-term; Deamidated(N)@4	cleaved A-A@N-term	-0.00564355	1238.69	620.351	1238.69	620.354	2	11
29					0.0154727	98.53	TPATLAEYTLN	iTRAQ8plex@N-term	cleaved N-N@C-term	0.00152459	1496.8	749.409	1496.8	749.409	2	9
29					0.00744649	99	TVQVPAGTAHAR	iTRAQ8plex@N-term	cleaved W-T@N-term	-0.000850082	1510.85	504.624	1510.85	504.625	3	14
30	21.6	tr|C5WS35|C5WS35_SORBI	Uncharacterized protein OS=Sorghum bicolor OX=4558 GN=SORBI_3001G081100 PE=4 SV=1	10	2	99	FFLTGYEAAK	iTRAQ8plex@N-term; iTRAQ8plex(K)@10		-0.00232775	1753.98	585.669	1753.99	585.669	3	13
30					2	99	FFLTGYEAAKGPVDTSKESR	iTRAQ8plex@N-term; iTRAQ8plex(K)@10; iTRAQ8plex(K)@17	missed K-G@10; missed K-E@17	-0.00549527	3114.71	779.684	3114.71	779.685	4	11
30					2	99	GPNTVTSSILKPDVIAPGVNILAAWSGSVGPSGLPGDSR	iTRAQ8plex@N-term; iTRAQ8plex(K)@11		0.00728655	4394.41	879.89	4394.41	879.888	5	26
30					2	99	TVTNVGQPGTYK	iTRAQ8plex@N-term; iTRAQ8plex(K)@12		0.00232082	1872.06	625.027	1872.06	625.026	3	13
30					2	99	TYTVTALNYPSFSVAFPAAGGTVK	iTRAQ8plex@N-term; iTRAQ8plex(K)@24		0.00394725	3069.67	614.941	3069.66	614.94	5	12
30					2	99	VGIKPSPVVAAFSSR	iTRAQ8plex@N-term; iTRAQ8plex(K)@4		-0.00780447	2122.26	531.573	2122.27	531.575	4	12
30					2	99	VTASAAAGSAPVTVSVEPSTLSFSK	iTRAQ8plex@N-term; iTRAQ8plex(K)@25		0.0104869	2971.64	743.918	2971.63	743.915	4	19
30					1.88606	99	FFLTGYEAAKGPVDTSK	iTRAQ8plex@N-term; iTRAQ8plex(K)@10; iTRAQ8plex(K)@17	missed K-G@10	0.00358264	2742.54	686.642	2742.54	686.641	4	11
30					1.30103	97.37	AAHPEWSPAAIR	iTRAQ8plex@N-term		0.00112677	1608.87	403.224	1608.87	403.224	4	6
30					1	99	DSIAVGAFSAMEK	iTRAQ8plex@N-term; Oxidation(M)@11; iTRAQ8plex(K)@13		-0.0161019	1949.02	650.682	1949.04	650.687	3	8
31	26.47	tr|C5Z484|C5Z484_SORBI	Uncharacterized protein OS=Sorghum bicolor OX=4558 GN=SORBI_3010G163000 PE=3 SV=1	12	2	99	GVWANIFSK	iTRAQ8plex@N-term; iTRAQ8plex(K)@9		-0.00630962	1628.94	543.989	1628.95	543.991	3	9
31					2	99	IGGVPESATPFPHR	iTRAQ8plex@N-term		-0.00278498	1767.95	590.326	1767.96	590.326	3	15
31					2	99	LAQPNAGLMILDPYGGAR	iTRAQ8plex@N-term		-0.0319092	2160.13	721.052	2160.17	721.063	3	17
31					2	99	LLNKNTMGSDVFWAIR	iTRAQ8plex@N-term; iTRAQ8plex(K)@4	missed K-N@4	-0.0194295	2472.36	619.097	2472.38	619.102	4	12
31					2	99	LVPVPATVTVFNVPVSASQGAVDVVTR	iTRAQ8plex@N-term		-0.00241214	3025.71	1009.58	3025.71	1009.58	3	23
31					2	99	SERPEVFAVLDLSNLR	iTRAQ8plex@N-term		-0.00405166	2148.18	717.067	2148.18	717.069	3	15
31					2	99	SQIDPDDYFR	iTRAQ8plex@N-term		0.00292072	1558.76	780.387	1558.76	780.386	2	7
31					2	99	WQQVAPSLPDDLFIR	iTRAQ8plex@N-term		-0.00354792	2088.13	697.05	2088.13	697.051	3	16
31					1.42022	98.5	EAYFNYR	iTRAQ8plex@N-term		-0.00424944	1265.63	422.884	1265.63	422.886	3	7
31					1.00877	95.32	LAMAK	iTRAQ8plex@N-term; iTRAQ8plex(K)@5		-0.00756071	1140.71	571.361	1140.71	571.365	2	7
31					0.431798	99	ILDPYGGAR	iTRAQ8plex@N-term	cleaved M-I@N-term	-0.00355526	1264.7	633.36	1264.71	633.361	2	8
31					0.35164	99	SQIDPDDYFRNEQ	iTRAQ8plex@N-term	cleaved Q-S@C-term; missed R-N@10	-0.00139815	1929.9	644.307	1929.9	644.308	3	10
32	17.87	tr|A0A1Z5R915|A0A1Z5R915_SORBI	Purple acid phosphatase OS=Sorghum bicolor OX=4558 GN=SORBI_3007G091100 PE=3 SV=1	12	2	99	ALRQGSDDVPLTDPR	iTRAQ8plex@N-term	missed R-Q@3	0.00625191	1943.04	648.689	1943.04	648.687	3	11
32					2	99	AQVGSNLAPLDPAAVR	iTRAQ8plex@N-term; Deamidated(N)@6		-0.0071921	1883.03	628.686	1883.04	628.688	3	13
32					2	99	ASADADSLWVSWVTGR	iTRAQ8plex@N-term	cleaved A-A@N-term	0.00328759	2024.03	675.684	2024.03	675.683	3	18
32					2	99	SADADSLWVSWVTGR	iTRAQ8plex@N-term	cleaved A-S@N-term	-0.00256695	1952.99	652.003	1952.99	652.004	3	18
32					2	99	SEVWYGER	iTRAQ8plex@N-term		0.00305254	1328.67	665.342	1328.67	665.341	2	10
32					2	99	SFTTLPATGAGCYPR	iTRAQ8plex@N-term; Methylthio(C)@12		0.00216697	1890.93	631.317	1890.93	631.316	3	16
32					2	99	VQPPAPEQIALAASADADSLWVSWVTGR	iTRAQ8plex@N-term		-0.000514731	3238.69	1080.57	3238.69	1080.57	3	22
32					2	99	WDGWGR	iTRAQ8plex@N-term		-0.00226426	1079.54	540.779	1079.55	540.78	2	8
32					1.60206	99	SVGDQIYIVR	iTRAQ8plex@N-term	cleaved N-S@N-term	-0.00939753	1452.81	485.279	1452.82	485.282	3	9
32					1.27572	99	QGSDDVPLTDPR	No iTRAQ8plex@N-term		-0.000147491	1298.61	650.312	1298.61	650.312	2	11
32					0.110138	99	IPTTLDGPFPPATR	iTRAQ8plex@N-term	cleaved G-I@N-term	-0.00320693	1785.99	596.337	1785.99	596.338	3	10
32					0.0118872	99	GGIPTTLDGPFPPATR	iTRAQ8plex@N-term	cleaved C-G@N-term	0.00491373	1900.04	634.354	1900.04	634.353	3	13
33	21.26	tr|A0A1W0W7I8|A0A1W0W7I8_SORBI	Peroxidase OS=Sorghum bicolor OX=4558 GN=SORBI_3002G391900 PE=3 SV=1	10	2	99	AEYIVR	iTRAQ8plex@N-term		-0.00370381	1053.61	527.812	1053.61	527.814	2	9
33					2	99	ASAPNQSLR	iTRAQ8plex@N-term		-0.00242544	1246.69	416.571	1246.69	416.572	3	12
33					2	99	ASLDSEALANLPPPFASLEK	iTRAQ8plex@N-term; iTRAQ8plex(K)@20		-0.00193196	2677.48	670.376	2677.48	670.377	4	17
33					2	99	DATFFLSSNNAVDYFDMPAGR	iTRAQ8plex@N-term		0.00478417	2641.25	881.423	2641.24	881.421	3	20
33					2	99	GLDAEDMVTLSGAHTVGR	iTRAQ8plex@N-term; Oxidation(M)@7		0.00591367	2148.08	538.028	2148.08	538.027	4	15
33					2	99	LKEMFAAK	iTRAQ8plex@N-term; iTRAQ8plex(K)@2; iTRAQ8plex(K)@8	missed K-E@2	-0.015886	1849.11	463.285	1849.13	463.289	4	7
33					2	99	VGIKTSADGEIR	iTRAQ8plex@N-term; iTRAQ8plex(K)@4	missed K-T@4	-0.00586861	1853.08	464.277	1853.08	464.278	4	9
33					1.88606	99	GTGAGLIR	iTRAQ8plex@N-term		-0.00674413	1047.63	524.821	1047.63	524.824	2	9
33					1.76955	99	VGIKTSADGEIREK	iTRAQ8plex@N-term; iTRAQ8plex(K)@4; iTRAQ8plex(K)@14	missed K-T@4; missed R-E@12	-0.0248444	2414.4	604.608	2414.43	604.614	4	10
33					1.49485	98.64	TSADGEIR	iTRAQ8plex@N-term		-0.00998903	1151.6	576.807	1151.61	576.812	2	10
34	40.39	tr|C5XB39|C5XB39_SORBI	Uncharacterized protein OS=Sorghum bicolor OX=4558 GN=SORBI_3002G055700 PE=4 SV=1	11	2	99	AANYGGFMIWDR	iTRAQ8plex@N-term		0.00668438	1703.85	568.956	1703.84	568.954	3	16
34					2	99	AATDLADYLWYAYFPAPTPR	iTRAQ8plex@N-term		0.00354711	2605.32	652.337	2605.32	652.336	4	17
34					2	99	AGVHRPFGDAYVDGLDFFLDR	iTRAQ8plex@N-term		-0.00102714	2670.35	668.595	2670.35	668.595	4	14
34					2	99	GSPAYYDVLAK	iTRAQ8plex@N-term; iTRAQ8plex(K)@11		-0.0125337	1790.99	598.004	1791	598.008	3	12
34					2	99	LWSYNK	iTRAQ8plex@N-term; iTRAQ8plex(K)@6		-0.00623743	1417.81	473.611	1417.82	473.613	3	8
34					2	99	NLYYGVVPVVQK	iTRAQ8plex@N-term; iTRAQ8plex(K)@12		0.00391929	1986.18	663.067	1986.18	663.066	3	12
34					2	99	TPVQLSATPR	iTRAQ8plex@N-term		0.00209863	1372.8	458.607	1372.8	458.607	3	12
34					2	99	VLATGLVTR	iTRAQ8plex@N-term		-0.00430907	1232.77	617.393	1232.78	617.395	2	9
34					1.20066	96.79	ARTPVQLSATPR	iTRAQ8plex@N-term	missed R-T@2	-0.0103065	1599.93	534.316	1599.94	534.319	3	8
34					0.435334	99	LYYGVVPVVQK	iTRAQ8plex@N-term; iTRAQ8plex(K)@11	cleaved N-L@N-term	-0.0126296	1872.12	625.048	1872.13	625.052	3	12
34					0.0296531	99	TGKTGQVTVFWGR	No iTRAQ8plex@N-term; iTRAQ8plex(K)@3	cleaved A-T@N-term; missed K-T@3	-0.00852747	1739.95	870.984	1739.96	870.989	2	12
35	40.52	tr|A0A1Z5RDM9|A0A1Z5RDM9_SORBI	Uncharacterized protein OS=Sorghum bicolor OX=4558 GN=SORBI_3006G132100 PE=4 SV=1	12	2	99	LGSGGAGASVSSVVTEAFFDGIK	iTRAQ8plex@N-term; iTRAQ8plex(K)@23	cleaved G-L@N-term	-0.00272634	2763.49	691.879	2763.49	691.88	4	19
35					2	99	SAFVSAADAFPAFAH	iTRAQ8plex@N-term	cleaved H-G@C-term	0.00266762	1811.92	604.98	1811.91	604.979	3	14
35					2	99	SAFVSAADAFPAFAHGGTEAEGK	iTRAQ8plex@N-term; iTRAQ8plex(K)@23		-0.00498843	2845.44	712.368	2845.45	712.37	4	10
35					2	99	SAFVSAADAFPAFAHGGTEAEGKR	iTRAQ8plex@N-term; iTRAQ8plex(K)@23	missed K-R@23	-0.0055196	3001.55	751.394	3001.55	751.395	4	17
35					2	99	SGGAGASVSSVVTEAFFDGIK	iTRAQ8plex@N-term; iTRAQ8plex(K)@21	cleaved G-S@N-term	-0.0013936	2593.38	649.353	2593.39	649.354	4	18
35					2	99	SQAGNGCEGK	iTRAQ8plex@N-term; Deamidated(N)@5; Methylthio(C)@7; iTRAQ8plex(K)@10		-0.00945325	1604.77	535.929	1604.77	535.932	3	13
35					2	99	SVVTEAFFDGIK	iTRAQ8plex@N-term; iTRAQ8plex(K)@12	cleaved S-S@N-term	-0.00285236	1920.08	641.034	1920.08	641.035	3	12
35					2	99	VMPTQGFGATIR	iTRAQ8plex@N-term		-0.00498258	1580.86	527.961	1580.87	527.962	3	11
35					1.65758	99	VLHGALECNGKNPAAMK	iTRAQ8plex@N-term; Methylthio(C)@8; iTRAQ8plex(K)@11; Deamidated(N)@12; iTRAQ8plex(K)@17	missed K-N@11	0.00227892	2711.47	678.875	2711.47	678.875	4	9
35					1.27572	99	SQAGNGCEGKNFYTR	iTRAQ8plex@N-term; Deamidated(N)@5; Methylthio(C)@7; iTRAQ8plex(K)@10	missed K-N@10	0.00905969	2286.11	763.043	2286.1	763.04	3	10
35					0.161781	99	SAFVSAADAFPAFAHGGTEAEGKREIA	iTRAQ8plex@N-term; iTRAQ8plex(K)@23	cleaved A-A@C-term; missed K-R@23; missed R-E@24	0.00382009	3314.72	829.687	3314.71	829.686	4	12
35					0.00130485	96.15	SAFVSAAD	iTRAQ8plex@N-term	cleaved D-A@C-term	-0.00055308	1070.55	536.284	1070.56	536.285	2	8
36	48.31	tr|C5XYY5|C5XYY5_SORBI	Peroxidase OS=Sorghum bicolor OX=4558 GN=SORBI_3004G105100 PE=3 SV=1	9	2	99	DGVNLLSGPTWAVQLGR	iTRAQ8plex@N-term		-0.00365542	2086.14	696.389	2086.15	696.39	3	19
36					2	99	DLVALSGAHTIGAAR	iTRAQ8plex@N-term; iTRAQ8plex(S)@6		-0.00360015	2059.2	515.806	2059.2	515.807	4	14
36					2	99	EAACPGTVSCADILALAAR	iTRAQ8plex@N-term; Methylthio(C)@4; No Methylthio(C)@10	cleaved V-E@N-term	0.0101889	2181.1	728.041	2181.09	728.037	3	11
36					2	99	GAAFSSDFVTAIVK	iTRAQ8plex@N-term; iTRAQ8plex(K)@14	cleaved N-G@N-term	-0.00742046	2020.14	674.387	2020.15	674.389	3	13
36					2	99	MGNISPLTGSSGEIR	iTRAQ8plex@N-term; Oxidation(M)@1		0.00357039	1837.95	613.659	1837.95	613.658	3	15
36					2	99	NGAAFSSDFVTAIVK	iTRAQ8plex@N-term; Deamidated(N)@1; iTRAQ8plex(K)@15		0.00670263	2135.18	534.802	2135.17	534.8	4	12
36					2	99	QQLSPTFYDASCPNLQSIVR	Gln->pyro-Glu@N-term; Methylthio(C)@12	cleaved A-Q@N-term	0.0127669	2295.08	766.034	2295.07	766.029	3	13
36					2	99	SGMAAAVQQEPR	iTRAQ8plex@N-term; Oxidation(M)@3		0.00121655	1563.8	522.274	1563.8	522.273	3	14
36					2	99	TASQSAANSNLPSPSSSAAALVSAFASK	No iTRAQ8plex@N-term; iTRAQ8plex(K)@28		0.000716232	2925.5	732.382	2925.5	732.382	4	14
37	33.57	tr|C5Y7R1|C5Y7R1_SORBI	Uncharacterized protein OS=Sorghum bicolor OX=4558 GN=SORBI_3005G084300 PE=3 SV=1	9	2	99	AAHPNVAVMAGLGGDSVQDIVK	iTRAQ8plex@N-term; Oxidation(M)@9; iTRAQ8plex(K)@22		0.0105988	2772.52	694.136	2772.51	694.134	4	12
37					2	99	LPGLFIWSADSSK	iTRAQ8plex@N-term; iTRAQ8plex(K)@13		-0.00257125	2028.15	677.057	2028.15	677.057	3	12
37					2	99	MPNIATSIAPFEDPVVQK	iTRAQ8plex@N-term; iTRAQ8plex(K)@18		-0.0241936	2564.39	642.105	2564.41	642.111	4	8
37					2	99	QNKLPGLFIWSADSSK	Gln->pyro-Glu@N-term; iTRAQ8plex(K)@3; iTRAQ8plex(K)@16	missed K-L@3	-8.58304e-05	2381.32	596.337	2381.32	596.337	4	10
37					2	99	QSSYGFKYETEAQQIIANH	iTRAQ8plex@N-term; iTRAQ8plex(K)@7	missed K-Y@7	0.0405551	2821.49	706.38	2821.45	706.37	4	12
37					2	99	TNGYLFR	iTRAQ8plex@N-term; Deamidated(N)@2	cleaved M-T@N-term	-0.0062851	1174.62	588.319	1174.63	588.322	2	9
37					2	99	VLASFK	iTRAQ8plex@N-term; iTRAQ8plex(K)@6		-0.0160235	1271.79	424.937	1271.81	424.943	3	9
37					2	99	YETEAQQIIANH	iTRAQ8plex@N-term		-0.00495026	1719.87	574.297	1719.87	574.298	3	11
37					2	99	YYQPLWSK	iTRAQ8plex@N-term; iTRAQ8plex(K)@8		-0.0153399	1691.93	564.985	1691.95	564.99	3	7
38	44.59	P00761	SWISS-PROT:P00761|TRYP_PIG Trypsin - Sus scrofa (Pig).	13	2	99	IDVLEGNEQFINAAK	iTRAQ8plex@N-term; iTRAQ8plex(K)@15	cleaved N-I@N-term	-0.00144496	2268.26	568.071	2268.26	568.072	4	11
38					2	99	IITHPNFNGNTLDNDIMLIK	iTRAQ8plex@N-term; Deamidated(N)@8; iTRAQ8plex(K)@20		0.0017685	2891.57	579.321	2891.57	579.321	5	9
38					2	99	IITHPNFNGNTLDNDIMLIKLSSPATLNSR	iTRAQ8plex@N-term; Deamidated(N)@8; iTRAQ8plex(K)@20	missed K-L@20	0.00108149	3918.11	654.026	3918.11	654.026	6	16
38					2	99	IVGGYTCAANSIPYQVSLNSG	iTRAQ8plex@N-term; Methylthio(C)@7	cleaved G-S@C-term	-0.00385902	2463.2	822.075	2463.21	822.077	3	14
38					2	99	LGEHNIDVLEGNEQFINAAK	No iTRAQ8plex@N-term; iTRAQ8plex(K)@20		-0.0144343	2514.29	503.865	2514.3	503.868	5	9
38					2	99	LSSPATLNSR	No iTRAQ8plex@N-term		0.000996524	1044.56	523.286	1044.56	523.285	2	10
38					2	99	SSGSSYPSLLQCLK	iTRAQ8plex@N-term; Methylthio(C)@12; iTRAQ8plex(K)@14		0.00444273	2123.13	708.716	2123.12	708.714	3	12
38					2	99	VATVSLPR	iTRAQ8plex@N-term		0.00371693	1145.71	573.863	1145.71	573.861	2	11
38					1.26761	99	SSYPGQITGN	iTRAQ8plex@N-term	cleaved N-M@C-term	0.000571747	1326.67	664.344	1326.67	664.343	2	11
38					0.735182	99	GNTLDNDIMLIK	iTRAQ8plex@N-term; iTRAQ8plex(K)@12	cleaved N-G@N-term	-0.00511511	1954.1	652.373	1954.1	652.375	3	12
38					0.150581	99	LGEHNIDVLEGNEQFIN	iTRAQ8plex@N-term	cleaved N-A@C-term	0.000929612	2244.13	749.052	2244.13	749.052	3	11
38					0.0347983	96.4	TLDNDIMLIK	iTRAQ8plex@N-term; iTRAQ8plex(K)@10	cleaved N-T@N-term	0.00087333	1783.04	446.767	1783.04	446.767	4	10
38					0.000869447	96.41	LGEHNIDVLEGN	iTRAQ8plex@N-term	cleaved N-E@C-term	0.00335408	1612.84	538.62	1612.84	538.619	3	9
39	19.8	tr|C5X8I3|C5X8I3_SORBI	Uncharacterized protein OS=Sorghum bicolor OX=4558 GN=SORBI_3002G301600 PE=4 SV=2	9	2	99	AGAVILGK	iTRAQ8plex@N-term; iTRAQ8plex(K)@8		-0.0109333	1335.86	446.294	1335.87	446.297	3	8
39					2	99	AGAVILGKANPSEWSNFRPVESGWSAR	iTRAQ8plex@N-term; iTRAQ8plex(K)@8	missed K-A@8	-0.0116677	3493.86	699.779	3493.87	699.781	5	8
39					2	99	LIEIGYAFEQATK	iTRAQ8plex@N-term; iTRAQ8plex(K)@13		-0.000400125	2090.19	697.736	2090.19	697.736	3	15
39					2	99	LKDFGQPDLIAAEK	iTRAQ8plex@N-term; iTRAQ8plex(K)@2; iTRAQ8plex(K)@14	missed K-D@2	-0.0137629	2456.43	492.293	2456.44	492.295	5	8
39					2	99	SGVIPITPLQDTIGPMCR	iTRAQ8plex@N-term; Methylthio(C)@17		0.0019796	2247.18	750.066	2247.17	750.065	3	17
39					2	99	SLAQIIAFNK	iTRAQ8plex@N-term; Deamidated(Q)@4; iTRAQ8plex(K)@10		-0.00339841	1713.03	572.016	1713.03	572.017	3	8
39					2	99	SLAQIIAFNKAHPVEER	iTRAQ8plex@N-term; iTRAQ8plex(K)@10	missed K-A@10	-0.0169739	2530.43	633.615	2530.45	633.619	4	10
39					1.5376	98.82	ANPSEWSNFRPVESGWSAR	iTRAQ8plex@N-term		-0.00462278	2480.21	621.06	2480.21	621.061	4	7
39					0.987163	99	YIPHGGYTQFLR	iTRAQ8plex@N-term; iTRAQ8plex(Y)@1		-0.000393322	2059.15	515.794	2059.15	515.794	4	9
40	23.04	tr|C5XR39|C5XR39_SORBI	Uncharacterized protein OS=Sorghum bicolor OX=4558 GN=SORBI_3003G223100 PE=3 SV=1	9	2	99	ATQDTSSWPLIEPLPSYGR	iTRAQ8plex@N-term		0.00784259	2421.26	808.093	2421.25	808.09	3	20
40					2	99	AVATIER	iTRAQ8plex@N-term		-0.00142375	1062.63	532.323	1062.63	532.324	2	11
40					2	99	AVATIERR	iTRAQ8plex@N-term	missed R-R@7	-0.00318549	1218.73	407.251	1218.74	407.252	3	13
40					2	99	GIANSAFSR	iTRAQ8plex@N-term		-0.00231091	1225.67	613.842	1225.67	613.843	2	10
40					2	99	QETCSGAVPAPPR	Gln->pyro-Glu@N-term; Methylthio(C)@4	cleaved A-Q@N-term	-0.00111714	1340.58	671.299	1340.59	671.3	2	15
40					2	99	SALPIVDALTIK	iTRAQ8plex@N-term; iTRAQ8plex(K)@12		-0.00537907	1848.15	617.057	1848.15	617.059	3	13
40					2	99	SGWDEYGIAYGRPSSDITVR	iTRAQ8plex@N-term		-0.00150686	2532.25	634.071	2532.26	634.071	4	12
40					2	99	TLNTAAFAR	iTRAQ8plex@N-term		-0.00151131	1267.72	423.58	1267.72	423.58	3	11
40					2	99	VSVASFGGAGDGR	iTRAQ8plex@N-term		0.00111928	1482.77	495.265	1482.77	495.265	3	13
41	42.5	tr|C5YK12|C5YK12_SORBI	Uncharacterized protein OS=Sorghum bicolor OX=4558 GN=SORBI_3007G100600 PE=4 SV=1	12	2	99	ADAGAGAATVPLSR	iTRAQ8plex@N-term		-0.00209743	1559.86	520.959	1559.86	520.96	3	14
41					2	99	APAQPDALAK	iTRAQ8plex@N-term; iTRAQ8plex(K)@10		-0.00728603	1588.93	795.473	1588.94	795.477	2	9
41					2	99	FAGAADSVLEVTR	iTRAQ8plex@N-term		-0.00360838	1638.88	547.302	1638.89	547.303	3	12
41					2	99	LLLVVMSDK	iTRAQ8plex@N-term; Oxidation(M)@6; iTRAQ8plex(K)@9		0.00170125	1641	548.008	1641	548.007	3	8
41					2	99	LLLVVMSDKHGR	iTRAQ8plex@N-term; Oxidation(M)@6; iTRAQ8plex(K)@9	missed K-H@9	-0.011474	1991.17	498.8	1991.18	498.803	4	9
41					2	99	SGPYYFVGGAPGSCQK	iTRAQ8plex@N-term; Methylthio(C)@14; iTRAQ8plex(K)@16		0.00244738	2271.13	758.051	2271.13	758.05	3	15
41					2	99	SGPYYFVGGAPGSCQKGER	iTRAQ8plex@N-term; Methylthio(C)@14; iTRAQ8plex(K)@16	missed K-G@16	0.0153428	2613.31	654.334	2613.29	654.331	4	14
41					1.14267	99	DAGAGAATVPLSR	iTRAQ8plex@N-term	cleaved A-D@N-term	0.00087426	1488.82	497.281	1488.82	497.281	3	17
41					0.497573	99	KADAGAGAATVPLSR	iTRAQ8plex@N-term; iTRAQ8plex(K)@1	cleaved H-K@N-term; missed K-A@1	0.000975365	1992.16	665.06	1992.16	665.06	3	12
41					0.0419142	99	RDFVVGGANDAWK	iTRAQ8plex@N-term; iTRAQ8plex(K)@13	cleaved A-R@N-term; missed R-D@1	-0.0155661	2042.1	511.532	2042.12	511.536	4	13
41					0.00217692	99	RDFVVGGANDAWKAPAQPDALAK	iTRAQ8plex@N-term; Deamidated(N)@9; iTRAQ8plex(K)@13; iTRAQ8plex(K)@23	cleaved A-R@N-term; missed R-D@1; missed K-A@13	-0.00949755	3309.81	828.461	3309.82	828.463	4	12
41					0.00130485	99	AVHKADAGAGAATVPLSR	Carbamyl@N-term; iTRAQ8plex(K)@4	cleaved L-A@N-term; missed K-A@4	0.00304029	2038.13	680.383	2038.12	680.381	3	12
42	30.03	tr|C5XBP7|C5XBP7_SORBI	Uncharacterized protein OS=Sorghum bicolor OX=4558 GN=SORBI_3002G343600 PE=4 SV=1	11	2	99	GTVPLSLER	iTRAQ8plex@N-term		-0.00852899	1274.74	425.921	1274.75	425.924	3	8
42					2	99	HNQLTGTIPAGLVQGQFR	iTRAQ8plex@N-term		0.00335087	2240.24	747.753	2240.23	747.752	3	12
42					2	99	LTGDPSHLFVAGRPIGK	iTRAQ8plex@N-term; iTRAQ8plex(K)@17		-0.00337402	2372.38	594.101	2372.38	594.102	4	10
42					2	99	SLDSVDLSSNQLTGTIPASFADLPNLR	iTRAQ8plex@N-term		0.00739595	3134.65	784.669	3134.64	784.667	4	22
42					2	99	SLILSYNQLTGPIPR	iTRAQ8plex@N-term; Deamidated(N)@7		-0.0139859	1976.11	659.711	1976.12	659.716	3	13
42					1.56864	98.91	LDLSYNR	iTRAQ8plex@N-term		0.000395398	1183.65	592.833	1183.65	592.832	2	9
42					1.34679	99	SLDLRHNQLTGTIPAGLVQGQFR	iTRAQ8plex@N-term; iTRAQ8plex(S)@1	missed R-H@5	-0.0115866	3128.76	626.758	3128.77	626.761	5	11
42					0.863279	99	SFADLPNLR	iTRAQ8plex@N-term	cleaved A-S@N-term	-0.00608228	1335.74	446.254	1335.75	446.256	3	9
42					0.39794	95.57	SLDLR	iTRAQ8plex@N-term		-0.00139511	906.543	454.279	906.544	454.279	2	7
42					0.143271	99	SLDSVDLSSNQLTGTIPA	iTRAQ8plex@N-term	cleaved A-S@C-term	-0.00608199	2121.11	1061.56	2121.11	1061.56	2	10
42					0.00877392	99	QKLDLSYNR	Gln->pyro-Glu@N-term; iTRAQ8plex(K)@2	cleaved L-Q@N-term; missed K-L@2	-0.00198331	1422.78	475.266	1422.78	475.266	3	11
43	12.22	tr|C5XWE5|C5XWE5_SORBI	Uncharacterized protein OS=Sorghum bicolor OX=4558 GN=SORBI_3004G197600 PE=4 SV=1	8	2	99	ALDDSGYSK	iTRAQ8plex@N-term; iTRAQ8plex(K)@9		-0.0108144	1562.83	521.95	1562.84	521.954	3	11
43					2	99	GANVDGVITDFPGTAHR	iTRAQ8plex@N-term		-0.00360319	2030.05	407.016	2030.05	407.017	5	7
43					2	99	GSLSSPDTVMWCDVR	iTRAQ8plex@N-term; Methylthio(C)@12	cleaved L-G@N-term	0.00427859	2001.93	668.318	2001.93	668.316	3	12
43					2	99	LSDFLTFAK	iTRAQ8plex@N-term; iTRAQ8plex(K)@9		-0.00459245	1648.96	550.661	1648.96	550.662	3	10
43					2	99	SQFASQVTTINDLK	iTRAQ8plex@N-term; iTRAQ8plex(K)@14		9.85301e-05	2159.2	720.742	2159.2	720.742	3	13
43					2	99	TFASGILVPK	iTRAQ8plex@N-term; iTRAQ8plex(K)@10		-0.0109793	1640	411.008	1640.01	411.01	4	8
43					1.38722	98.54	TLSGKAPVIVAK	iTRAQ8plex@N-term; iTRAQ8plex(K)@5; iTRAQ8plex(K)@12	missed K-A@5	-0.0105964	2095.34	524.842	2095.35	524.845	4	13
43					0.365523	97.85	SSVLVK	iTRAQ8plex@N-term; iTRAQ8plex(K)@6	cleaved N-S@N-term	-0.01064	1239.79	414.271	1239.8	414.274	3	7
44	35.1	tr|C5YVJ7|C5YVJ7_SORBI	Uncharacterized protein OS=Sorghum bicolor OX=4558 GN=SORBI_3009G232100 PE=4 SV=1	12	2	99	ATQPLAVYSVDTVLLPN	iTRAQ8plex@N-term	cleaved N-D@C-term	0.000392409	2104.17	702.398	2104.17	702.398	3	9
44					2	99	FYSLDSFETASNPVR	iTRAQ8plex@N-term	cleaved Q-F@N-term	-0.00637426	2036.01	679.677	2036.02	679.679	3	11
44					2	99	GGQYTTFIR	iTRAQ8plex@N-term		0.000218309	1345.73	673.872	1345.73	673.872	2	15
44					2	99	LSQQEQVSLVQF	iTRAQ8plex@N-term	cleaved F-H@C-term	-0.00310108	1708.93	570.65	1708.93	570.651	3	10
44					2	99	LSQQEQVSLVQFHVLPQFY	iTRAQ8plex@N-term	cleaved Y-S@C-term	-0.00013005	2593.38	865.469	2593.38	865.469	3	14
44					2	99	LSQQEQVSLVQFHVLPQFYSLDSFETASNPVR	iTRAQ8plex@N-term		0.00535402	3997.06	1000.27	3997.05	1000.27	4	25
44					2	99	SFGSGYTVFAPTDNAFASLKPGTLNK	iTRAQ8plex@N-term; iTRAQ8plex(K)@20; iTRAQ8plex(K)@26	cleaved N-S@N-term	-0.00120375	3601.95	721.398	3601.95	721.398	5	15
44					0.756962	99	SLDSFETASNPVR	iTRAQ8plex@N-term	cleaved Y-S@N-term	-7.15939e-05	1725.88	576.302	1725.88	576.302	3	12
44					0.465974	99	LSQQEQVSLVQFH	iTRAQ8plex@N-term	cleaved H-V@C-term	-0.00607966	1845.98	616.335	1845.99	616.337	3	9
44					0.274905	99	LSQQEQVSLVQ	iTRAQ8plex@N-term	cleaved Q-F@C-term	-0.00505877	1561.86	781.936	1561.86	781.938	2	10
44					0.0947439	99	SLDSFETASNPVRTQ	iTRAQ8plex@N-term	cleaved Y-S@N-term; cleaved Q-A@C-term; missed R-T@13	-0.00349221	1954.99	652.67	1954.99	652.671	3	12
44					0.000434506	99	SFETASNPVR	iTRAQ8plex@N-term	cleaved D-S@N-term	-0.00245344	1410.74	471.253	1410.74	471.254	3	10
45	15.17	tr|C5WNS8|C5WNS8_SORBI	Uncharacterized protein OS=Sorghum bicolor OX=4558 GN=SORBI_3001G123100 PE=3 SV=1	8	2	99	FSISWSR	iTRAQ8plex@N-term		-0.00521177	1185.64	593.827	1185.64	593.83	2	10
45					2	99	GFIFGTATSAFQVEGAATSGGR	iTRAQ8plex@N-term		-0.0185132	2435.22	812.747	2435.24	812.754	3	22
45					2	99	GPCIWDPFVHTPGK	iTRAQ8plex@N-term; Methylthio(C)@3; iTRAQ8plex(K)@14		-0.00767698	2207.14	552.792	2207.15	552.794	4	8
45					2	99	IFPDGEGK	iTRAQ8plex@N-term; iTRAQ8plex(K)@8		-0.00412746	1469.83	490.951	1469.83	490.952	3	8
45					2	99	IVSFLGYDKGIDPPNR	iTRAQ8plex@N-term; iTRAQ8plex(K)@9	missed K-G@9	-0.00786126	2398.34	600.592	2398.35	600.594	4	11
45					2	99	SLNFDAYR	iTRAQ8plex@N-term; Deamidated(N)@3		0.00594658	1289.66	430.895	1289.66	430.893	3	9
45					2	99	VGADTGGLSR	iTRAQ8plex@N-term	cleaved A-V@N-term	-0.000827333	1235.68	618.846	1235.68	618.846	2	14
45					1.72125	99	AVGADTGGLSR	iTRAQ8plex@N-term		-0.00443037	1306.71	654.362	1306.71	654.365	2	10
46	24.78	tr|C5YCI1|C5YCI1_SORBI	Uncharacterized protein OS=Sorghum bicolor OX=4558 GN=SORBI_3006G154300 PE=4 SV=1	8	2	99	AWLGTTETDR	iTRAQ8plex@N-term		7.95454e-05	1452.75	727.383	1452.75	727.383	2	15
46					2	99	CPLFVAQEADPLR	iTRAQ8plex@N-term; Methylthio(C)@1		-0.00547247	1807.92	904.968	1807.93	904.971	2	10
46					2	99	CPLFVAQEADPLRK	iTRAQ8plex@N-term; Methylthio(C)@1; iTRAQ8plex(K)@14	missed R-K@13	0.00216863	2240.23	561.065	2240.23	561.064	4	12
46					2	99	FTPLPQQGDR	iTRAQ8plex@N-term		0.00349751	1461.79	488.271	1461.79	488.27	3	12
46					2	99	RLVLTGPVR	iTRAQ8plex@N-term	missed R-L@1	0.00266788	1313.85	438.957	1313.84	438.956	3	12
46					1.72125	99	SPSPNGREK	iTRAQ8plex@N-term; Deamidated(N)@5; iTRAQ8plex(K)@9	missed R-E@7	-0.000839387	1579.88	527.633	1579.88	527.633	3	11
46					1.27572	97.93	GFPVRFTPLPQQGDR	iTRAQ8plex@N-term	missed R-F@5	-0.00949174	2018.09	505.53	2018.1	505.532	4	7
46					0.847712	98.47	LVLTGPVRSPSPNGR	iTRAQ8plex@N-term; Deamidated(N)@13	missed R-S@8	-0.00797774	1854.05	464.521	1854.06	464.523	4	8
47	25.7	tr|A0A1W0W3H0|A0A1W0W3H0_SORBI	Alpha-galactosidase OS=Sorghum bicolor OX=4558 GN=SORBI_3002G123100 PE=3 SV=1	9	2	99	GTTSSASITAAWPDVGIR	iTRAQ8plex@N-term		0.00416125	2093.11	698.711	2093.11	698.709	3	18
47					2	99	GTTSSASITAAWPDVGIRR	iTRAQ8plex@N-term	missed R-R@18	-0.00191861	2249.21	750.742	2249.21	750.743	3	13
47					2	99	TADALVATGLAK	iTRAQ8plex@N-term; iTRAQ8plex(K)@12		-0.00754218	1738.04	870.026	1738.05	870.03	2	13
47					2	99	TFASWGVDYLK	iTRAQ8plex@N-term; iTRAQ8plex(K)@11		0.00296355	1894.05	632.357	1894.05	632.356	3	9
47					2	99	VSKETLGILSNAEVIAINQDR	iTRAQ8plex@N-term; iTRAQ8plex(K)@3	missed K-E@3	-0.00158643	2877.64	720.417	2877.64	720.417	4	14
47					2	99	YGNDLEVWAGQLSR	iTRAQ8plex@N-term; Deamidated(N)@3		0.00238267	1911.97	638.329	1911.96	638.328	3	11
47					1.38722	98.58	TFPSGIK	iTRAQ8plex@N-term; iTRAQ8plex(K)@7		-0.0136767	1356.81	453.277	1356.82	453.281	3	8
47					1.20761	97.85	GVTVEAR	iTRAQ8plex@N-term		-0.000859485	1034.6	518.308	1034.6	518.309	2	12
47					0.677781	97.97	KYGNDLEVWAGQLSR	iTRAQ8plex@N-term; iTRAQ8plex(K)@1; Deamidated(N)@4	missed K-Y@1	-0.00928629	2344.25	587.071	2344.26	587.073	4	10
48	15.58	tr|A0A1B6PLA9|A0A1B6PLA9_SORBI	Uncharacterized protein OS=Sorghum bicolor OX=4558 GN=SORBI_3006G104300 PE=4 SV=1	8	2	99	AVAEHGPGVFYGGAVGAR	iTRAQ8plex@N-term		-0.000617322	2018.06	505.523	2018.06	505.523	4	13
48					2	99	AVYAPGGDILR	No iTRAQ8plex@N-term		0.0211952	1130.63	566.322	1130.61	566.311	2	9
48					2	99	EAGGILTVEDLKR	iTRAQ8plex@N-term; iTRAQ8plex(K)@12	missed K-R@12	-0.00610661	2008.17	503.05	2008.18	503.052	4	12
48					2	99	ETAPLAASK	iTRAQ8plex@N-term; iTRAQ8plex(K)@9		-0.00909498	1494.88	499.3	1494.89	499.303	3	9
48					2	99	LADGTAVVYDSR	No iTRAQ8plex@N-term		0.00507281	1265.63	633.822	1265.63	633.82	2	12
48					1.95861	99	QGDLTAVSDPR	Gln->pyro-Glu@N-term		0.00681211	1140.55	571.281	1140.54	571.278	2	8
48					1.72125	99	FAAELK	iTRAQ8plex@N-term; iTRAQ8plex(K)@6		-0.00997877	1285.78	429.599	1285.79	429.602	3	6
48					0.000434506	96.66	TSHLSIVDSER	No iTRAQ8plex@N-term	cleaved G-T@N-term	0.00125193	1242.62	415.214	1242.62	415.214	3	10
49	21.69	tr|C5Y675|C5Y675_SORBI	Uncharacterized protein OS=Sorghum bicolor OX=4558 GN=SORBI_3005G064200 PE=3 SV=2	8	2	99	GSVSLVSQLK	iTRAQ8plex@N-term; iTRAQ8plex(K)@10		-0.013269	1624.98	542.669	1625	542.673	3	11
49					2	99	GSVSLVSQLKQQGITK	iTRAQ8plex@N-term; iTRAQ8plex(K)@10; iTRAQ8plex(K)@16	missed K-Q@10	0.00120885	2584.57	647.15	2584.57	647.149	4	12
49					2	99	NGAVQAATDGMLGLGR	iTRAQ8plex@N-term; Deamidated(N)@1		-0.00209358	1834.95	612.657	1834.95	612.658	3	14
49					2	99	NGNVCLGILDGAAAK	iTRAQ8plex@N-term; Deamidated(N)@1; Methylthio(C)@5; iTRAQ8plex(K)@15		-0.00913542	2070.1	691.04	2070.11	691.043	3	15
49					2	99	SLFLSFASAK	iTRAQ8plex@N-term; iTRAQ8plex(K)@10		0.00458753	1678	560.339	1677.99	560.338	3	8
49					2	99	SQLGWAR	iTRAQ8plex@N-term		-0.00343876	1120.63	561.32	1120.63	561.322	2	11
49					2	99	VTWVPMAK	iTRAQ8plex@N-term; iTRAQ8plex(K)@8		-0.00422896	1538.91	513.976	1538.91	513.977	3	8
49					0.774691	98.28	ISGNYYSPGSGTLYFDRR	iTRAQ8plex@N-term; Deamidated(N)@4	missed R-R@17	-0.00106047	2357.16	786.727	2357.16	786.727	3	9
50	16.63	tr|C5X022|C5X022_SORBI	Uncharacterized protein OS=Sorghum bicolor OX=4558 GN=SORBI_3001G525000 PE=3 SV=1	9	2	99	AEDNIAINTESAVR	iTRAQ8plex@N-term		0.000770126	1805.94	903.979	1805.94	903.979	2	12
50					2	99	AVADLSHR	iTRAQ8plex@N-term		-0.00333807	1171.66	586.836	1171.66	586.838	2	13
50					2	99	GGGGASGGPGCR	iTRAQ8plex@N-term; Methylthio(C)@11	cleaved A-G@N-term	-0.000134095	1281.59	428.203	1281.59	428.203	3	14
50					2	99	TLNTGAFAKAVADLSHR	iTRAQ8plex@N-term; iTRAQ8plex(K)@9	missed K-A@9	-0.00719331	2379.34	595.843	2379.35	595.844	4	9
50					2	99	VTEYGAVGDGR	iTRAQ8plex@N-term		0.000753411	1426.74	476.586	1426.74	476.586	3	13
50					1.36653	98.7	DGGAALVVPPGK	iTRAQ8plex@N-term; iTRAQ8plex(K)@12		-0.0186179	1687.99	563.67	1688.01	563.677	3	8
50					1.21467	97.69	FNMPSQHIVIR	iTRAQ8plex@N-term		-0.00402279	1644.9	549.308	1644.91	549.31	3	8
50					0.673664	99	TLNTGAFAK	No iTRAQ8plex@N-term; iTRAQ8plex(K)@9		0.000735424	1225.7	613.856	1225.7	613.856	2	8
50					0.0172766	99	IAINTESAVR	iTRAQ8plex@N-term	cleaved N-I@N-term	-0.0100487	1376.78	689.399	1376.79	689.404	2	10
51	49.25	tr|C5YBE8|C5YBE8_SORBI	Uncharacterized protein OS=Sorghum bicolor OX=4558 GN=SORBI_3006G132300 PE=4 SV=1	9	2	99	GPLQISWNYNYGPAGR	iTRAQ8plex@N-term; Deamidated(N)@10		0.0031227	2097.06	700.028	2097.06	700.027	3	15
51					2	99	QYCQQLGVDPGPNLTC	iTRAQ8plex@N-term; Methylthio(C)@3; Methylthio(C)@16		-0.00321162	2130.95	711.323	2130.95	711.324	3	10
51					2	99	SAFLSAADAYK	iTRAQ8plex@N-term; iTRAQ8plex(K)@11		-0.00598073	1750.97	584.663	1750.97	584.664	3	12
51					2	99	SAFLSAADAYKGFGGR	No iTRAQ8plex@N-term; iTRAQ8plex(K)@11	missed K-G@11	-0.00829169	1920.99	961.503	1921	961.507	2	11
51					2	99	SGGGSSGGGNVAGVVTDAFFNSIK	iTRAQ8plex@N-term; iTRAQ8plex(K)@24		-0.00392368	2792.45	699.12	2792.46	699.121	4	11
51					2	99	VAQDAVVAFK	iTRAQ8plex@N-term; iTRAQ8plex(K)@10		-0.0150982	1654.97	552.664	1654.99	552.67	3	8
51					0.872895	95.72	YYGRGPLQISWNYNYGPAGR	iTRAQ8plex@N-term	missed R-G@4	-0.00225155	2635.32	659.838	2635.32	659.838	4	9
51					0.444906	99	DIGFDGLRNPD	iTRAQ8plex@N-term	cleaved D-R@C-term; missed R-N@8	0.0222218	1521.8	508.272	1521.77	508.265	3	12
51					0.359519	99	DIGFDGLRN	iTRAQ8plex@N-term	cleaved N-P@C-term; missed R-N@8	-0.000120173	1309.69	437.572	1309.69	437.572	3	8
52	24.8	tr|A0A1W0VYG9|A0A1W0VYG9_SORBI	Uncharacterized protein OS=Sorghum bicolor OX=4558 GN=SORBI_3003G217632 PE=4 SV=1	9	2	99	ALYPPTLAR	iTRAQ8plex@N-term		-0.00243015	1304.77	435.932	1304.78	435.933	3	7
52					2	99	AVELVGGR	iTRAQ8plex@N-term		-0.00430213	1103.66	552.835	1103.66	552.838	2	11
52					2	99	ESALVQEVR	iTRAQ8plex@N-term		-0.00200603	1333.75	667.882	1333.75	667.883	2	14
52					2	99	GAYYAITFSAAR	iTRAQ8plex@N-term		-0.00112776	1593.84	532.289	1593.85	532.289	3	12
52					2	99	LGNEASIR	iTRAQ8plex@N-term		-0.00126544	1162.66	582.337	1162.66	582.338	2	10
52					2	99	TVPGWSYR	iTRAQ8plex@N-term		-0.00453994	1268.68	635.346	1268.68	635.348	2	9
52					1.25964	97.95	ATVKVPYESK	iTRAQ8plex@N-term; iTRAQ8plex(K)@4; iTRAQ8plex(K)@10	missed K-V@4	-0.0103761	2033.22	509.312	2033.23	509.315	4	8
52					1.10791	97.06	AVKYVDAAHFAVPQGAR	iTRAQ8plex@N-term; iTRAQ8plex(K)@3	missed K-Y@3	-0.00432433	2407.35	602.846	2407.36	602.847	4	7
52					0.000869447	99	AVGDSGDGCTGS	iTRAQ8plex@N-term; Methylthio(C)@9	cleaved F-A@N-term; cleaved S-M@C-term	-0.00297666	1374.57	688.291	1374.57	688.292	2	9
53	18.74	tr|C5YRS3|C5YRS3_SORBI	Purple acid phosphatase OS=Sorghum bicolor OX=4558 GN=SORBI_3008G037000 PE=3 SV=1	7	2	99	ADLAALDR	iTRAQ8plex@N-term		0.000220319	1147.65	574.833	1147.65	574.832	2	13
53					2	99	DAMEVLLYGAR	iTRAQ8plex@N-term		-0.00237468	1540.82	514.614	1540.82	514.615	3	12
53					2	99	EGLADKYIDPQPAISVFR	iTRAQ8plex@N-term; iTRAQ8plex(K)@6	missed K-Y@6	-0.00533998	2626.45	657.62	2626.46	657.622	4	11
53					2	99	FVVVGDLGQTGWTASTLK	iTRAQ8plex@N-term; iTRAQ8plex(K)@18		-0.00744697	2486.39	622.605	2486.4	622.607	4	17
53					2	99	VDAVFAGHVHAYER	iTRAQ8plex@N-term		-0.00475348	1873.97	469.5	1873.97	469.501	4	12
53					2	99	VYAGKEDPCAPVYVTIGDGGNR	iTRAQ8plex@N-term; iTRAQ8plex(K)@5; Methylthio(C)@9	missed K-E@5	-0.00661588	2934.48	734.626	2934.48	734.628	4	11
53					1.05061	96.23	ADLAALDRR	iTRAQ8plex@N-term	missed R-R@8	-0.00561029	1303.75	652.88	1303.75	652.883	2	7
54	42.2	tr|C5YM54|C5YM54_SORBI	Uncharacterized protein OS=Sorghum bicolor OX=4558 GN=SORBI_3007G151300 PE=3 SV=1	8	2	99	ALNQDFCIADLAR	iTRAQ8plex@N-term; Deamidated(N)@3; Methylthio(C)@7	cleaved G-A@N-term	-0.00117883	1799.88	600.969	1799.89	600.969	3	13
54					2	99	FPGVNGLGISAAR	iTRAQ8plex@N-term; Deamidated(N)@5		-0.00412884	1562.87	521.963	1562.87	521.965	3	16
54					2	99	GDTPAGYPCKPQTGVTADDFYYR	iTRAQ8plex@N-term; Methylthio(C)@9; iTRAQ8plex(K)@10		0.000787841	3175.52	794.888	3175.52	794.887	4	16
54					2	99	LNQDFCIADLAR	iTRAQ8plex@N-term; Deamidated(N)@2; Methylthio(C)@6	cleaved A-L@N-term	0.000453677	1728.85	577.29	1728.85	577.29	3	13
54					2	99	STGPTINPFNIGLSSAFVTR	iTRAQ8plex@N-term	cleaved N-S@N-term	0.00727795	2382.29	795.105	2382.28	795.102	3	16
54					2	99	VTVVDELEVR	iTRAQ8plex@N-term		-0.00268514	1461.83	731.923	1461.83	731.925	2	16
54					2	99	VTVVDELEVRK	iTRAQ8plex@N-term; iTRAQ8plex(K)@11	missed R-K@10	-0.00845546	1894.13	632.383	1894.13	632.386	3	9
54					0.366532	99	VDFAPGGVVPLH	iTRAQ8plex@N-term	cleaved H-S@C-term	-0.00539307	1510.84	756.427	1510.85	756.43	2	10
55	20.07	tr|C5YBH7|C5YBH7_SORBI	Uncharacterized protein OS=Sorghum bicolor OX=4558 GN=SORBI_3006G135500 PE=4 SV=1	10	2	99	AIVVGGLNQFNYEFLPK	iTRAQ8plex@N-term; iTRAQ8plex(K)@17		0.00721185	2516.43	630.115	2516.43	630.114	4	14
55					2	99	ITDANPSWVIEEMPSPR	iTRAQ8plex@N-term; Oxidation(M)@13		0.0029637	2261.13	754.718	2261.13	754.717	3	12
55					2	99	LKITDANPSWVIEEMPSPR	iTRAQ8plex@N-term; iTRAQ8plex(K)@2	missed K-I@2	0.00676065	2790.53	698.639	2790.52	698.637	4	15
55					2	99	SSPDPEVLAVGR	iTRAQ8plex@N-term		0.00101935	1529.84	510.953	1529.84	510.952	3	14
55					2	99	VNPQDVALPK	iTRAQ8plex@N-term; iTRAQ8plex(K)@10		-0.0112993	1688	423.007	1688.01	423.009	4	7
55					1.85387	99	AILFDYK	iTRAQ8plex@N-term; iTRAQ8plex(K)@7		-0.0024983	1476.88	493.3	1476.88	493.301	3	8
55					1.01323	96.8	MYHSSAVLLR	iTRAQ8plex@N-term		0.00112085	1479.82	494.28	1479.82	494.28	3	7
55					0.493495	98.68	TGRFEVQTPTGTPRPR	No iTRAQ8plex@N-term	missed R-F@3	0.000274221	1798.94	600.655	1798.94	600.655	3	11
55					0.187087	99	SVVSVTMVAPSFTTHSFAQNQR	iTRAQ8plex@N-term; iTRAQ8plex(S)@11		-0.0016735	3001.59	601.325	3001.59	601.325	5	9
55					0.00217692	99	SVVSVTMVAPSFTTH	iTRAQ8plex@N-term; iTRAQ8plex(S)@11	cleaved H-S@C-term	-0.0145116	2170.18	543.552	2170.19	543.555	4	9
56	30.56	tr|A0A1B6QN00|A0A1B6QN00_SORBI	Peroxidase OS=Sorghum bicolor OX=4558 GN=SORBI_3001G360500 PE=3 SV=1	7	2	99	AIAQNPGNGAGLIR	iTRAQ8plex@N-term; Deamidated(N)@8		-0.00342611	1655.92	552.981	1655.93	552.983	3	10
56					2	99	DASYFLSGGK	iTRAQ8plex@N-term; iTRAQ8plex(K)@10		-0.00439938	1651.9	551.64	1651.9	551.642	3	10
56					2	99	GMSVEDLVVLSGAHTVGR	iTRAQ8plex@N-term		-0.00511592	2130.14	711.053	2130.14	711.054	3	16
56					2	99	LVLDNANIPGWWEDKFEK	iTRAQ8plex@N-term; iTRAQ8plex(K)@15; iTRAQ8plex(K)@18	missed K-F@15	-0.00954635	3085.69	772.43	3085.7	772.432	4	11
56					2	99	NVLSHTVLFTSDADLLTSAQTAK	iTRAQ8plex@N-term; iTRAQ8plex(K)@23		-0.00137328	3039.67	760.924	3039.67	760.925	4	13
56					2	99	SPYYPLELGYYR	iTRAQ8plex@N-term	cleaved A-S@N-term	0.00185036	1823.94	608.988	1823.94	608.987	3	10
56					1.08619	97	TGYQGQVR	iTRAQ8plex@N-term		-0.00615923	1211.65	404.891	1211.66	404.893	3	9
57	24.24	tr|C5XRX3|C5XRX3_SORBI	Uncharacterized protein OS=Sorghum bicolor OX=4558 GN=SORBI_3004G294500 PE=3 SV=1	7	2	99	GGAAWAPMQR	iTRAQ8plex@N-term		2.39523e-05	1347.7	450.241	1347.7	450.241	3	12
57					2	99	SVELMQR	iTRAQ8plex@N-term		-0.00170593	1165.64	583.828	1165.64	583.829	2	12
57					2	99	TVVATNVIPAGWSPGATY	iTRAQ8plex@N-term; iTRAQ8plex(Y)@18	cleaved Y-R@C-term	0.00688306	2411.34	603.842	2411.33	603.84	4	12
57					2	99	TVVATNVIPAGWSPGATYR	iTRAQ8plex@N-term		-0.00253182	2263.22	566.813	2263.23	566.814	4	15
57					2	99	VPCNWNGMDIAFK	iTRAQ8plex@N-term; Methylthio(C)@3; iTRAQ8plex(K)@13		0.012268	2148.09	717.037	2148.08	717.033	3	10
57					2	99	YNSGAALQAPFSVR	iTRAQ8plex@N-term		0.00494221	1783.96	595.66	1783.95	595.658	3	11
57					0.661543	99	RYNSGAALQAPFSVR	iTRAQ8plex@N-term	cleaved W-R@N-term; missed R-Y@1	-0.00654408	1940.05	647.69	1940.05	647.692	3	12
58	20.56	tr|A0A1B6PKE9|A0A1B6PKE9_SORBI	Uncharacterized protein OS=Sorghum bicolor OX=4558 GN=SORBI_3006G056300 PE=3 SV=1	9	2	99	AGDDAAFAVLDLAPGLR	iTRAQ8plex@N-term		0.00386208	1975.07	659.365	1975.07	659.363	3	18
58					2	99	AQIDPHDYFR	iTRAQ8plex@N-term		0.00434028	1564.8	522.607	1564.79	522.605	3	7
58					2	99	IGSVAESDTPFPHR	iTRAQ8plex@N-term		0.0700485	1816.01	606.345	1815.94	606.321	3	14
58					2	99	SSPSFASVLASSIR	iTRAQ8plex@N-term		-0.00228548	1711.94	571.654	1711.94	571.654	3	14
58					2	99	SSVAAASSADDFVR	iTRAQ8plex@N-term	cleaved S-S@N-term	-0.0111423	1685.84	562.955	1685.85	562.958	3	13
58					2	99	VVTAFKVPVSVDR	iTRAQ8plex@N-term; iTRAQ8plex(K)@6	missed K-V@6	-0.0101993	2024.21	507.061	2024.22	507.063	4	9
58					1.45593	98.77	GAVGVLTK	iTRAQ8plex@N-term; iTRAQ8plex(K)@8		-0.0109145	1351.85	451.625	1351.86	451.629	3	8
58					0.132533	99	ILDPYGGK	iTRAQ8plex@N-term; iTRAQ8plex(K)@8	cleaved M-I@N-term	-0.00416634	1469.87	490.963	1469.87	490.964	3	6
58					0.0851282	99	AASSADDFVR	iTRAQ8plex@N-term	cleaved A-A@N-term	0.00101555	1341.68	671.849	1341.68	671.849	2	9
59	29.74	tr|A0A1Z5S979|A0A1Z5S979_SORBI	Carboxypeptidase OS=Sorghum bicolor OX=4558 GN=SORBI_3001G348900 PE=3 SV=1	8	2	99	EVPTLATSPLFLVAESYGGK	iTRAQ8plex@N-term; iTRAQ8plex(K)@20		-0.00741468	2686.5	672.631	2686.5	672.633	4	15
59					2	99	GAGHFVPADQPCIALSM	iTRAQ8plex@N-term; Methylthio(C)@12	cleaved L-G@N-term; cleaved M-I@C-term	-0.00458462	2062.99	688.671	2062.99	688.672	3	9
59					2	99	GGPGASGVGLGNFMEVGPLDVDLKPR	iTRAQ8plex@N-term; Oxidation(M)@14; iTRAQ8plex(K)@24	cleaved Q-G@N-term	-0.000764408	3162.7	791.681	3162.7	791.681	4	13
59					2	99	SGSVDVYNFLLDSGMDPV	iTRAQ8plex@N-term	cleaved V-S@C-term	-0.0036645	2218.07	740.365	2218.08	740.366	3	12
59					2	99	TSTPGKPWPTILWLQ	iTRAQ8plex@N-term; iTRAQ8plex(K)@6	cleaved Q-G@C-term	-0.00619471	2332.33	778.452	2332.34	778.454	3	10
59					2	99	YAATLGVSVAR	iTRAQ8plex@N-term		0.00173118	1410.82	706.415	1410.81	706.414	2	12
59					1.284	98.17	QSLYCGTSK	iTRAQ8plex@N-term; Methylthio(C)@5; iTRAQ8plex(K)@9		-0.00667831	1639.85	547.622	1639.85	547.625	3	9
59					0.193142	99	ASVTTGTPDGSELWGYVEVRPK	iTRAQ8plex@N-term; iTRAQ8plex(K)@22	cleaved A-A@N-term	-0.00105749	2956.57	592.322	2956.58	592.322	5	12
60	47.03	tr|C5XHF1|C5XHF1_SORBI	Uncharacterized protein OS=Sorghum bicolor OX=4558 GN=SORBI_3003G136200 PE=3 SV=1	9	2	99	ADISADDFFFSGLR	iTRAQ8plex@N-term		0.000947909	1863.93	622.318	1863.93	622.318	3	16
60					2	99	GDVFVFPR	iTRAQ8plex@N-term		-0.00651225	1239.69	414.236	1239.69	414.238	3	7
60					2	99	IDYAPGGQNPPHTHPR	iTRAQ8plex@N-term		0.00652746	2060.06	687.693	2060.05	687.69	3	18
60					2	99	IGNGEVEHIK	iTRAQ8plex@N-term; Deamidated(N)@3; iTRAQ8plex(K)@10		-0.00166351	1703.97	568.996	1703.97	568.996	3	12
60					2	99	TLIKGDVFVFPR	iTRAQ8plex@N-term; iTRAQ8plex(K)@4	missed K-G@4	-0.0044256	1999.2	500.808	1999.21	500.809	4	11
60					1.85387	99	FPGVNTLGVSIAR	iTRAQ8plex@N-term; Deamidated(N)@5		-0.0148231	1634.91	545.979	1634.93	545.984	3	9
60					1.50864	99	ANFAPK	iTRAQ8plex@N-term; iTRAQ8plex(K)@6		-0.00489946	1254.75	628.382	1254.75	628.385	2	8
60					0.183759	99	GATPPVPTDILAK	iTRAQ8plex@N-term; iTRAQ8plex(K)@13	cleaved F-G@N-term	-0.0150815	1887.11	630.045	1887.13	630.05	3	9
60					0.0510982	99	GDPDMLQDVCVADYASPVK	iTRAQ8plex@N-term; Methylthio(C)@10; iTRAQ8plex(K)@19	cleaved A-G@N-term	-0.0310829	2676.27	893.099	2676.31	893.109	3	11
61	19.16	tr|C5Z6D9|C5Z6D9_SORBI	Uncharacterized protein OS=Sorghum bicolor OX=4558 GN=SORBI_3010G079100 PE=4 SV=1	8	2	99	AARPSDTLGSIAEVVFAGLPSADQIR	iTRAQ8plex@N-term	cleaved Y-A@N-term	-0.00771266	2944.58	737.153	2944.59	737.155	4	22
61					2	99	GADPAAVLAANALDFASPGAANR	iTRAQ8plex@N-term	cleaved F-G@N-term	0.0147608	2443.29	815.438	2443.28	815.433	3	17
61					2	99	PSDTLGSIAEVVFAGLPSADQIR	No iTRAQ8plex@N-term	cleaved R-P@N-term	0.00355913	2342.22	781.746	2342.21	781.745	3	12
61					2	99	TANGLAAEDPDAPLSPGQK	iTRAQ8plex@N-term; Deamidated(N)@3; iTRAQ8plex(K)@19		0.00795489	2460.3	821.109	2460.3	821.106	3	15
61					2	99	YAARPSDTLGSIAEVVFAGLPSADQIR	iTRAQ8plex@N-term		0.00919575	3107.67	777.923	3107.66	777.921	4	18
61					1.18709	97.74	GTPLRVPTR	iTRAQ8plex@N-term	missed R-V@5	-0.00353146	1299.79	650.902	1299.79	650.904	2	9
61					1.14267	99	AANALDFASPGAANR	iTRAQ8plex@N-term	cleaved L-A@N-term	-0.000185757	1748.91	583.978	1748.91	583.978	3	11
61					0.958607	99	ANALDFASPGAANR	iTRAQ8plex@N-term	cleaved A-A@N-term	-0.0012404	1677.87	560.298	1677.87	560.299	3	11
62	32.85	tr|A0A1W0VX32|A0A1W0VX32_SORBI	Peroxidase OS=Sorghum bicolor OX=4558 GN=SORBI_3003G127100 PE=3 SV=1	9	2	99	SCPSVDSIVR	iTRAQ8plex@N-term; Methylthio(C)@2		-0.00586685	1411.7	471.575	1411.71	471.577	3	10
62					2	99	SSLWQVETGR	iTRAQ8plex@N-term		-0.00130489	1465.78	489.601	1465.78	489.602	3	10
62					2	99	SVTWAQVAANPALPAR	iTRAQ8plex@N-term		0.00440371	1955.09	652.705	1955.09	652.704	3	15
62					2	99	TLMSSCPNPSPAAATVGLDGGSPFKFDSGYYAR	iTRAQ8plex@N-term; Methylthio(C)@6; iTRAQ8plex(K)@25	missed K-F@25	-0.00995719	4017.94	804.596	4017.95	804.598	5	11
62					2	99	VEVLTGTNGQIR	iTRAQ8plex@N-term; Deamidated(N)@8		-0.00807659	1590.88	531.301	1590.89	531.303	3	10
62					1.45593	98.81	FDSGYYAR	iTRAQ8plex@N-term		0.00281855	1281.63	641.823	1281.63	641.822	2	9
62					1.01323	99	GCDASILLDNAQSEK	iTRAQ8plex@N-term; Methylthio(C)@2; iTRAQ8plex(K)@15		-0.0457399	2217.08	740.033	2217.12	740.048	3	10
62					0.943095	96.42	SSLWQVETGRR	iTRAQ8plex@N-term	missed R-R@10	0.00354836	1621.89	541.636	1621.88	541.635	3	9
62					0.181115	99	GLLESNPGLAYNFYQK	iTRAQ8plex@N-term; iTRAQ8plex(K)@16	cleaved A-G@N-term	-0.0196292	2421.3	606.331	2421.32	606.336	4	11
63	29.66	tr|A0A1B6QD03|A0A1B6QD03_SORBI	Uncharacterized protein OS=Sorghum bicolor OX=4558 GN=SORBI_3002G227900 PE=4 SV=1	7	2	99	AGVVAVSVNYR	iTRAQ8plex@N-term		2.07694e-05	1437.82	719.92	1437.82	719.92	2	9
63					2	99	DVTIDPSTGVAAR	iTRAQ8plex@N-term		-0.00905352	1604.86	535.96	1604.87	535.963	3	12
63					2	99	IKGVALLDPYFQGR	iTRAQ8plex@N-term; iTRAQ8plex(K)@2	missed K-G@2	-0.000353822	2184.29	547.079	2184.29	547.079	4	9
63					2	99	LMGTNVVAASSDALTGVTSR	iTRAQ8plex@N-term		-0.0110885	2253.18	752.068	2253.19	752.072	3	17
63					2	99	SPVGADSTDPAYLQSAAR	iTRAQ8plex@N-term		0.00294819	2109.07	704.03	2109.06	704.029	3	12
63					2	99	VLVTVSGQDR	iTRAQ8plex@N-term		-0.0179804	1376.78	459.932	1376.79	459.938	3	8
63					1.48149	98.89	LAPEHPLPAAYDDSWAALK	iTRAQ8plex@N-term; iTRAQ8plex(K)@19		-0.0246367	2672.42	669.112	2672.44	669.118	4	9
64	16.37	tr|A0A1B6Q838|A0A1B6Q838_SORBI	Uncharacterized protein OS=Sorghum bicolor OX=4558 GN=SORBI_3003G422200 PE=3 SV=1	6	2	99	DNVQAYYPDVDIR	iTRAQ8plex@N-term		-0.00193598	1870.93	624.652	1870.94	624.653	3	14
64					2	99	FGLFNPDKTPVYPINFA	iTRAQ8plex@N-term; iTRAQ8plex(K)@8	missed K-T@8	-0.00185601	2547.4	850.14	2547.4	850.14	3	12
64					2	99	GATVDNAR	iTRAQ8plex@N-term		0.00112635	1106.6	554.307	1106.6	554.307	2	13
64					2	99	KFGLFNPDKTPVYPINFA	iTRAQ8plex@N-term; iTRAQ8plex(K)@1; iTRAQ8plex(K)@9	missed K-F@1; missed K-T@9	-0.00657891	2979.69	596.946	2979.7	596.947	5	11
64					2	99	TYNQNLINHAGK	iTRAQ8plex@N-term; iTRAQ8plex(K)@12		-0.00806715	1980.09	661.038	1980.1	661.041	3	12
64					2	99	TYNQNLINHAGKGTPR	iTRAQ8plex@N-term; iTRAQ8plex(K)@12	missed K-G@12	-0.00589987	2391.32	598.837	2391.32	598.838	4	15
65	12.01	tr|C5WSX6|C5WSX6_SORBI	Purple acid phosphatase OS=Sorghum bicolor OX=4558 GN=SORBI_3001G013800 PE=3 SV=2	7	2	99	GHAVDLPDTDPR	iTRAQ8plex@N-term		-0.00190283	1595.82	532.947	1595.82	532.948	3	10
65					2	99	NQDLNADVAADEVYIVR	iTRAQ8plex@N-term		0.000761571	2208.13	737.052	2208.13	737.052	3	14
65					2	99	TMPAVGPK	iTRAQ8plex@N-term; iTRAQ8plex(K)@8		-0.00724658	1407.83	704.922	1407.84	704.926	2	10
65					2	99	WLEEDLVKVDR	iTRAQ8plex@N-term; iTRAQ8plex(K)@8	missed K-V@8	-0.00328749	2009.14	670.72	2009.14	670.721	3	15
65					1.95861	99	WLEEDLVK	iTRAQ8plex@N-term; iTRAQ8plex(K)@8		-0.000123661	1638.94	547.322	1638.94	547.322	3	9
65					1.63827	99	LQGLEPETR	iTRAQ8plex@N-term		-0.0228188	1345.73	673.871	1345.75	673.883	2	11
65					1.50864	98.97	TFASYSSR	iTRAQ8plex@N-term		-0.00411831	1221.63	611.82	1221.63	611.822	2	9
66	19	tr|A0A1B6QI05|A0A1B6QI05_SORBI	Uncharacterized protein OS=Sorghum bicolor OX=4558 GN=SORBI_3001G089100 PE=4 SV=1	7	2	99	GFVISDWEGIDR	iTRAQ8plex@N-term		0.00206191	1696.87	566.632	1696.87	566.632	3	12
66					2	99	IDDAVYR	iTRAQ8plex@N-term		0.000114675	1154.62	578.319	1154.62	578.319	2	11
66					2	99	IGEATALEVR	iTRAQ8plex@N-term		0.00427664	1361.79	681.9	1361.78	681.898	2	17
66					2	99	SSSAPLLPLPK	iTRAQ8plex@N-term; iTRAQ8plex(K)@11		-0.00872945	1717.05	573.358	1717.06	573.361	3	11
66					1.92082	99	RIGEATALEVR	iTRAQ8plex@N-term	missed R-I@1	-0.0110406	1517.87	506.965	1517.88	506.968	3	10
66					1.11919	99	SVDQLPMNVGDKHYDPLFPFGFGLTTK	iTRAQ8plex@N-term; Oxidation(M)@7; iTRAQ8plex(K)@12; iTRAQ8plex(K)@27	missed K-H@12	-0.0133984	3951.09	791.225	3951.1	791.227	5	9
66					0.931814	95.95	ATIFPHNVGLGATRDPDLVKR	iTRAQ8plex@N-term; iTRAQ8plex(K)@20	missed R-D@14; missed K-R@20	0.00967965	2884.66	577.939	2884.65	577.937	5	11
67	39.26	tr|C5XX83|C5XX83_SORBI	Uncharacterized protein OS=Sorghum bicolor OX=4558 GN=SORBI_3004G208700 PE=4 SV=1	9	2	99	AINGALECDGKNPDSVNDR	iTRAQ8plex@N-term; Deamidated(N)@3; Methylthio(C)@8; iTRAQ8plex(K)@11	missed K-N@11	-0.00323542	2642.29	661.579	2642.29	661.58	4	8
67					2	99	DAFLAAAGYYPSFGR	No iTRAQ8plex@N-term		0.00462657	1604.77	803.391	1604.76	803.388	2	16
67					2	99	EIAAFFGNANHETIK	iTRAQ8plex@N-term; iTRAQ8plex(K)@15		-0.0107922	2269.22	568.312	2269.23	568.315	4	10
67					2	99	FCYINEIDGPSK	iTRAQ8plex@N-term; Methylthio(C)@2; iTRAQ8plex(K)@12		-0.0108115	2039.02	680.681	2039.03	680.685	3	9
67					2	99	GPLQISWNYNYGPAGQSIGFDGLGDPDAVAR	iTRAQ8plex@N-term; Deamidated(N)@10		0.0186938	3539.74	885.943	3539.73	885.939	4	20
67					1.52288	98.96	TGTVDDSKR	iTRAQ8plex@N-term; iTRAQ8plex(K)@8	missed K-R@8	-0.00165576	1585.89	529.636	1585.89	529.637	3	11
67					1.08619	97.27	VAYYK	iTRAQ8plex@N-term; iTRAQ8plex(K)@5		-0.0032974	1250.75	626.38	1250.75	626.381	2	7
67					0.30103	99	YGPAGQSIGFDGLGDPDAVAR	iTRAQ8plex@N-term	cleaved N-Y@N-term	-0.00927817	2366.17	789.731	2366.18	789.734	3	13
67					0.00877392	99	NYGPAGQSIGFDGLGDPDAVAR	iTRAQ8plex@N-term	cleaved Y-N@N-term	0.00876051	2480.23	827.751	2480.22	827.749	3	10
68	20.35	tr|C5WN99|C5WN99_SORBI	Uncharacterized protein OS=Sorghum bicolor OX=4558 GN=SORBI_3001G261600 PE=3 SV=1	7	2	99	APNGLFLQAK	iTRAQ8plex@N-term; Deamidated(N)@3; iTRAQ8plex(K)@10		-0.011724	1666.97	556.666	1666.99	556.67	3	9
68					2	99	DGSQEWGTTDANIAQTVQVIDFLASR	iTRAQ8plex@N-term		-0.00675163	3125.55	782.395	3125.56	782.397	4	18
68					2	99	FAQVQQDVYGR	No iTRAQ8plex@N-term		0.000188057	1309.64	655.828	1309.64	655.828	2	11
68					2	99	IRAPNGLFLQAK	iTRAQ8plex@N-term; Deamidated(N)@5; iTRAQ8plex(K)@12	missed R-A@2	-0.00474393	1936.17	646.396	1936.17	646.398	3	12
68					2	99	YASSPSLLAVELLNEPLAPGATLSSLTK	iTRAQ8plex@N-term; iTRAQ8plex(K)@28		-0.0108035	3449.94	863.492	3449.95	863.494	4	18
68					1.88606	99	SVTQNR	iTRAQ8plex@N-term		-0.00156258	1007.57	504.79	1007.57	504.791	2	9
68					0.330683	99	STAGVVATANTPGPSETFQLVR	iTRAQ8plex@N-term	cleaved N-S@N-term	-0.0299258	2506.3	836.442	2506.33	836.452	3	12
69	22.2	tr|A0A1W0VR66|A0A1W0VR66_SORBI; tr|A0A194YGY2|A0A194YGY2_SORBI	Uncharacterized protein OS=Sorghum bicolor OX=4558 GN=SORBI_3010G026925 PE=3 SV=1; Uncharacterized protein OS=Sorghum bicolor OX=4558 GN=SORBI_3010G027000 PE=3 SV=1	6	2	99	AGWGVMASHR	iTRAQ8plex@N-term		-0.0045137	1374.71	459.244	1374.71	459.245	3	10
69					2	99	AVTITWVK	iTRAQ8plex@N-term; iTRAQ8plex(K)@8	cleaved M-A@N-term	-0.0108848	1524.94	509.32	1524.95	509.324	3	8
69					2	99	GAVPSGASTGIYEALELR	iTRAQ8plex@N-term		0.00589324	2094.13	699.051	2094.13	699.049	3	11
69					2	99	LTDEIGQQVQIVGDDLLVTNPTR	iTRAQ8plex@N-term		-0.0175072	2827.51	707.884	2827.52	707.888	4	18
69					2	99	SFVSEYPIVSIEDPFDQDDWTTYAK	iTRAQ8plex@N-term; iTRAQ8plex(K)@25		-0.0023602	3559.75	890.944	3559.75	890.945	4	16
69					2	99	VNQIGSVTESIEAVR	iTRAQ8plex@N-term		-0.00284199	1905.04	953.529	1905.05	953.531	2	14
70	14.16	tr|C5X5H5|C5X5H5_SORBI	Uncharacterized protein OS=Sorghum bicolor OX=4558 GN=SORBI_3002G268200 PE=4 SV=2	8	2	99	ATPPPLPVLPIPSAPQLK	iTRAQ8plex@N-term; iTRAQ8plex(K)@18		-0.00330137	2443.5	611.882	2443.5	611.883	4	13
70					2	99	LPSAVVAGTTVR	iTRAQ8plex@N-term		-0.0230084	1473.86	492.294	1473.88	492.301	3	9
70					2	99	SINIFSDDGPDVR	iTRAQ8plex@N-term		-0.00587291	1737.88	580.3	1737.88	580.302	3	9
70					2	99	SMITIGEAGIEK	iTRAQ8plex@N-term; iTRAQ8plex(K)@12		-0.00759089	1856.05	619.689	1856.05	619.692	3	9
70					1.67778	99	IQEHVALGQR	iTRAQ8plex@N-term		-0.000587067	1453.83	485.617	1453.83	485.618	3	9
70					1.30103	98.22	AFNVVR	iTRAQ8plex@N-term		-0.00552423	1008.6	505.306	1008.6	505.308	2	9
70					0.978811	96.11	IQEHVALGQRVER	iTRAQ8plex@N-term	missed R-V@10	0.00303492	1838.05	460.519	1838.04	460.518	4	8
70					0.198596	95.14	GAGFAAR	iTRAQ8plex@N-term		-0.0251794	952.515	477.265	952.54	477.277	2	9
71	29.57	tr|C5Z8T5|C5Z8T5_SORBI	Xyloglucan endotransglucosylase/hydrolase OS=Sorghum bicolor OX=4558 GN=SORBI_3010G246700 PE=3 SV=1	8	2	99	ADACVAVAGGK	iTRAQ8plex@N-term; Methylthio(C)@4; iTRAQ8plex(K)@11		-0.00508846	1614.86	539.295	1614.87	539.297	3	13
71					2	99	ANFNQEFDITWGDGR	iTRAQ8plex@N-term; Deamidated(N)@2	cleaved A-A@N-term	0.0248575	2074	692.339	2073.97	692.331	3	12
71					2	99	IQDNGQLLTLTLDR	iTRAQ8plex@N-term; Deamidated(N)@4		-0.00408302	1904.05	635.69	1904.05	635.691	3	15
71					2	99	LYSSLWNADDWATQGGR	iTRAQ8plex@N-term		0.00238771	2243.09	748.705	2243.09	748.704	3	20
71					1.3279	98.34	VKTDWSHAPFSASYR	iTRAQ8plex@N-term; iTRAQ8plex(K)@2	missed K-T@2	-0.00565712	2359.25	590.819	2359.25	590.821	4	8
71					1.3098	98.27	TSGSGFQSR	iTRAQ8plex@N-term		-0.00360628	1229.63	615.821	1229.63	615.823	2	10
71					1.00436	97.05	GVAFPK	iTRAQ8plex@N-term; iTRAQ8plex(K)@6		-0.0085114	1225.76	409.593	1225.76	409.595	3	7
71					0.876148	98.77	GKIQDNGQLLTLTLDR	iTRAQ8plex@N-term; iTRAQ8plex(K)@2; Deamidated(N)@6	missed K-I@2	-0.00476575	2393.37	798.797	2393.37	798.799	3	10
72	29.41	tr|C5Z6U2|C5Z6U2_SORBI; tr|C5XCV9|C5XCV9_SORBI	Uncharacterized protein OS=Sorghum bicolor OX=4558 GN=SORBI_3010G210000 PE=4 SV=1; Uncharacterized protein OS=Sorghum bicolor OX=4558 GN=SORBI_3002G204200 PE=4 SV=1	9	2	99	LIFAGK	iTRAQ8plex@N-term; iTRAQ8plex(K)@6		-0.00666618	1255.8	419.609	1255.81	419.611	3	7
72					2	99	MQIFVK	iTRAQ8plex@N-term; iTRAQ8plex(K)@6		0.000785783	1372.84	458.62	1372.84	458.619	3	8
72					2	99	TITLEVESSDTIDNVK	iTRAQ8plex@N-term; iTRAQ8plex(K)@16		9.71868e-05	2371.29	791.439	2371.29	791.439	3	15
72					2	99	TITLEVESSDTIDNVKAK	iTRAQ8plex@N-term; iTRAQ8plex(K)@16; iTRAQ8plex(K)@18	missed K-A@16	-0.0101373	2874.62	719.663	2874.63	719.665	4	9
72					1.76955	99	LIFAGKQLEDGR	iTRAQ8plex@N-term; iTRAQ8plex(K)@6	missed K-Q@6	-0.0167299	1954.13	489.54	1954.15	489.544	4	6
72					0.790485	95.64	TLADYNIQK	iTRAQ8plex@N-term; iTRAQ8plex(K)@9		-0.00271636	1672.96	558.66	1672.96	558.661	3	7
72					0.375718	99	VESSDTIDNVK	iTRAQ8plex@N-term; iTRAQ8plex(K)@11	cleaved E-V@N-term	0.000184006	1813.99	605.67	1813.99	605.67	3	13
72					0.344862	99	TLADYNIQ	iTRAQ8plex@N-term	cleaved Q-K@C-term	0.00169303	1240.66	621.338	1240.66	621.338	2	9
72					0.124939	99	EVESSDTIDNVK	iTRAQ8plex@N-term; iTRAQ8plex(K)@12	cleaved L-E@N-term	-0.000997084	1943.03	648.684	1943.03	648.684	3	12
73	19.35	tr|C5YHR8|C5YHR8_SORBI	Peroxidase OS=Sorghum bicolor OX=4558 GN=SORBI_3007G192300 PE=3 SV=1	6	2	99	ALSPDYYKDSCPDLESIVR	iTRAQ8plex@N-term; iTRAQ8plex(K)@8; Methylthio(C)@11	cleaved A-A@N-term; missed K-D@8	-0.00566113	2824.42	707.112	2824.42	707.113	4	14
73					2	99	DVVYLADGPYWR	iTRAQ8plex@N-term		-0.0012647	1756.91	586.643	1756.91	586.644	3	10
73					2	99	ELMPVFQR	iTRAQ8plex@N-term		-0.0140507	1322.72	441.913	1322.73	441.918	3	8
73					2	99	LDALASR	iTRAQ8plex@N-term		-0.0116619	1048.61	525.311	1048.62	525.316	2	8
73					2	99	TDPTFNPDYAGQLK	iTRAQ8plex@N-term; iTRAQ8plex(K)@14		0.00428772	2174.15	725.724	2174.15	725.723	3	11
73					2	99	VELGRLDALASR	iTRAQ8plex@N-term	missed R-L@5	-0.00892716	1602.93	535.316	1602.94	535.319	3	10
74	24.17	tr|C5Y5V0|C5Y5V0_SORBI	Uncharacterized protein OS=Sorghum bicolor OX=4558 GN=SORBI_3005G177600 PE=4 SV=1	8	2	99	AFVGVVASPEADKDAYMFQK	iTRAQ8plex@N-term; iTRAQ8plex(K)@13; iTRAQ8plex(K)@20	missed K-D@13	-0.00113816	3084.67	617.942	3084.67	617.942	5	10
74					2	99	ATGPGDIAVFWGR	iTRAQ8plex@N-term	cleaved A-A@N-term	0.0054732	1649.89	550.97	1649.88	550.968	3	19
74					2	99	LYGDLK	iTRAQ8plex@N-term; iTRAQ8plex(K)@6		-0.00803265	1315.79	439.603	1315.8	439.606	3	8
74					2	99	TGPGDIAVFWGR	iTRAQ8plex@N-term	cleaved A-T@N-term	-0.0015161	1578.84	527.289	1578.85	527.289	3	9
74					1.63827	99	WAAAYPASR	iTRAQ8plex@N-term		-0.000565022	1295.69	648.854	1295.69	648.854	2	9
74					1.45593	98.8	LYAYNSR	iTRAQ8plex@N-term		-0.00414447	1189.64	595.825	1189.64	595.827	2	8
74					0.954677	95.97	LGVTLTATVR	iTRAQ8plex@N-term		-0.011471	1333.81	667.913	1333.82	667.919	2	8
74					0.00568285	99	AFVGVVASPEADKDAYMFQ	iTRAQ8plex@N-term; iTRAQ8plex(K)@13	cleaved Q-K@C-term; missed K-D@13	-0.00733432	2652.36	885.129	2652.37	885.131	3	8
75	24.92	tr|C5X0X1|C5X0X1_SORBI	Peroxidase OS=Sorghum bicolor OX=4558 GN=SORBI_3001G528100 PE=3 SV=1	6	2	99	AASGNPGVAAGLLR	iTRAQ8plex@N-term		0.0100238	1556.9	519.975	1556.89	519.972	3	10
75					2	99	DALALVGGNAYQVPAGR	iTRAQ8plex@N-term		-0.00559837	1975.07	659.365	1975.08	659.367	3	10
75					2	99	GFEVIDSAK	iTRAQ8plex@N-term; iTRAQ8plex(K)@9		-0.00901972	1572.89	525.303	1572.9	525.306	3	11
75					2	99	GLTQADMVALSGAHTVGAAR	iTRAQ8plex@N-term		0.00777015	2229.19	558.305	2229.18	558.303	4	9
75					2	99	LNQVFGAK	iTRAQ8plex@N-term; Deamidated(N)@2; iTRAQ8plex(K)@8		-0.012687	1484.87	495.964	1484.88	495.968	3	8
75					2	99	MGNIEVLTGTAGTIR	iTRAQ8plex@N-term; Oxidation(M)@1		0.00834416	1852.01	927.013	1852	927.009	2	11
76	14.77	tr|C5XF83|C5XF83_SORBI	Uncharacterized protein OS=Sorghum bicolor OX=4558 GN=SORBI_3003G239500 PE=4 SV=1	6	2	99	AFESPSTPGGGAR	iTRAQ8plex@N-term		0.00435006	1536.79	513.27	1536.78	513.269	3	11
76					2	99	DIVVAWR	iTRAQ8plex@N-term		-0.00965507	1161.67	581.843	1161.68	581.848	2	11
76					2	99	DVGVELLLDTR	iTRAQ8plex@N-term		0.00491074	1532.88	511.966	1532.87	511.965	3	12
76					2	99	FLYATSSAR	iTRAQ8plex@N-term		0.00278556	1318.72	660.368	1318.72	660.367	2	10
76					2	99	GFLSVYASR	iTRAQ8plex@N-term		-0.000728621	1302.72	435.248	1302.72	435.249	3	6
76					2	99	NAPDIVPTILPAAFYR	iTRAQ8plex@N-term		-0.00536464	2061.15	688.058	2061.16	688.059	3	15
77	58.44	tr|C6JSB7|C6JSB7_SORBI	Peroxidase OS=Sorghum bicolor OX=4558 GN=Sb0246s002010 PE=3 SV=1	7	2	99	MGDITPLTGSAGEIR	iTRAQ8plex@N-term		-0.00521144	1820.96	607.992	1820.96	607.994	3	13
77					2	99	MGDITPLTGSAGEIRK	iTRAQ8plex@N-term; iTRAQ8plex(K)@16	missed R-K@15	-0.00297477	2253.26	752.093	2253.26	752.094	3	13
77					2	99	QLSTGFYSSSCPGLYSAVKPVVQSAIDSEK	Gln->pyro-Glu@N-term; Methylthio(C)@11; iTRAQ8plex(K)@19; iTRAQ8plex(K)@30	cleaved A-Q@N-term	0.00497694	3784.92	947.237	3784.92	947.236	4	15
77					2	99	QLSTGFYSSSCPGLYSAVKPVVQSAIDSEKR	Gln->pyro-Glu@N-term; Methylthio(C)@11; iTRAQ8plex(K)@19; iTRAQ8plex(K)@30	cleaved A-Q@N-term; missed K-R@30	-0.00248478	3941.01	789.21	3941.02	789.211	5	16
77					2	99	SAVENVCPGVVSCADILAIAAR	iTRAQ8plex@N-term; Methylthio(C)@7; Methylthio(C)@13		-0.00544768	2553.27	852.096	2553.27	852.098	3	21
77					1.85387	99	VGASIVR	iTRAQ8plex@N-term		-0.00195536	1004.63	503.321	1004.63	503.322	2	12
77					0.032452	99	VDGAFAR	iTRAQ8plex@N-term	cleaved N-V@N-term	-0.00755068	1038.57	520.292	1038.58	520.296	2	9
78	6.897	tr|C5XQV7|C5XQV7_SORBI	Uncharacterized protein OS=Sorghum bicolor OX=4558 GN=SORBI_3003G085900 PE=3 SV=1	6	2	99	DAALYGLGENTQPGGIR	iTRAQ8plex@N-term		-0.00497208	2035.06	679.36	2035.06	679.362	3	16
78					2	99	EPAPPVTGSK	iTRAQ8plex@N-term; iTRAQ8plex(K)@10		-0.0214225	1589.9	530.975	1589.92	530.982	3	10
78					2	99	SVMVEVGGLALPLGK	iTRAQ8plex@N-term; iTRAQ8plex(K)@15		-0.0111583	2077.23	520.315	2077.24	520.318	4	12
78					2	99	WEVPYNLLPREPAPPVTGSK	iTRAQ8plex@N-term; iTRAQ8plex(K)@20	missed R-E@10	-0.00778746	2857.59	715.404	2857.6	715.406	4	9
78					1.65758	99	GGFVSK	iTRAQ8plex@N-term; iTRAQ8plex(K)@6		-0.00148967	1201.73	401.583	1201.73	401.583	3	7
78					1.56864	99	VGYGYK	iTRAQ8plex@N-term; iTRAQ8plex(K)@6		-0.00867213	1293.75	432.256	1293.75	432.259	3	7
79	45.54	tr|C5Y7Z1|C5Y7Z1_SORBI	Uncharacterized protein OS=Sorghum bicolor OX=4558 GN=SORBI_3005G215900 PE=4 SV=1	7	2	99	CDDILTNFCEHR	iTRAQ8plex@N-term; Methylthio(C)@1; Methylthio(C)@9		-0.00335631	1860.79	621.271	1860.79	621.272	3	13
79					2	99	GGGHGPVVTYR	iTRAQ8plex@N-term	cleaved P-G@N-term	-0.00200421	1402.76	468.594	1402.76	468.595	3	12
79					2	99	GGHGPVVTYR	iTRAQ8plex@N-term	cleaved G-G@N-term	-0.000982135	1345.74	449.587	1345.74	449.588	3	12
79					2	99	SSWPCCDNCGVCNR	iTRAQ8plex@N-term; Methylthio(C)@5; Methylthio(C)@6; Methylthio(C)@9; Methylthio(C)@12	cleaved G-S@N-term	0.0013787	2030.7	677.909	2030.7	677.908	3	14
79					2	99	VGAGIRPGGGHGPVVTYR	iTRAQ8plex@N-term		0.00651329	2053.16	514.296	2053.15	514.294	4	17
79					1.12494	97.71	KLPPDCK	iTRAQ8plex@N-term; iTRAQ8plex(K)@1; Methylthio(C)@6; iTRAQ8plex(K)@7	missed K-L@1	-0.00514831	1758.03	587.016	1758.03	587.017	3	8
79					0.00261361	98.58	VGAGIRPG	iTRAQ8plex@N-term	cleaved G-G@C-term	-0.0030164	1029.62	515.818	1029.62	515.819	2	11
80	43.75	tr|C5XHX2|C5XHX2_SORBI	Uncharacterized protein OS=Sorghum bicolor OX=4558 GN=SORBI_3003G427700 PE=3 SV=1	6	2	99	GDPDMLQDICVADYK	iTRAQ8plex@N-term; Methylthio(C)@10; iTRAQ8plex(K)@15	cleaved A-G@N-term	-0.0116922	2336.12	585.037	2336.13	585.04	4	10
80					2	99	IDFAAWGVNPPHVHPR	iTRAQ8plex@N-term		-0.0021222	2116.13	530.039	2116.13	530.039	4	15
80					2	99	NNGGSPAAVLSAFDSQLPGTQPVAEALFGAAPPVPTDVLAR	iTRAQ8plex@N-term; Deamidated(N)@2		0.000936751	4307.24	1077.82	4307.24	1077.82	4	22
80					2	99	SFQIDGGLVEAIK	iTRAQ8plex@N-term; iTRAQ8plex(K)@13		0.0113189	1984.16	662.393	1984.15	662.389	3	16
80					2	99	SFQIDGGLVEAIKSKFPPK	iTRAQ8plex@N-term; iTRAQ8plex(K)@13; iTRAQ8plex(K)@15; iTRAQ8plex(K)@19	missed K-S@13; missed K-F@15	-0.00455747	3276.95	547.165	3276.95	547.166	6	10
80					1.48149	99	GLVHYQK	iTRAQ8plex@N-term; iTRAQ8plex(K)@7		-0.00340771	1451.87	484.963	1451.87	484.964	3	9
81	11.52	tr|C5XYB4|C5XYB4_SORBI	Uncharacterized protein OS=Sorghum bicolor OX=4558 GN=SORBI_3004G229300 PE=4 SV=1	7	2	99	LTLAQLPR	iTRAQ8plex@N-term		-0.00991277	1214.76	405.926	1214.77	405.929	3	11
81					2	99	RLTLAQLPR	iTRAQ8plex@N-term	missed R-L@1	-0.00151916	1370.87	686.44	1370.87	686.44	2	10
81					2	99	SGGGSAQVALVGQTTDEGCSLGK	iTRAQ8plex@N-term; Methylthio(C)@19; iTRAQ8plex(K)@23		-0.0202889	2775.38	926.134	2775.4	926.14	3	18
81					2	99	SGGGSAQVALVGQTTDEGCSLGKR	iTRAQ8plex@N-term; Deamidated(Q)@13; Methylthio(C)@19; iTRAQ8plex(K)@23	missed K-R@23	0.00980802	2932.49	734.131	2932.48	734.128	4	12
81					2	99	VGQTTDEGCSLGK	iTRAQ8plex@N-term; Methylthio(C)@9; iTRAQ8plex(K)@13	cleaved L-V@N-term	0.0039689	1947.99	650.337	1947.99	650.336	3	13
81					0.966576	96.68	FTPAQK	iTRAQ8plex@N-term; iTRAQ8plex(K)@6		0.0120574	1298.79	650.404	1298.78	650.398	2	7
81					0.339135	99	LVGQTTDEGCSLGK	iTRAQ8plex@N-term; Methylthio(C)@10; iTRAQ8plex(K)@14	cleaved A-L@N-term	-0.0105475	2061.06	688.027	2061.07	688.03	3	12
82	30.37	tr|C5WVG9|C5WVG9_SORBI	Cysteine proteinase inhibitor OS=Sorghum bicolor OX=4558 GN=SORBI_3001G324800 PE=3 SV=1	6	2	99	GEEQVVSGMR	iTRAQ8plex@N-term		-0.00286941	1394.71	698.362	1394.71	698.364	2	14
82					2	99	VVRGEEQVVSGMR	No iTRAQ8plex@N-term	missed R-G@3	0.00158437	1444.75	482.59	1444.75	482.589	3	12
82					2	99	YQKLAANALR	iTRAQ8plex@N-term; iTRAQ8plex(K)@3	missed K-L@3	-0.0048246	1755.06	439.772	1755.06	439.773	4	8
82					1.82391	99	LYVDAADR	iTRAQ8plex@N-term		0.0044419	1225.67	613.84	1225.66	613.838	2	14
82					1.4318	98.8	KLASFTLASR	iTRAQ8plex@N-term; iTRAQ8plex(K)@1	missed K-L@1	-0.00381606	1701.04	568.019	1701.04	568.021	3	8
82					1.25181	98.37	LAANALR	iTRAQ8plex@N-term		-0.00255387	1031.64	516.826	1031.64	516.827	2	12
83	19.23	tr|C5X3C9|C5X3C9_SORBI	Peroxidase OS=Sorghum bicolor OX=4558 GN=SORBI_3002G392100 PE=3 SV=1	7	2	99	DAAFFLSGSK	iTRAQ8plex@N-term; iTRAQ8plex(K)@10		-0.0163444	1649.91	550.976	1649.92	550.982	3	7
83					2	99	GFDVVDAAK	iTRAQ8plex@N-term; iTRAQ8plex(K)@9		-0.0123052	1528.86	510.627	1528.87	510.631	3	7
83					2	99	NAINVNPGLGAGLIR	iTRAQ8plex@N-term		-0.00515313	1782.04	595.019	1782.04	595.021	3	12
83					2	99	SCPYAEEIVR	iTRAQ8plex@N-term; Methylthio(C)@2		0.000252251	1515.74	758.876	1515.74	758.876	2	10
83					1.72125	99	LSPANFPSLR	iTRAQ8plex@N-term		-0.00264334	1404.8	469.274	1404.8	469.275	3	7
83					0.935542	96.82	MSFIEVK	iTRAQ8plex@N-term; iTRAQ8plex(K)@7		-0.00661926	1460.85	487.956	1460.85	487.958	3	6
83					0.414539	95.99	MVLENAGIR	iTRAQ8plex@N-term; Oxidation(M)@1		-0.00258255	1321.73	441.584	1321.73	441.585	3	7
84	28.44	tr|A0A109NDM1|A0A109NDM1_SORBI	Uncharacterized protein (Fragment) OS=Sorghum bicolor OX=4558 GN=SORBI_3010G273600 PE=4 SV=1	7	2	99	LPGYGVVTNIINGGLECGK	iTRAQ8plex@N-term; Methylthio(C)@17; iTRAQ8plex(K)@19		-0.017095	2557.37	640.349	2557.39	640.354	4	11
84					2	99	LPGYGVVTNIINGGLECGKGADSR	iTRAQ8plex@N-term; Methylthio(C)@17; iTRAQ8plex(K)@19	missed K-G@19	-0.0113241	3043.59	609.726	3043.6	609.728	5	10
84					2	99	SVASIISESLFNQMLLHR	iTRAQ8plex@N-term; Oxidation(M)@14	cleaved G-S@N-term	0.0044876	2364.28	592.078	2364.28	592.077	4	13
84					2	99	YCDLLGVSYGDNLDCANQKPFNS	iTRAQ8plex@N-term; Methylthio(C)@2; Methylthio(C)@15; iTRAQ8plex(K)@19		-0.0115902	3235.48	809.877	3235.49	809.88	4	11
84					0.924453	99	AANAFPGFGTTGGADTQKR	iTRAQ8plex@N-term; iTRAQ8plex(K)@18	cleaved A-A@N-term; missed K-R@18	0.00671905	2474.32	619.587	2474.31	619.585	4	12
84					0.180456	99	GPIQISYNY	iTRAQ8plex@N-term	cleaved Y-N@C-term	-0.00284157	1357.72	679.865	1357.72	679.867	2	10
84					0.000434506	99	GPIQISY	iTRAQ8plex@N-term; iTRAQ8plex(Y)@7	cleaved Y-N@C-term	-0.00579858	1384.81	462.611	1384.82	462.613	3	7
85	8.939	tr|A0A1W0VUE2|A0A1W0VUE2_SORBI	Uncharacterized protein OS=Sorghum bicolor OX=4558 GN=SORBI_3010G227400 PE=3 SV=1	6	2	99	ATHGALLADTGR	iTRAQ8plex@N-term		-0.0175812	1485.8	496.275	1485.82	496.281	3	13
85					2	99	GVLVSPVLEPGATTVDAYFPAGR	iTRAQ8plex@N-term		-0.00285098	2619.42	874.147	2619.42	874.148	3	16
85					2	99	NLADLEGVVAGYAK	iTRAQ8plex@N-term; iTRAQ8plex(K)@14		-0.014223	2027.14	676.72	2027.15	676.724	3	10
85					2	99	WEVPQSVIPR	iTRAQ8plex@N-term		-0.00163238	1513.85	505.625	1513.86	505.626	3	9
85					1.50864	99	ITNADHPR	iTRAQ8plex@N-term		0.00437117	1226.67	409.898	1226.67	409.896	3	10
85					1.07572	97.26	STFVGSGR	iTRAQ8plex@N-term		-0.00340909	1113.61	557.81	1113.61	557.812	2	11
86	12.06	tr|C5XHP7|C5XHP7_SORBI	Uncharacterized protein OS=Sorghum bicolor OX=4558 GN=SORBI_3003G419300 PE=4 SV=1	5	2	99	AASGDLTR	iTRAQ8plex@N-term		-0.000546876	1093.6	547.809	1093.6	547.809	2	13
86					2	99	AFDAATAGR	iTRAQ8plex@N-term		0.000758754	1182.63	592.323	1182.63	592.322	2	10
86					2	99	SWLALPAQVAR	iTRAQ8plex@N-term		-0.00329421	1514.88	505.969	1514.89	505.97	3	14
86					2	99	VPGYFVSAK	iTRAQ8plex@N-term; iTRAQ8plex(K)@9		-0.00689828	1574.92	525.981	1574.93	525.983	3	8
86					2	99	VTPPTPPFELCYDSR	iTRAQ8plex@N-term; Methylthio(C)@11		0.0147962	2071.02	691.348	2071.01	691.343	3	11
87	20.86	tr|C5XHP8|C5XHP8_SORBI	Uncharacterized protein OS=Sorghum bicolor OX=4558 GN=SORBI_3003G419400 PE=3 SV=1	6	2	99	AYPYNPITGR	iTRAQ8plex@N-term		-0.00307546	1454.78	485.934	1454.78	485.935	3	10
87					2	99	CAAAELVHTR	iTRAQ8plex@N-term; Methylthio(C)@1		0.00176006	1419.73	474.25	1419.73	474.25	3	11
87					2	99	DAATSLYTIPTR	iTRAQ8plex@N-term		-0.00332446	1611.87	806.944	1611.88	806.946	2	8
87					2	99	DVTGVAGLSAAGLALPAQVAASQR	iTRAQ8plex@N-term		-0.00239242	2526.41	632.609	2526.41	632.609	4	19
87					2	99	LFLTGEPSSGDLTQTLQFAPLR	iTRAQ8plex@N-term		-0.0035615	2694.45	899.157	2694.45	899.158	3	18
87					0.277366	99	APVLLPVAK	iTRAQ8plex@N-term; iTRAQ8plex(K)@9	cleaved A-A@N-term	-0.00504753	1515	506.006	1515	506.008	3	9
88	45.31	tr|C5WN51|C5WN51_SORBI	Uncharacterized protein OS=Sorghum bicolor OX=4558 GN=SORBI_3001G119000 PE=4 SV=1	6	2	99	AGDVLVFK	iTRAQ8plex@N-term; iTRAQ8plex(K)@8		-0.00957386	1455.88	486.301	1455.89	486.304	3	10
88					2	99	AGDVLVFKYNAK	iTRAQ8plex@N-term; iTRAQ8plex(K)@8; Deamidated(N)@10; iTRAQ8plex(K)@12	missed K-Y@8	-0.00951646	2237.31	560.335	2237.32	560.337	4	10
88					2	99	AHNVVPVSAAGYR	No iTRAQ8plex@N-term		0.00135182	1339.7	447.574	1339.7	447.574	3	14
88					2	99	SGWSFNTANWPK	iTRAQ8plex@N-term; iTRAQ8plex(K)@12		0.00392302	2002.06	668.359	2002.05	668.358	3	14
88					1.50864	99	ALTTGNDRVTLKR	iTRAQ8plex@N-term; iTRAQ8plex(K)@12	missed R-V@8; missed K-R@12	0.00903334	2052.24	685.086	2052.23	685.083	3	9
88					0.0629839	99	AVYTVGDR	iTRAQ8plex@N-term	cleaved S-A@N-term	0.00563359	1183.66	592.835	1183.65	592.832	2	11
89	33.85	tr|A0A1B6QGB6|A0A1B6QGB6_SORBI	Peroxidase OS=Sorghum bicolor OX=4558 GN=SORBI_3002G416800 PE=3 SV=1	6	2	99	DSVVALGGPSWTVLVGR	iTRAQ8plex@N-term		-0.00854551	2016.12	673.048	2016.13	673.051	3	21
89					2	99	GLLHSDQQLFNGGSTDSTVR	iTRAQ8plex@N-term; Deamidated(N)@11		0.00720418	2436.23	610.064	2436.22	610.062	4	16
89					2	99	SAVTAAVNNEAR	iTRAQ8plex@N-term; Deamidated(N)@8		0.00240624	1506.8	503.273	1506.79	503.272	3	11
89					2	99	SFASSASAFSNAFATAMVNMGNIAPK	iTRAQ8plex@N-term; iTRAQ8plex(K)@26		-0.00120635	3199.62	640.932	3199.63	640.932	5	17
89					1.61979	99	ALATIK	iTRAQ8plex@N-term; iTRAQ8plex(K)@6		-0.00783614	1223.8	612.907	1223.81	612.91	2	10
89					0.00130485	98.46	QLSSTFYDTSCPK	Gln->pyro-Glu@N-term; Methylthio(C)@11; iTRAQ8plex(K)@13	cleaved A-Q@N-term	0.00699507	1808.83	905.424	1808.83	905.421	2	12
90	23.79	tr|C5WSE5|C5WSE5_SORBI	Uncharacterized protein OS=Sorghum bicolor OX=4558 GN=SORBI_3001G300400 PE=3 SV=1	6	2	99	AETVIITDMNYYPVSK	iTRAQ8plex@N-term; Oxidation(M)@9; iTRAQ8plex(K)@16		-0.0131818	2467.3	823.441	2467.31	823.445	3	13
90					2	99	MQPPFSIR	iTRAQ8plex@N-term		-0.00745141	1278.7	427.24	1278.71	427.243	3	7
90					2	99	VPCEFPGLK	iTRAQ8plex@N-term; Methylthio(C)@3; iTRAQ8plex(K)@9		-0.00477031	1642.9	548.64	1642.9	548.642	3	6
90					1.67778	99	YHFDLSGTAFGR	iTRAQ8plex@N-term; iTRAQ8plex(Y)@1		0.0034478	1978.06	495.521	1978.05	495.52	4	10
90					0.863279	98.92	NVIPANWRPNTFYR	iTRAQ8plex@N-term; Deamidated(N)@10		-0.00440411	2052.08	685.034	2052.08	685.036	3	8
90					0.156767	99	AAVYWGPWQK	iTRAQ8plex@N-term; iTRAQ8plex(K)@10	cleaved D-A@N-term	-0.0002914	1813.01	605.345	1813.01	605.345	3	12
91	17.88	tr|C5YYK3|C5YYK3_SORBI	Uncharacterized protein OS=Sorghum bicolor OX=4558 GN=SORBI_3009G014700 PE=4 SV=1	5	2	99	FGSEGTTIYGLGWCTR	iTRAQ8plex@N-term; Methylthio(C)@14		0.0173536	2097.01	700.012	2097	700.006	3	13
91					2	99	QVASSCR	iTRAQ8plex@N-term; Methylthio(C)@6		0.0015087	1099.54	550.779	1099.54	550.778	2	12
91					2	99	VAETAGDPASAGLAR	No iTRAQ8plex@N-term		0.00910932	1384.7	693.359	1384.69	693.355	2	15
91					2	99	YETYPFFFPVTGDD	iTRAQ8plex@N-term	cleaved D-D@C-term	-9.22537e-05	2000.94	1001.48	2000.94	1001.47	2	15
91					2	99	YETYPFFFPVTGDDDD	iTRAQ8plex@N-term	cleaved D-V@C-term	0.00558381	2231	1116.51	2230.99	1116.5	2	13
92	10.23	tr|C5WQU7|C5WQU7_SORBI	Beta-galactosidase OS=Sorghum bicolor OX=4558 GN=SORBI_3001G433200 PE=3 SV=1	6	2	99	ALVIDGVR	iTRAQ8plex@N-term		-0.00568254	1145.7	573.858	1145.71	573.861	2	11
92					2	99	ALVIDGVRR	iTRAQ8plex@N-term	missed R-R@8	-0.00247154	1301.81	434.943	1301.81	434.943	3	12
92					2	99	SFLQPGSNDIVLFEQFGGDPSK	iTRAQ8plex@N-term; iTRAQ8plex(K)@22		-0.0097584	2989.55	748.396	2989.56	748.398	4	14
92					2	99	SSGGPFIATSYDYDAPIDEYGLVREPK	iTRAQ8plex@N-term; iTRAQ8plex(K)@27	missed R-E@24	-0.00866195	3554.79	889.706	3554.8	889.708	4	11
92					2	99	STPDMWPGIIQK	iTRAQ8plex@N-term; Oxidation(M)@5; iTRAQ8plex(K)@12		0.00234826	1996.09	666.372	1996.09	666.371	3	11
92					0.0501223	98.52	GGTFQNYYMYHGGTNLDR	iTRAQ8plex@N-term; iTRAQ8plex(Y)@8; Oxidation(M)@9		0.00255864	2717.31	680.336	2717.31	680.335	4	10
[truncated: 510 more rows]

## Sheet: Table S3
Supplementary Table S3. List of total soluble proteins differentially expressed in response to exogenous ABA treatment.
[truncated: 49 more rows]

[truncated: 1 more sheets: Table S4]
